# Supplementary material for: Characterization and utilization of an international neurofibromatosis web-based, patient–entered registry: An observational study
Source: PLoS One. 2017 Jun 23;12(6):e0178639. doi: 10.1371/journal.pone.0178639 (PMC5482445; doi:10.1371/journal.pone.0178639)
Supplement: S1 Table — Subset exported on October 9, 2015. NA = Not Available (blank or missing data). Where Patient ID (column B) is repeated, same participant answered questionnaire at >1 time point. (XLSX) [file pone.0178639.s003.xlsx]

## Sheet: Sessions
RowNo	PatientID	FamilyID	SessionID	ClinicalStatus	GeneticStatus	RelationToCase	Syndrome	Clinic	Birthdate	AgeReported	Gender	DeathDT	CityOfBirth	CityOfSession	State	ProvinceNonUSA	Zipcode	Country	AmerindOrInuit	Asian	India	AfricanAmerican	Chamorro	Chinese	Filipino	Guamanian	Japanese	Korean	NativeHawaiian	OtherEthnicity	OtherAsian	OtherPacificIslander	Samoan	Unknown	Vietnamese	White	OtherAffectedFamily	DxAge	AgeAtRegDays	AgeAtRegYears	AgeAtSessionDays	AgeAtSessionYears	SessionSeqNo
1	3045	NA	5780	Criteria Met	No Results Received	Parent or Guardian	NF1		1999-01-31	16.7	Male	NA	houma	cut off	LA		70345	UNITED STATES	1	NA	NA	NA	NA	NA	NA	NA	NA	NA	NA	NA	NA	NA	NA	NA	NA	NA	Yes	Under 5 years old	4878.59	13.3569	5187.6	14.2029	1
2	3046	NA	5781	Criteria Met	No Results Received	Parent or Guardian	NF1		1998-08-05	17.2	Male	NA	New York City	Forest Hills	NY		11375	UNITED STATES	NA	NA	NA	NA	NA	NA	NA	NA	NA	NA	NA	NA	NA	NA	NA	NA	NA	1	No one else in my family has it	Under 5 years old	5057.6	13.847	5057.6	13.847	1
3	3047	NA	5782	Criteria Met	No Results Received	Self	NF2		1979-07-24	36.2	Female	NA	new orleans, la	Slidell	LA		70461	UNITED STATES	NA	NA	NA	NA	NA	NA	NA	NA	NA	NA	NA	NA	NA	NA	NA	NA	NA	1	No one else in my family has it	10 - 20 years old	12009.6	32.8805	12009.6	32.8805	1
4	3048	NA	5783	Criteria Met	No Results Received	Parent or Guardian	NF1		2002-04-04	13.5	Male	NA	Des Moines	Clive	IA		50325	UNITED STATES	NA	NA	NA	NA	NA	NA	NA	NA	NA	NA	NA	NA	NA	NA	NA	NA	NA	1	I am not sure if anyone in my family has NF1	5 - 9 years old	3719.61	10.1837	3719.61	10.1837	1
5	3048	NA	7876	Criteria Met	No Results Received	Parent or Guardian	NF1		2002-04-04	13.5	Male	NA	Des Moines	Clive	IA		50325	UNITED STATES	NA	NA	NA	NA	NA	NA	NA	NA	NA	NA	NA	NA	NA	NA	NA	NA	NA	1	I am not sure if anyone in my family has NF1	5 - 9 years old	3719.61	10.1837	4073.74	11.1533	2
6	3049	NA	5784	Criteria Met	No Results Received	Parent or Guardian	NF1		2008-04-02	7.5	Male	NA	Gimpo City, South Korea	Clive	IA		50325	UNITED STATES	NA	1	NA	NA	NA	NA	NA	NA	NA	NA	NA	NA	NA	NA	NA	NA	NA	NA	I am not sure if anyone in my family has NF1	Under 5 years old	1529.61	4.18784	1529.61	4.18784	1
7	3049	NA	7875	Criteria Met	No Results Received	Parent or Guardian	NF1		2008-04-02	7.5	Male	NA	Gimpo City, South Korea	Clive	IA		50325	UNITED STATES	NA	1	NA	NA	NA	NA	NA	NA	NA	NA	NA	NA	NA	NA	NA	NA	NA	NA	I am not sure if anyone in my family has NF1	Under 5 years old	1529.61	4.18784	1883.73	5.15737	2
8	3050	NA	5785	Criteria Met	No Results Received	Self	NF1		1986-03-27	29.6	Male	NA	Wawick	Coventry	RI		2816	UNITED STATES	NA	NA	NA	NA	NA	NA	NA	NA	NA	NA	NA	NA	NA	NA	NA	NA	NA	1	No one else in my family has it	Under 5 years old	9571.61	26.2056	9571.62	26.2057	1
9	3052	NA	5788	Criteria Met	No Results Received	Self	NF1		1952-09-09	63.1	Female	NA	bronx	kew garden hls	NY		11367	UNITED STATES	NA	NA	NA	NA	NA	NA	NA	NA	NA	NA	NA	NA	NA	NA	NA	NA	NA	1	Yes	Not sure	21823.6	59.7498	21823.6	59.7498	1
10	3052	NA	15187	Criteria Met	No Results Received	Self	NF1		1952-09-09	63.1	Female	NA	bronx	kew garden hls	NY		11367	UNITED STATES	NA	NA	NA	NA	NA	NA	NA	NA	NA	NA	NA	NA	NA	NA	NA	NA	NA	1	Yes	Not sure	21823.6	59.7498	23038	63.0747	2
11	3053	NA	5787	Criteria Met	No Results Received	Self	NF1		1985-02-09	30.7	Male	NA	San Diego	El Cajon	CA		92019	UNITED STATES	NA	NA	NA	NA	NA	NA	NA	NA	NA	NA	NA	NA	NA	NA	NA	NA	NA	1	Yes	Under 5 years old	9982.62	27.3309	10089.7	27.6241	1
12	3054	NA	5789	Criteria Met	No Results Received	Self	NF1		1953-07-07	62.3	Female	NA	Evanston,Il	Des Moines	IA		50312	UNITED STATES	NA	NA	NA	NA	NA	NA	NA	NA	NA	NA	NA	NA	NA	NA	NA	NA	NA	1	No one else in my family has it	10 - 20 years old	21522.6	58.9257	21900	59.959	1
13	3054	NA	10830	Criteria Met	No Results Received	Self	NF1		1953-07-07	62.3	Female	NA	Evanston,Il	Des Moines	IA		50312	UNITED STATES	NA	NA	NA	NA	NA	NA	NA	NA	NA	NA	NA	NA	NA	NA	NA	NA	NA	1	No one else in my family has it	10 - 20 years old	21522.6	58.9257	22263.8	60.955	2
14	3055	NA	5790	Criteria Met	No Results Received	Self	NF1		1949-05-07	66.5	Female	NA	flushing	flushing	NY		11367	UNITED STATES	NA	NA	NA	NA	NA	NA	NA	NA	NA	NA	NA	NA	NA	NA	NA	NA	NA	1	No one else in my family has it	Older than 20 years old	23044.6	63.0928	23044.6	63.0928	1
15	3055	NA	13349	Criteria Met	No Results Received	Self	NF1		1949-05-07	66.5	Female	NA	flushing	flushing	NY		11367	UNITED STATES	NA	NA	NA	NA	NA	NA	NA	NA	NA	NA	NA	NA	NA	NA	NA	NA	NA	1	No one else in my family has it	10 - 20 years old	23044.6	63.0928	24113.8	66.0201	2
16	3056	NA	5791	Criteria Met	No Results Received	Parent or Guardian	NF1		2008-06-28	7.3	Female	NA	Minneapolis	Wayzata	MN		55391	UNITED STATES	NA	NA	NA	1	NA	NA	NA	NA	NA	NA	NA	NA	NA	NA	NA	NA	NA	NA	No one else in my family has it	Under 5 years old	1442.65	3.94976	1442.66	3.94979	1
17	3057	NA	5792	Criteria Met	No Results Received	Parent or Guardian	NF1		2006-03-19	9.6	Female	NA	Grand Rapids	Paw Paw	MI		49079-8544	UNITED STATES	NA	NA	NA	NA	NA	NA	NA	NA	NA	NA	NA	NA	NA	NA	NA	NA	NA	1	No one else in my family has it	Under 5 years old	2274.66	6.22768	2274.67	6.22771	1
18	3057	NA	8081	Criteria Met	No Results Received	Parent or Guardian	NF1		2006-03-19	9.6	Female	NA	Grand Rapids	Paw Paw	MI		49079-8544	UNITED STATES	NA	NA	NA	NA	NA	NA	NA	NA	NA	NA	NA	NA	NA	NA	NA	NA	NA	1	No one else in my family has it	Under 5 years old	2274.66	6.22768	2651.03	7.25812	2
19	3058	NA	5793	Criteria Met	No Results Received	Parent or Guardian	NF1	GA - Childrens Healthcare Atlanta Scottish RiteHosp.	2006-04-17	9.5	Female	NA	Atlanta	Cumming	GA		30040	UNITED STATES	NA	NA	NA	NA	NA	NA	NA	NA	NA	NA	NA	NA	NA	NA	NA	NA	NA	1	No one else in my family has it	Under 5 years old	2245.66	6.14828	2739.99	7.50168	1
20	3058	NA	14157	Criteria Met	No Results Received	Parent or Guardian	NF1	GA - Childrens Healthcare Atlanta Scottish RiteHosp.	2006-04-17	9.5	Female	NA	Atlanta	Cumming	GA		30040	UNITED STATES	NA	NA	NA	NA	NA	NA	NA	NA	NA	NA	NA	NA	NA	NA	NA	NA	NA	1	No one else in my family has it	Under 5 years old	2245.66	6.14828	3330.87	9.11943	2
21	3059	NA	5794	Criteria Met	No Results Received	Self	NF1		1975-01-28	40.7	Male	NA	Rio de Janeiro	Rio de Janeiro		Rio De Janeiro	22793570	BRAZIL	NA	NA	NA	NA	NA	NA	NA	NA	NA	NA	NA	NA	NA	NA	NA	NA	NA	1	No one else in my family has it	Under 5 years old	13647.7	37.3653	13647.7	37.3653	1
22	3059	NA	6719	Criteria Met	No Results Received	Self	NF1		1975-01-28	40.7	Male	NA	Rio de Janeiro	Rio de Janeiro		Rio De Janeiro	22793570	BRAZIL	NA	NA	NA	NA	NA	NA	NA	NA	NA	NA	NA	NA	NA	NA	NA	NA	NA	1	No one else in my family has it	5 - 9 years old	13647.7	37.3653	13862.3	37.953	2
23	3061	NA	5796	Criteria Met	No Results Received	Parent or Guardian	NF1	DC - Children's National Med. Center - Gilbert NF Inst.	1997-10-25	18	Male	NA	Rochester, NY	Chesterfield	VA		23832	UNITED STATES	NA	NA	NA	NA	NA	NA	NA	NA	NA	NA	NA	NA	NA	NA	NA	NA	NA	1	No one else in my family has it	Under 5 years old	5341.68	14.6247	5341.69	14.6248	1
24	3061	NA	6356	Criteria Met	No Results Received	Parent or Guardian	NF1	DC - Children's National Med. Center - Gilbert NF Inst.	1997-10-25	18	Male	NA	Rochester, NY	Chesterfield	VA		23832	UNITED STATES	NA	NA	NA	NA	NA	NA	NA	NA	NA	NA	NA	NA	NA	NA	NA	NA	NA	1	No one else in my family has it	Under 5 years old	5341.68	14.6247	5452.01	14.9268	2
25	3061	NA	11111	Criteria Met	No Results Received	Parent or Guardian	NF1	DC - Children's National Med. Center - Gilbert NF Inst.	1997-10-25	18	Male	NA	Rochester, NY	Chesterfield	VA		23832	UNITED STATES	NA	NA	NA	NA	NA	NA	NA	NA	NA	NA	NA	NA	NA	NA	NA	NA	NA	1	No one else in my family has it	Under 5 years old	5341.68	14.6247	6087.73	16.6673	3
26	3061	NA	15201	Criteria Met	No Results Received	Parent or Guardian	NF1	DC - Children's National Med. Center - Gilbert NF Inst.	1997-10-25	18	Male	NA	Rochester, NY	Chesterfield	VA		23832	UNITED STATES	NA	NA	NA	NA	NA	NA	NA	NA	NA	NA	NA	NA	NA	NA	NA	NA	NA	1	No one else in my family has it	Under 5 years old	5341.68	14.6247	6556.06	17.9495	4
27	3062	NA	5797	Criteria Met	No Results Received	Parent or Guardian	NF1		2005-09-27	10	Female	NA	St Louis	Arnold	MO		63010	UNITED STATES	NA	NA	NA	NA	NA	NA	NA	NA	NA	NA	NA	NA	NA	NA	NA	NA	NA	1	Yes	Under 5 years old	2447.68	6.70138	2447.69	6.70141	1
28	3063	NA	5798	Criteria Met	No Results Received	Parent or Guardian	NF1	AL - UAB NF Clinic	2007-04-10	8.5	Female	NA	Atlanta	Mount Vernon	AL		36560	UNITED STATES	NA	NA	NA	1	NA	NA	NA	NA	NA	NA	NA	NA	NA	NA	NA	NA	NA	NA	No one else in my family has it	Under 5 years old	1887.69	5.16821	1994.84	5.46157	1
29	3063	NA	6325	Criteria Met	No Results Received	Parent or Guardian	NF1	AL - UAB NF Clinic	2007-04-10	8.5	Female	NA	Atlanta	Mount Vernon	AL		36560	UNITED STATES	NA	NA	NA	1	NA	NA	NA	NA	NA	NA	NA	NA	NA	NA	NA	NA	NA	NA	No one else in my family has it	Under 5 years old	1887.69	5.16821	1994.85	5.4616	2
30	3063	NA	14142	Criteria Met	No Results Received	Parent or Guardian	NF1	AL - UAB NF Clinic	2007-04-10	8.5	Female	NA	Atlanta	Mount Vernon	AL		36560	UNITED STATES	NA	NA	NA	1	NA	NA	NA	NA	NA	NA	NA	NA	NA	NA	NA	NA	NA	NA	No one else in my family has it	Under 5 years old	1887.69	5.16821	2970.01	8.13144	3
31	3064	NA	5801	Criteria Met	No Results Received	Parent or Guardian	NF1		1999-07-19	16.2	Female	NA	washington DC	Potomac	MD		20854	UNITED STATES	NA	NA	NA	NA	NA	NA	NA	NA	NA	NA	NA	NA	NA	NA	NA	NA	NA	1	Yes	Under 5 years old	4709.69	12.8944	4709.7	12.8945	1
32	3064	NA	5802	Criteria Met	No Results Received	Parent or Guardian	NF1		1999-07-19	16.2	Female	NA	washington DC	Potomac	MD		20854	UNITED STATES	NA	NA	NA	NA	NA	NA	NA	NA	NA	NA	NA	NA	NA	NA	NA	NA	NA	1	No one else in my family has it	Under 5 years old	4709.69	12.8944	5023.61	13.7539	2
33	3064	NA	10516	Criteria Met	No Results Received	Parent or Guardian	NF1		1999-07-19	16.2	Female	NA	washington DC	Potomac	MD		20854	UNITED STATES	NA	NA	NA	NA	NA	NA	NA	NA	NA	NA	NA	NA	NA	NA	NA	NA	NA	1	No one else in my family has it	Under 5 years old	4709.69	12.8944	5436.6	14.8846	3
34	3065	NA	5803	Criteria Met	No Results Received	Self	NF1		1970-06-20	45.3	Female	NA	Saigon	Beaumont	TX		77707	UNITED STATES	NA	1	NA	NA	NA	NA	NA	NA	NA	NA	NA	NA	NA	NA	NA	NA	NA	NA	I am not sure if anyone in my family has NF1	5 - 9 years old	15330.7	41.9732	15330.7	41.9732	1
35	3066	NA	5804	Criteria Met	No Results Received	Self	NF1		1972-01-12	43.8	Female	NA	Chicago	Morton Grove	IL		60053	UNITED STATES	NA	1	NA	NA	NA	NA	NA	NA	NA	NA	NA	NA	NA	NA	NA	NA	NA	NA	No one else in my family has it	10 - 20 years old	14759.7	40.4099	14759.7	40.4099	1
36	3067	NA	5805	Criteria Met	No Results Received	Self	NF1		1976-02-02	39.7	Female	NA	Forth Worth	Nashville	TN		37211	UNITED STATES	NA	NA	NA	NA	NA	NA	NA	NA	NA	NA	NA	NA	NA	NA	NA	NA	NA	1	No one else in my family has it	Under 5 years old	13277.7	36.3524	13277.7	36.3524	1
37	3068	NA	5806	Criteria Met	No Results Received	Parent or Guardian	NF1		2010-08-05	5.2	Female	NA	Indianapolis	Fishers	IN		46038	UNITED STATES	NA	NA	NA	NA	NA	NA	NA	NA	NA	NA	NA	NA	NA	NA	NA	NA	NA	1	No one else in my family has it	Under 5 years old	674.71	1.84726	674.72	1.84728	1
38	3069	NA	5807	Criteria Met	Results Verified	Parent or Guardian	NF1	CA - Childrens Hosp. Los Angeles Neurocutaneous Disorders Program	2000-06-07	15.3	Male	NA	Los Angeles	Toluca Lake	CA		91602	UNITED STATES	NA	NA	NA	NA	NA	NA	NA	NA	NA	NA	NA	NA	NA	NA	NA	NA	NA	1	No one else in my family has it	Under 5 years old	4385.72	12.0074	4385.73	12.0075	1
39	3069	NA	7383	Criteria Met	Results Verified	Parent or Guardian	NF1	CA - Childrens Hosp. Los Angeles Neurocutaneous Disorders Program	2000-06-07	15.3	Male	NA	Los Angeles	Toluca Lake	CA		91602	UNITED STATES	NA	NA	NA	NA	NA	NA	NA	NA	NA	NA	NA	NA	NA	NA	NA	NA	NA	1	No one else in my family has it	Under 5 years old	4385.72	12.0074	4700.68	12.8698	2
40	3069	NA	13606	Criteria Met	Results Verified	Parent or Guardian	NF1	CA - Childrens Hosp. Los Angeles Neurocutaneous Disorders Program	2000-06-07	15.3	Male	NA	Los Angeles	Toluca Lake	CA		91602	UNITED STATES	NA	NA	NA	NA	NA	NA	NA	NA	NA	NA	NA	NA	NA	NA	NA	NA	NA	1	No one else in my family has it	Under 5 years old	4385.72	12.0074	5455.13	14.9353	3
41	3069	NA	14580	Criteria Met	Results Verified	Parent or Guardian	NF1	CA - Childrens Hosp. Los Angeles Neurocutaneous Disorders Program	2000-06-07	15.3	Male	NA	Los Angeles	Toluca Lake	CA		91602	UNITED STATES	NA	NA	NA	NA	NA	NA	NA	NA	NA	NA	NA	NA	NA	NA	NA	NA	NA	1	No one else in my family has it	Under 5 years old	4385.72	12.0074	5516.62	15.1037	4
42	3070	NA	5808	Criteria Met	No Results Received	Self	NF1		1944-03-26	71.6	Male	NA	newark, nj	el cajon	CA		92019	UNITED STATES	NA	NA	NA	NA	NA	NA	NA	NA	NA	NA	NA	NA	NA	NA	NA	NA	NA	1	Yes	Older than 20 years old	24912.7	68.2073	24912.7	68.2074	1
43	3071	NA	5809	Criteria Met	No Results Received	Self	NF1		1947-07-19	68.3	Female	NA	Springfield	Springfield	IL		62712-8904	UNITED STATES	NA	NA	NA	NA	NA	NA	NA	NA	NA	NA	NA	NA	NA	NA	NA	NA	NA	1	Yes	Under 5 years old	23702.7	64.8945	23702.7	64.8946	1
44	3071	NA	14644	Criteria Met	No Results Received	Self	NF1		1947-07-19	68.3	Female	NA	Springfield	Springfield	IL		62712-8904	UNITED STATES	NA	NA	NA	NA	NA	NA	NA	NA	NA	NA	NA	NA	NA	NA	NA	NA	NA	1	Yes	Under 5 years old	23702.7	64.8945	24842.8	68.016	2
45	3072	NA	5810	Criteria Met	No Results Received	Parent or Guardian	NF1		2001-04-10	14.5	Male	NA	Mobile	wilmer	AL		36587	UNITED STATES	NA	NA	NA	NA	NA	NA	NA	NA	NA	NA	NA	NA	NA	NA	NA	NA	NA	1	Yes	Under 5 years old	4078.74	11.167	4078.75	11.167	1
46	3073	NA	5811	Criteria Met	No Results Received	Parent or Guardian	NF1		2000-09-20	15.1	Male	NA	Omaha, NE	Libertyville	IL		60048	UNITED STATES	NA	NA	NA	NA	NA	NA	NA	NA	NA	NA	NA	NA	NA	NA	NA	NA	NA	1	I am not sure if anyone in my family has NF1	Under 5 years old	4280.75	11.7201	4280.75	11.7201	1
47	3074	NA	5812	Criteria Met	No Results Received	Self	NF1		1974-06-26	41.3	Female	NA	Gifu City	Los Angeles	CA		90067	UNITED STATES	NA	1	NA	NA	NA	NA	NA	NA	NA	NA	NA	NA	NA	NA	NA	NA	NA	NA	No one else in my family has it	10 - 20 years old	13863.8	37.9569	14945.6	40.9187	1
48	3075	NA	5813	Criteria Met	No Results Received	Parent or Guardian	NF1		2012-04-10	3.5	Female	NA	Spokane	Spokane	WA		99223	UNITED STATES	NA	NA	NA	NA	NA	NA	NA	NA	NA	NA	NA	NA	NA	NA	NA	NA	NA	1	No one else in my family has it	Under 5 years old	60.75	0.166324	60.76	0.166352	1
49	3075	NA	9168	Criteria Met	No Results Received	Parent or Guardian	NF1		2012-04-10	3.5	Female	NA	Spokane	Spokane	WA		99223	UNITED STATES	NA	NA	NA	NA	NA	NA	NA	NA	NA	NA	NA	NA	NA	NA	NA	NA	NA	1	No one else in my family has it	Under 5 years old	60.75	0.166324	561.99	1.53864	2
50	3076	NA	5814	Criteria Met	No Results Received	Parent or Guardian	NF1		2008-02-19	7.6	Male	NA	Altoona, PA	Duncansville	PA		16635	UNITED STATES	NA	NA	NA	NA	NA	NA	NA	NA	NA	NA	NA	NA	NA	NA	NA	NA	NA	1	No one else in my family has it	Under 5 years old	1572.76	4.30598	1572.77	4.30601	1
51	3077	NA	5815	Criteria Met	No Results Received	Parent or Guardian	NF1		2004-01-04	11.8	Female	NA	New Orleans	Reserve	LA		70084	UNITED STATES	NA	NA	NA	1	NA	NA	NA	NA	NA	NA	NA	NA	NA	NA	NA	NA	NA	NA	Yes	Under 5 years old	3079.76	8.43192	3079.77	8.43195	1
52	3078	NA	5816	Criteria Met	No Results Received	Parent or Guardian	NF1		2004-06-19	11.3	Female	NA	Winter Park	Wesley Chapel	FL		33544	UNITED STATES	NA	NA	NA	NA	NA	NA	NA	NA	NA	NA	NA	NA	NA	NA	NA	NA	NA	1	No one else in my family has it	Under 5 years old	2912.77	7.97473	3227.67	8.83688	1
53	3079	NA	5817	Criteria Met	No Results Received	Parent or Guardian	NF2	MA - Massachusetts General Hosp. Family Center for NF	1991-06-09	24.4	Female	NA	Santa Rosa	Windsor	CA		954928310	UNITED STATES	NA	NA	NA	NA	NA	NA	NA	NA	NA	NA	NA	NA	NA	NA	NA	NA	NA	1	No one else in my family has it	10 - 20 years old	7671.77	21.0042	7979.24	21.846	1
54	3079	NA	10961	Criteria Met	No Results Received	Parent or Guardian	NF2	MA - Massachusetts General Hosp. Family Center for NF	1991-06-09	24.4	Female	NA	Santa Rosa	Windsor	CA		954928310	UNITED STATES	NA	NA	NA	NA	NA	NA	NA	NA	NA	NA	NA	NA	NA	NA	NA	NA	NA	1	No one else in my family has it	10 - 20 years old	7671.77	21.0042	8417.07	23.0447	2
55	3079	NA	15433	Criteria Met	No Results Received	Parent or Guardian	NF2	MA - Massachusetts General Hosp. Family Center for NF	1991-06-09	24.4	Female	NA	Santa Rosa	Windsor	CA		954928310	UNITED STATES	NA	NA	NA	NA	NA	NA	NA	NA	NA	NA	NA	NA	NA	NA	NA	NA	NA	1	No one else in my family has it	10 - 20 years old	7671.77	21.0042	8888.12	24.3343	3
56	3080	NA	5818	Criteria Met	No Results Received	Parent or Guardian	NF1		2009-02-13	6.7	Female	NA	Marquette	Ishpeming	MI		49849	UNITED STATES	NA	NA	NA	NA	NA	NA	NA	NA	NA	NA	NA	NA	NA	NA	NA	NA	NA	1	No one else in my family has it	Under 5 years old	1212.78	3.32041	1212.78	3.32041	1
57	3081	NA	5819	Criteria Met	No Results Received	Self	NF1		1968-06-10	47.4	Female	NA		mabelvale	AR		72103	UNITED STATES	NA	NA	NA	NA	NA	NA	NA	NA	NA	NA	NA	NA	NA	NA	NA	NA	NA	1	No one else in my family has it	10 - 20 years old	16070.8	43.9994	16070.8	43.9994	1
58	3082	NA	5820	Criteria Met	No Results Received	Parent or Guardian	NF1		2000-12-29	14.8	Female	NA	Orlando	Belle Isle	FL		32812	UNITED STATES	NA	NA	NA	NA	NA	NA	NA	NA	NA	NA	NA	NA	NA	NA	NA	NA	NA	1	No one else in my family has it	Under 5 years old	4180.79	11.4464	4180.79	11.4464	1
59	3082	NA	6314	Criteria Met	No Results Received	Parent or Guardian	NF1		2000-12-29	14.8	Female	NA	Orlando	Belle Isle	FL		32812	UNITED STATES	NA	NA	NA	NA	NA	NA	NA	NA	NA	NA	NA	NA	NA	NA	NA	NA	NA	1	No one else in my family has it	Under 5 years old	4180.79	11.4464	4287.76	11.7392	2
60	3083	NA	5821	Criteria Met	No Results Received	Parent or Guardian	NF1		2002-10-01	13	Male	NA	little rock	mabelvale	AR		72103	UNITED STATES	NA	NA	NA	NA	NA	NA	NA	NA	NA	NA	NA	NA	NA	NA	NA	NA	NA	1	Yes	Under 5 years old	3539.79	9.69142	3539.79	9.69142	1
61	3084	NA	5822	Criteria Met	No Results Received	Self	NF1		1960-09-29	55.1	Male	NA	Rochester	Rochester	MN		55902	UNITED STATES	NA	NA	NA	NA	NA	NA	NA	NA	NA	NA	NA	NA	NA	NA	NA	NA	NA	1	Yes	Older than 20 years old	18881.8	51.6956	18881.8	51.6956	1
62	3085	NA	5823	Criteria Met	No Results Received	Self	NF2	MD - Other	1982-01-15	33.8	Female	NA	algiers	Luling	LA		70070	UNITED STATES	NA	NA	NA	NA	NA	NA	NA	NA	NA	NA	NA	NA	NA	NA	NA	NA	NA	1	No one else in my family has it	Older than 20 years old	11103.8	30.4006	11103.8	30.4006	1
63	3085	NA	11163	Criteria Met	No Results Received	Self	NF2	MD - Other	1982-01-15	33.8	Female	NA	algiers	Luling	LA		70070	UNITED STATES	NA	NA	NA	NA	NA	NA	NA	NA	NA	NA	NA	NA	NA	NA	NA	NA	NA	1	No one else in my family has it	Older than 20 years old	11103.8	30.4006	11850	32.4436	2
64	3086	NA	5824	Criteria Met	No Results Received	Parent or Guardian	NF2		1997-08-17	18.2	Male	NA	New hyde park NY	Levittown	NY		11756	UNITED STATES	NA	NA	NA	NA	NA	NA	NA	NA	NA	NA	NA	NA	NA	NA	NA	NA	NA	1	No one else in my family has it	5 - 9 years old	5410.84	14.8141	5820.67	15.9361	1
65	3087	NA	5825	Criteria Met	No Results Received	Parent or Guardian	NF1		1999-05-18	16.4	Female	NA		San Jose	CA		95139	UNITED STATES	NA	1	NA	NA	NA	NA	NA	NA	NA	NA	NA	NA	NA	NA	NA	NA	NA	NA	Yes	5 - 9 years old	4771.84	13.0646	4771.84	13.0646	1
66	3088	NA	5826	Criteria Met	No Results Received	Parent or Guardian	NF1		2006-02-10	9.7	Female	NA	Monroe MI	Monroe	MI		48161	UNITED STATES	NA	NA	NA	NA	NA	NA	NA	NA	NA	NA	NA	NA	NA	NA	NA	NA	NA	1	No one else in my family has it	Under 5 years old	2311.85	6.3295	2311.85	6.3295	1
67	3088	NA	13415	Criteria Met	No Results Received	Parent or Guardian	NF1		2006-02-10	9.7	Female	NA	Monroe MI	Monroe	MI		48161	UNITED STATES	NA	NA	NA	NA	NA	NA	NA	NA	NA	NA	NA	NA	NA	NA	NA	NA	NA	1	No one else in my family has it	Under 5 years old	2311.85	6.3295	3380.89	9.25637	2
68	3090	NA	5828	Criteria Met	No Results Received	Self	NF1		1960-01-27	55.7	Female	NA	Jacksonville	Macclenny	FL		32063-4043	UNITED STATES	NA	NA	NA	NA	NA	NA	NA	NA	NA	NA	NA	NA	NA	NA	NA	NA	NA	1	No one else in my family has it	Under 5 years old	19127.9	52.3693	19127.9	52.3693	1
69	3090	NA	13875	Criteria Met	No Results Received	Self	NF1		1960-01-27	55.7	Female	NA	Jacksonville	Macclenny	FL		32063-4043	UNITED STATES	NA	NA	NA	NA	NA	NA	NA	NA	NA	NA	NA	NA	NA	NA	NA	NA	NA	1	No one else in my family has it	Under 5 years old	19127.9	52.3693	20198	55.2991	2
70	3092	NA	5831	Criteria Met	No Results Received	Parent or Guardian	NF1		2003-06-24	12.3	Male	NA	manchester	manchester		lancashire	m22 9nf	UNITED KINGDOM	NA	NA	NA	NA	NA	NA	NA	NA	NA	NA	NA	NA	NA	NA	NA	NA	NA	1	No one else in my family has it	Under 5 years old	3273.87	8.96337	3273.88	8.96339	1
71	3093	NA	5830	Criteria Met	No Results Received	Self	NF1		1976-01-07	39.8	Female	NA	Springfield	Chatham	IL		62629	UNITED STATES	NA	NA	NA	NA	NA	NA	NA	NA	NA	NA	NA	NA	NA	NA	NA	NA	NA	1	Yes	Not sure	13303.9	36.424	13303.9	36.424	1
72	3094	NA	5829	Criteria Met	No Results Received	Self	NF1		1976-11-23	38.9	Male	NA	Elmhurst	Sheridan	WY		82801	UNITED STATES	NA	NA	NA	NA	NA	NA	NA	NA	NA	NA	NA	NA	NA	NA	NA	NA	NA	1	Yes	Under 5 years old	12982.9	35.5452	12982.9	35.5452	1
73	3095	NA	5833	Criteria Met	No Results Received	Self	NF1		1956-02-11	59.7	Female	NA	schenectady	horn lake	MS		38637	UNITED STATES	NA	NA	NA	NA	NA	NA	NA	NA	NA	NA	NA	NA	NA	NA	NA	NA	NA	1	Yes	Under 5 years old	20573.9	56.3282	20573.9	56.3282	1
74	3095	NA	13723	Criteria Met	No Results Received	Self	NF1		1956-02-11	59.7	Female	NA	schenectady	horn lake	MS		38637	UNITED STATES	NA	NA	NA	NA	NA	NA	NA	NA	NA	NA	NA	NA	NA	NA	NA	NA	NA	1	Yes	Under 5 years old	20573.9	56.3282	21643.5	59.2568	2
75	3096	NA	5832	Criteria Met	No Results Received	Parent or Guardian	NF1		1993-11-13	21.9	Male	NA	Blythe	Blythe	CA		92225	UNITED STATES	NA	NA	NA	NA	NA	NA	NA	NA	NA	NA	NA	1	NA	NA	NA	NA	NA	NA	No one else in my family has it	Under 5 years old	6783.88	18.5733	6783.88	18.5733	1
76	3097	NA	5835	Criteria Met	No Results Received	Parent or Guardian	NF1		1998-09-14	17.1	Female	NA	Baton Rouge	Walker	LA		70785	UNITED STATES	NA	NA	NA	NA	NA	NA	NA	NA	NA	NA	NA	NA	NA	NA	NA	NA	NA	1	Yes	Under 5 years old	5017.88	13.7382	5017.89	13.7382	1
77	3098	NA	5834	Criteria Met	No Results Received	Self	NF1		1962-12-01	52.9	Female	NA	Phoenix	Peoria .	AZ		85382	UNITED STATES	NA	NA	NA	NA	NA	NA	NA	NA	NA	NA	NA	NA	NA	NA	NA	NA	NA	1	No one else in my family has it	Under 5 years old	18088.9	49.5247	18088.9	49.5247	1
78	3098	NA	5843	Criteria Met	No Results Received	Self	NF1		1962-12-01	52.9	Female	NA	Phoenix	Peoria .	AZ		85382	UNITED STATES	NA	NA	NA	NA	NA	NA	NA	NA	NA	NA	NA	NA	NA	NA	NA	NA	NA	1	No one else in my family has it	Under 5 years old	18088.9	49.5247	18088.9	49.5247	2
79	3099	NA	5836	Criteria Met	No Results Received	Parent or Guardian	NF1		2009-04-06	6.5	Male	NA	ft. worth	justin	TX		76247	UNITED STATES	NA	NA	NA	NA	NA	NA	NA	NA	NA	NA	NA	NA	NA	NA	NA	NA	NA	1	No one else in my family has it	Under 5 years old	1160.88	3.17832	1160.88	3.17832	1
80	3100	NA	5837	Criteria Met	No Results Received	Self	NF1		1983-11-21	31.9	Female	NA	San Diego	Chula Vista	CA		91913	UNITED STATES	NA	NA	NA	NA	NA	NA	NA	NA	NA	NA	NA	NA	NA	NA	NA	NA	NA	1	No one else in my family has it	Under 5 years old	10428.9	28.5527	10428.9	28.5527	1
81	3101	NA	5838	Criteria Met	No Results Received	Parent or Guardian	NF1	AL - UAB NF Clinic	2003-04-10	12.5	Female	NA	St. Petersburg Russia	Gulfport	MS		39507	UNITED STATES	NA	NA	NA	NA	NA	NA	NA	NA	NA	NA	NA	NA	NA	NA	NA	NA	NA	1	I am not sure if anyone in my family has NF1	Under 5 years old	3348.88	9.16873	3702.75	10.1376	1
82	3101	NA	13297	Criteria Met	No Results Received	Parent or Guardian	NF1	AL - UAB NF Clinic	2003-04-10	12.5	Female	NA	St. Petersburg Russia	Gulfport	MS		39507	UNITED STATES	NA	NA	NA	NA	NA	NA	NA	NA	NA	NA	NA	NA	NA	NA	NA	NA	NA	1	I am not sure if anyone in my family has NF1	Under 5 years old	3348.88	9.16873	4417.76	12.0952	2
83	3102	NA	5839	Criteria Met	No Results Received	Parent or Guardian	NF1		2001-10-25	14	Female	NA	Rochester, NY	Fairport	NY		14450	UNITED STATES	NA	NA	NA	NA	NA	NA	NA	NA	NA	NA	NA	NA	NA	NA	NA	NA	NA	1	No one else in my family has it	Under 5 years old	3880.88	10.6253	3880.89	10.6253	1
84	3102	NA	5844	Criteria Met	No Results Received	Parent or Guardian	NF1		2001-10-25	14	Female	NA	Rochester, NY	Fairport	NY		14450	UNITED STATES	NA	NA	NA	NA	NA	NA	NA	NA	NA	NA	NA	NA	NA	NA	NA	NA	NA	1	No one else in my family has it	Under 5 years old	3880.88	10.6253	3880.89	10.6253	2
85	3102	NA	6399	Criteria Met	No Results Received	Parent or Guardian	NF1		2001-10-25	14	Female	NA	Rochester, NY	Fairport	NY		14450	UNITED STATES	NA	NA	NA	NA	NA	NA	NA	NA	NA	NA	NA	NA	NA	NA	NA	NA	NA	1	No one else in my family has it	Under 5 years old	3880.88	10.6253	4002.07	10.9571	3
86	3102	NA	10009	Criteria Met	No Results Received	Parent or Guardian	NF1		2001-10-25	14	Female	NA	Rochester, NY	Fairport	NY		14450	UNITED STATES	NA	NA	NA	NA	NA	NA	NA	NA	NA	NA	NA	NA	NA	NA	NA	NA	NA	1	No one else in my family has it	Under 5 years old	3880.88	10.6253	4546.8	12.4485	4
87	3103	NA	5842	Criteria Met	No Results Received	Self	NF1		1988-10-29	27	Male	NA	West Islip	West Islip	NY		11795	UNITED STATES	NA	NA	NA	NA	NA	NA	NA	NA	NA	NA	NA	NA	NA	NA	NA	NA	NA	1	No one else in my family has it	Under 5 years old	8624.88	23.6136	8624.9	23.6137	1
88	3103	NA	6421	Criteria Met	No Results Received	Self	NF1		1988-10-29	27	Male	NA	West Islip	West Islip	NY		11795	UNITED STATES	NA	NA	NA	NA	NA	NA	NA	NA	NA	NA	NA	NA	NA	NA	NA	NA	NA	1	No one else in my family has it	Under 5 years old	8624.88	23.6136	8753	23.9644	2
89	3103	NA	12760	Criteria Met	No Results Received	Self	NF1		1988-10-29	27	Male	NA	West Islip	West Islip	NY		11795	UNITED STATES	NA	NA	NA	NA	NA	NA	NA	NA	NA	NA	NA	NA	NA	NA	NA	NA	NA	1	No one else in my family has it	Under 5 years old	8624.88	23.6136	9623.7	26.3483	3
90	3104	NA	5841	Criteria Met	No Results Received	Self	NF1		1967-03-11	48.6	Male	NA	Maimi	port st lucie	FL		34983	UNITED STATES	NA	NA	NA	NA	NA	NA	NA	NA	NA	NA	NA	NA	NA	NA	NA	NA	NA	1	No one else in my family has it	Under 5 years old	16527.9	45.2509	16634.7	45.5433	1
91	3104	NA	10966	Criteria Met	No Results Received	Self	NF1		1967-03-11	48.6	Male	NA	Maimi	port st lucie	FL		34983	UNITED STATES	NA	NA	NA	NA	NA	NA	NA	NA	NA	NA	NA	NA	NA	NA	NA	NA	NA	1	No one else in my family has it	Under 5 years old	16527.9	45.2509	17273.1	47.2911	2
92	3105	NA	5851	Criteria Met	No Results Received	Self	NF1		1968-05-03	47.5	Female	NA	madison	mansfield	OH		44903	UNITED STATES	NA	NA	NA	NA	NA	NA	NA	NA	NA	NA	NA	NA	NA	NA	NA	NA	NA	1	Yes	Under 5 years old	16108.9	44.1037	16108.9	44.1038	1
93	3106	NA	5846	Criteria Met	Not a Genetic Report	Self	NF1		1959-08-05	56.2	Male	NA		Horn Lake	MS		38637	UNITED STATES	NA	NA	NA	NA	NA	NA	NA	NA	NA	NA	NA	NA	NA	NA	NA	NA	NA	1	Yes	10 - 20 years old	19302.9	52.8484	19302.9	52.8485	1
94	3106	NA	6328	Criteria Met	Not a Genetic Report	Self	NF1		1959-08-05	56.2	Male	NA		Horn Lake	MS		38637	UNITED STATES	NA	NA	NA	NA	NA	NA	NA	NA	NA	NA	NA	NA	NA	NA	NA	NA	NA	1	Yes	10 - 20 years old	19302.9	52.8484	19409.9	53.1414	2
95	3106	NA	7928	Criteria Met	Not a Genetic Report	Self	NF1		1959-08-05	56.2	Male	NA		Horn Lake	MS		38637	UNITED STATES	NA	NA	NA	NA	NA	NA	NA	NA	NA	NA	NA	NA	NA	NA	NA	NA	NA	1	Yes	10 - 20 years old	19302.9	52.8484	19659.8	53.8256	3
96	3106	NA	7999	Criteria Met	Not a Genetic Report	Self	NF1		1959-08-05	56.2	Male	NA		Horn Lake	MS		38637	UNITED STATES	NA	NA	NA	NA	NA	NA	NA	NA	NA	NA	NA	NA	NA	NA	NA	NA	NA	1	Yes	10 - 20 years old	19302.9	52.8484	19669.7	53.8526	4
97	3106	NA	12764	Criteria Met	Not a Genetic Report	Self	NF1		1959-08-05	56.2	Male	NA		Horn Lake	MS		38637	UNITED STATES	NA	NA	NA	NA	NA	NA	NA	NA	NA	NA	NA	NA	NA	NA	NA	NA	NA	1	Yes	10 - 20 years old	19302.9	52.8484	20301.9	55.5835	5
98	3106	NA	13291	Criteria Met	Not a Genetic Report	Self	NF1		1959-08-05	56.2	Male	NA		Horn Lake	MS		38637	UNITED STATES	NA	NA	NA	NA	NA	NA	NA	NA	NA	NA	NA	NA	NA	NA	NA	NA	NA	1	Yes	10 - 20 years old	19302.9	52.8484	20371.8	55.7748	6
99	3106	NA	13715	Criteria Met	Not a Genetic Report	Self	NF1		1959-08-05	56.2	Male	NA		Horn Lake	MS		38637	UNITED STATES	NA	NA	NA	NA	NA	NA	NA	NA	NA	NA	NA	NA	NA	NA	NA	NA	NA	1	Yes	10 - 20 years old	19302.9	52.8484	20372.5	55.7769	7
100	3107	NA	5845	Criteria Met	No Results Received	Parent or Guardian	NF1		1994-06-07	21.4	Male	NA	Wilmington	Rocky Point	NC		28457	UNITED STATES	NA	NA	NA	NA	NA	NA	NA	NA	NA	NA	NA	NA	NA	NA	NA	NA	NA	1	Yes	Under 5 years old	6577.89	18.0093	6577.9	18.0093	1
101	3108	NA	5847	Criteria Met	No Results Received	Self	NF1		1964-02-02	51.7	Male	NA	Tucson	Tucson	AZ		85745	UNITED STATES	NA	NA	NA	NA	NA	NA	NA	NA	NA	NA	NA	NA	NA	NA	NA	NA	NA	1	Yes	Older than 20 years old	17660.9	48.3529	17660.9	48.3529	1
102	3108	NA	9008	Criteria Met	No Results Received	Self	NF1		1964-02-02	51.7	Male	NA	Tucson	Tucson	AZ		85745	UNITED STATES	NA	NA	NA	NA	NA	NA	NA	NA	NA	NA	NA	NA	NA	NA	NA	NA	NA	1	Yes	Older than 20 years old	17660.9	48.3529	18134.2	49.6489	2
103	3109	NA	5849	Criteria Met	No Results Received	Self	NF1		1979-05-08	36.4	Female	NA		clinton twp	MI		48035	UNITED STATES	NA	NA	NA	1	NA	NA	NA	NA	NA	NA	NA	NA	NA	NA	NA	NA	NA	NA	I am not sure if anyone in my family has NF1	Under 5 years old	12086.9	33.0921	12086.9	33.0921	1
104	3111	NA	5848	Criteria Met	Results Verified	Parent or Guardian	NF1		1999-03-22	16.6	Female	NA	New Orleans	Belle Chasse	LA		70037	UNITED STATES	NA	NA	NA	NA	NA	NA	NA	NA	NA	NA	NA	NA	NA	NA	NA	NA	NA	1	No one else in my family has it	Under 5 years old	4828.89	13.2208	4828.9	13.2208	1
105	3111	NA	10893	Criteria Met	Results Verified	Parent or Guardian	NF1		1999-03-22	16.6	Female	NA	New Orleans	Belle Chasse	LA		70037	UNITED STATES	NA	NA	NA	NA	NA	NA	NA	NA	NA	NA	NA	NA	NA	NA	NA	NA	NA	1	No one else in my family has it	Under 5 years old	4828.89	13.2208	5573.95	15.2606	2
106	3112	NA	7209	Criteria Met	No Results Received	Parent or Guardian	NF1		2009-09-15	6.1	Female	NA	Everett	Granite Falls	WA		98252	UNITED STATES	NA	NA	NA	NA	NA	NA	NA	NA	NA	NA	NA	NA	NA	NA	NA	NA	NA	1	No one else in my family has it	Under 5 years old	998.9	2.73484	1288.7	3.52827	1
107	3114	NA	5854	Criteria Met	No Results Received	Parent or Guardian	NF1		2007-07-21	8.2	Male	NA	Cheyenne	Salt Lake City	UT		84109	UNITED STATES	NA	NA	NA	NA	NA	NA	NA	NA	NA	NA	NA	NA	NA	NA	NA	NA	NA	1	Yes	Under 5 years old	1785.9	4.88953	1893.81	5.18497	1
108	3114	NA	7269	Criteria Met	No Results Received	Parent or Guardian	NF1		2007-07-21	8.2	Male	NA	Cheyenne	Salt Lake City	UT		84109	UNITED STATES	NA	NA	NA	NA	NA	NA	NA	NA	NA	NA	NA	NA	NA	NA	NA	NA	NA	1	Yes	Under 5 years old	1785.9	4.88953	2093.15	5.73073	2
109	3114	NA	10145	Criteria Met	No Results Received	Parent or Guardian	NF1		2007-07-21	8.2	Male	NA	Cheyenne	Salt Lake City	UT		84109	UNITED STATES	NA	NA	NA	NA	NA	NA	NA	NA	NA	NA	NA	NA	NA	NA	NA	NA	NA	1	Yes	Under 5 years old	1785.9	4.88953	2532.23	6.93287	3
110	3114	NA	11188	Criteria Met	No Results Received	Parent or Guardian	NF1		2007-07-21	8.2	Male	NA	Cheyenne	Salt Lake City	UT		84109	UNITED STATES	NA	NA	NA	NA	NA	NA	NA	NA	NA	NA	NA	NA	NA	NA	NA	NA	NA	1	Yes	Under 5 years old	1785.9	4.88953	2532.23	6.93287	4
111	3114	NA	13253	Criteria Met	No Results Received	Parent or Guardian	NF1		2007-07-21	8.2	Male	NA	Cheyenne	Salt Lake City	UT		84109	UNITED STATES	NA	NA	NA	NA	NA	NA	NA	NA	NA	NA	NA	NA	NA	NA	NA	NA	NA	1	Yes	Under 5 years old	1785.9	4.88953	2849.69	7.80203	5
112	3114	NA	13254	Criteria Met	No Results Received	Parent or Guardian	NF1		2007-07-21	8.2	Male	NA	Cheyenne	Salt Lake City	UT		84109	UNITED STATES	NA	NA	NA	NA	NA	NA	NA	NA	NA	NA	NA	NA	NA	NA	NA	NA	NA	1	Yes	Under 5 years old	1785.9	4.88953	2849.69	7.80203	6
113	3114	NA	13255	Criteria Met	No Results Received	Parent or Guardian	NF1		2007-07-21	8.2	Male	NA	Cheyenne	Salt Lake City	UT		84109	UNITED STATES	NA	NA	NA	NA	NA	NA	NA	NA	NA	NA	NA	NA	NA	NA	NA	NA	NA	1	Yes	Under 5 years old	1785.9	4.88953	2849.69	7.80203	7
114	3114	NA	14146	Criteria Met	No Results Received	Parent or Guardian	NF1		2007-07-21	8.2	Male	NA	Cheyenne	Salt Lake City	UT		84109	UNITED STATES	NA	NA	NA	NA	NA	NA	NA	NA	NA	NA	NA	NA	NA	NA	NA	NA	NA	1	Yes	Under 5 years old	1785.9	4.88953	2868.76	7.85424	8
115	3115	NA	5853	Criteria Met	No Results Received	Self	NF1		1958-06-08	57.4	Male	NA	Tulsa	Rocky Point	NC		28457	UNITED STATES	NA	NA	NA	NA	NA	NA	NA	NA	NA	NA	NA	NA	NA	NA	NA	NA	NA	1	Yes	5 - 9 years old	19725.9	54.0066	19725.9	54.0066	1
116	3117	NA	5856	Criteria Met	No Results Received	Parent or Guardian	NF1		2011-01-06	4.8	Female	NA	Houston	Spring	TX		77386	UNITED STATES	NA	NA	NA	NA	NA	NA	NA	NA	NA	NA	NA	NA	NA	NA	NA	NA	NA	1	No one else in my family has it	Under 5 years old	520.91	1.42617	520.91	1.42617	1
117	3117	NA	7294	Criteria Met	No Results Received	Parent or Guardian	NF1		2011-01-06	4.8	Female	NA	Houston	Spring	TX		77386	UNITED STATES	NA	NA	NA	NA	NA	NA	NA	NA	NA	NA	NA	NA	NA	NA	NA	NA	NA	1	No one else in my family has it	Under 5 years old	520.91	1.42617	829.88	2.27209	2
118	3118	NA	6899	Criteria Met	No Results Received	Parent or Guardian	NF1	MI - Other	2010-09-30	5	Female	NA	Fargo	Dexter	MI		48130	UNITED STATES	NA	NA	NA	NA	NA	NA	NA	NA	NA	NA	NA	NA	NA	NA	NA	NA	NA	1	No one else in my family has it	Under 5 years old	618.91	1.69448	875.07	2.39581	1
119	3118	NA	13292	Criteria Met	No Results Received	Parent or Guardian	NF1	MI - Other	2010-09-30	5	Female	NA	Fargo	Dexter	MI		48130	UNITED STATES	NA	NA	NA	NA	NA	NA	NA	NA	NA	NA	NA	NA	NA	NA	NA	NA	NA	1	No one else in my family has it	Under 5 years old	618.91	1.69448	1687.75	4.62081	2
120	3120	NA	5860	Criteria Met	No Results Received	Self	NF2		1976-08-24	39.2	Female	NA	Louisiana	St. Peters	MO		63376	UNITED STATES	NA	NA	NA	NA	NA	NA	NA	NA	NA	NA	NA	NA	NA	NA	NA	NA	NA	1	No one else in my family has it	10 - 20 years old	13073.9	35.7944	13073.9	35.7944	1
121	3120	NA	11086	Criteria Met	No Results Received	Self	NF2		1976-08-24	39.2	Female	NA	Louisiana	St. Peters	MO		63376	UNITED STATES	NA	NA	NA	NA	NA	NA	NA	NA	NA	NA	NA	NA	NA	NA	NA	NA	NA	1	No one else in my family has it	10 - 20 years old	13073.9	35.7944	13819.6	37.836	2
122	3121	NA	5858	Criteria Met	No Results Received	Parent or Guardian	NF1		2005-12-21	9.8	Male	NA	Anchorage	Chugiak	AK		99567	UNITED STATES	NA	NA	NA	NA	NA	NA	NA	NA	NA	NA	NA	NA	NA	NA	NA	NA	NA	1	No one else in my family has it	Under 5 years old	2362.92	6.46932	2362.92	6.46932	1
123	3123	NA	5863	Criteria Met	No Results Received	Parent or Guardian	NF1		1998-08-21	17.1	Female	NA	Wellington, New Zealand	Wellington		New Zealand	6037	NEW ZEALAND	NA	NA	NA	NA	NA	NA	NA	NA	NA	NA	NA	NA	NA	NA	NA	NA	NA	1	Yes	Under 5 years old	5041.93	13.8041	5041.94	13.8041	1
124	3123	NA	9276	Criteria Met	No Results Received	Parent or Guardian	NF1		1998-08-21	17.1	Female	NA	Wellington, New Zealand	Wellington		New Zealand	6037	NEW ZEALAND	NA	NA	NA	NA	NA	NA	NA	NA	NA	NA	NA	NA	NA	NA	NA	NA	NA	1	Yes	Under 5 years old	5041.93	13.8041	5562.27	15.2287	2
125	3123	NA	10986	Criteria Met	No Results Received	Parent or Guardian	NF1		1998-08-21	17.1	Female	NA	Wellington, New Zealand	Wellington		New Zealand	6037	NEW ZEALAND	NA	NA	NA	NA	NA	NA	NA	NA	NA	NA	NA	NA	NA	NA	NA	NA	NA	1	Yes	Under 5 years old	5041.93	13.8041	5787.12	15.8443	3
126	3123	NA	12715	Criteria Met	No Results Received	Parent or Guardian	NF1		1998-08-21	17.1	Female	NA	Wellington, New Zealand	Wellington		New Zealand	6037	NEW ZEALAND	NA	NA	NA	NA	NA	NA	NA	NA	NA	NA	NA	NA	NA	NA	NA	NA	NA	1	Yes	Under 5 years old	5041.93	13.8041	6033	16.5175	4
127	3123	NA	15193	Criteria Met	No Results Received	Parent or Guardian	NF1		1998-08-21	17.1	Female	NA	Wellington, New Zealand	Wellington		New Zealand	6037	NEW ZEALAND	NA	NA	NA	NA	NA	NA	NA	NA	NA	NA	NA	NA	NA	NA	NA	NA	NA	1	Yes	Under 5 years old	5041.93	13.8041	6256.04	17.1281	5
128	3124	NA	5864	Criteria Met	No Results Received	Parent or Guardian	NF1		1995-11-11	19.9	Male	NA		South Salem	NY		10590	UNITED STATES	NA	NA	NA	1	NA	NA	NA	NA	NA	NA	NA	NA	NA	NA	NA	NA	NA	NA	I am not sure if anyone in my family has NF1	Under 5 years old	6055.93	16.5802	6055.94	16.5803	1
129	3125	NA	6906	Criteria Met	No Results Received	Parent or Guardian	NF1	GA - Childrens Healthcare Atlanta Scottish RiteHosp.	2007-12-04	7.9	Female	NA	Riverdale	Stockbridge	GA		30281	UNITED STATES	NA	NA	NA	1	NA	NA	NA	NA	NA	NA	NA	NA	NA	NA	NA	NA	NA	NA	I am not sure if anyone in my family has NF1	Under 5 years old	1649.93	4.51726	1906.2	5.21889	1
130	3125	NA	11713	Criteria Met	No Results Received	Parent or Guardian	NF1	GA - Childrens Healthcare Atlanta Scottish RiteHosp.	2007-12-04	7.9	Female	NA	Riverdale	Stockbridge	GA		30281	UNITED STATES	NA	NA	NA	1	NA	NA	NA	NA	NA	NA	NA	NA	NA	NA	NA	NA	NA	NA	I am not sure if anyone in my family has NF1	Under 5 years old	1649.93	4.51726	2436.08	6.66962	2
131	3126	NA	5865	Criteria Met	No Results Received	Self	NF1		1955-09-12	60.1	Male	NA	Idaho Falls	Boise	ID		83706	UNITED STATES	NA	NA	NA	NA	NA	NA	NA	NA	NA	NA	NA	NA	NA	NA	NA	NA	NA	1	Yes	10 - 20 years old	20725.9	56.7445	20726	56.7446	1
132	3127	NA	5867	Criteria Met	No Results Received	Parent or Guardian	NF1		2003-02-26	12.6	Female	NA		norris city	IL		62869	UNITED STATES	NA	NA	NA	NA	NA	NA	NA	NA	NA	NA	NA	NA	NA	NA	NA	NA	NA	1	Yes	Under 5 years old	3391.96	9.28668	3499.51	9.58114	1
133	3127	NA	6340	Criteria Met	No Results Received	Parent or Guardian	NF1		2003-02-26	12.6	Female	NA		norris city	IL		62869	UNITED STATES	NA	NA	NA	NA	NA	NA	NA	NA	NA	NA	NA	NA	NA	NA	NA	NA	NA	1	Yes	Under 5 years old	3391.96	9.28668	3499.52	9.58116	2
134	3127	NA	11352	Criteria Met	No Results Received	Parent or Guardian	NF1		2003-02-26	12.6	Female	NA		norris city	IL		62869	UNITED STATES	NA	NA	NA	NA	NA	NA	NA	NA	NA	NA	NA	NA	NA	NA	NA	NA	NA	1	Yes	Under 5 years old	3391.96	9.28668	4147.7	11.3558	3
135	3128	NA	5868	Criteria Met	No Results Received	Self	NF1		1956-01-11	59.8	Female	NA	McKees Rocks, Pennsylvania	Pittsburgh	PA		15202	UNITED STATES	NA	NA	NA	NA	NA	NA	NA	NA	NA	NA	NA	NA	NA	NA	NA	NA	NA	1	Yes	10 - 20 years old	20605	56.4133	20605	56.4134	1
136	3129	NA	5870	Criteria Met	No Results Received	Self	NF1		1959-11-28	55.9	Female	NA	San Juan, PR	Lutz	FL		33549-9313	UNITED STATES	NA	NA	NA	NA	NA	NA	NA	NA	NA	NA	NA	NA	NA	NA	NA	NA	NA	1	Yes	Under 5 years old	19188	52.5338	19188	52.5339	1
137	3129	NA	11181	Criteria Met	No Results Received	Self	NF1		1959-11-28	55.9	Female	NA	San Juan, PR	Lutz	FL		33549-9313	UNITED STATES	NA	NA	NA	NA	NA	NA	NA	NA	NA	NA	NA	NA	NA	NA	NA	NA	NA	1	Yes	Under 5 years old	19188	52.5338	19934.1	54.5766	2
138	3130	NA	5869	Criteria Met	No Results Received	Self	NF2		1957-11-04	58	Female	NA	Providence	Auburn	WA		98092	UNITED STATES	NA	NA	NA	NA	NA	NA	NA	NA	NA	NA	NA	NA	NA	NA	NA	NA	NA	1	No one else in my family has it	Older than 20 years old	19942	54.5981	19942	54.5981	1
139	3132	NA	5872	Criteria Met	No Results Received	Parent or Guardian	NF1		1995-07-16	20.2	Female	NA	Lebanon	Ronan	MT		59864	UNITED STATES	NA	NA	NA	NA	NA	NA	NA	NA	NA	NA	NA	1	NA	NA	NA	NA	NA	NA	Yes	Under 5 years old	6173.98	16.9034	6173.98	16.9034	1
140	3132	NA	13472	Criteria Met	No Results Received	Parent or Guardian	NF1		1995-07-16	20.2	Female	NA	Lebanon	Ronan	MT		59864	UNITED STATES	NA	NA	NA	NA	NA	NA	NA	NA	NA	NA	NA	1	NA	NA	NA	NA	NA	NA	Yes	Under 5 years old	6173.98	16.9034	7242.95	19.8301	2
141	3134	NA	5873	Criteria Met	No Results Received	Self	NF1	WA - Univ. of Washington	1977-01-05	38.8	Female	NA	Corvallis	Pasco	WA		99301	UNITED STATES	NA	NA	NA	NA	NA	NA	NA	NA	NA	NA	NA	NA	NA	NA	NA	NA	NA	1	Yes	Older than 20 years old	12940	35.4278	12940	35.4278	1
142	3134	NA	6326	Criteria Met	No Results Received	Self	NF1	WA - Univ. of Washington	1977-01-05	38.8	Female	NA	Corvallis	Pasco	WA		99301	UNITED STATES	NA	NA	NA	NA	NA	NA	NA	NA	NA	NA	NA	NA	NA	NA	NA	NA	NA	1	Yes	Older than 20 years old	12940	35.4278	13046.9	35.7203	2
143	3134	NA	9945	Criteria Met	No Results Received	Self	NF1	WA - Univ. of Washington	1977-01-05	38.8	Female	NA	Corvallis	Pasco	WA		99301	UNITED STATES	NA	NA	NA	NA	NA	NA	NA	NA	NA	NA	NA	NA	NA	NA	NA	NA	NA	1	Yes	Older than 20 years old	12940	35.4278	13603.6	37.2448	3
144	3134	NA	13733	Criteria Met	No Results Received	Self	NF1	WA - Univ. of Washington	1977-01-05	38.8	Female	NA	Corvallis	Pasco	WA		99301	UNITED STATES	NA	NA	NA	NA	NA	NA	NA	NA	NA	NA	NA	NA	NA	NA	NA	NA	NA	1	Yes	Older than 20 years old	12940	35.4278	14009.5	38.356	4
145	3136	NA	5875	Criteria Met	No Results Received	Parent or Guardian	NF1		2000-03-01	15.6	Female	NA	Seattle, WA	West Lafayette	IN		47906	UNITED STATES	NA	NA	NA	NA	NA	NA	NA	NA	NA	NA	NA	NA	NA	NA	NA	NA	NA	1	No one else in my family has it	Under 5 years old	4484	12.2765	4484	12.2765	1
146	3137	NA	5876	Criteria Met	No Results Received	Parent or Guardian	NF1		2001-07-26	14.2	Female	NA	St. Louis	Fenton	MO		63026	UNITED STATES	NA	NA	NA	NA	NA	NA	NA	NA	NA	NA	NA	1	NA	NA	NA	NA	NA	NA	No one else in my family has it	10 - 20 years old	3972.01	10.8748	4078.76	11.167	1
147	3138	NA	5877	Criteria Met	No Results Received	Parent or Guardian	NF1	IN - Riley Child Neurology Clinic	2001-05-04	14.4	Male	NA	Ft Knox	Elizabethtown	KY		42701	UNITED STATES	NA	NA	NA	NA	NA	NA	NA	NA	NA	NA	NA	NA	NA	NA	NA	NA	NA	1	Yes	Under 5 years old	4055.01	11.102	4055.02	11.102	1
148	3138	NA	7626	Criteria Met	No Results Received	Parent or Guardian	NF1	IN - Riley Child Neurology Clinic	2001-05-04	14.4	Male	NA	Ft Knox	Elizabethtown	KY		42701	UNITED STATES	NA	NA	NA	NA	NA	NA	NA	NA	NA	NA	NA	NA	NA	NA	NA	NA	NA	1	Yes	Under 5 years old	4055.01	11.102	4385.65	12.0073	2
149	3138	NA	8892	Criteria Met	No Results Received	Parent or Guardian	NF1	IN - Riley Child Neurology Clinic	2001-05-04	14.4	Male	NA	Ft Knox	Elizabethtown	KY		42701	UNITED STATES	NA	NA	NA	NA	NA	NA	NA	NA	NA	NA	NA	NA	NA	NA	NA	NA	NA	1	Yes	Under 5 years old	4055.01	11.102	4513.78	12.3581	3
150	3138	NA	14852	Criteria Met	No Results Received	Parent or Guardian	NF1	IN - Riley Child Neurology Clinic	2001-05-04	14.4	Male	NA	Ft Knox	Elizabethtown	KY		42701	UNITED STATES	NA	NA	NA	NA	NA	NA	NA	NA	NA	NA	NA	NA	NA	NA	NA	NA	NA	1	Yes	Under 5 years old	4055.01	11.102	5234.1	14.3302	4
151	3138	NA	14853	Criteria Met	No Results Received	Parent or Guardian	NF1	IN - Riley Child Neurology Clinic	2001-05-04	14.4	Male	NA	Ft Knox	Elizabethtown	KY		42701	UNITED STATES	NA	NA	NA	NA	NA	NA	NA	NA	NA	NA	NA	NA	NA	NA	NA	NA	NA	1	Yes	Under 5 years old	4055.01	11.102	5234.1	14.3302	5
152	3139	NA	5878	Criteria Met	No Results Received	Parent or Guardian	NF1		2010-05-28	5.4	Male	NA	New Orleans	Clemmons	NC		27012	UNITED STATES	NA	NA	NA	NA	NA	NA	NA	NA	NA	NA	NA	NA	NA	NA	NA	NA	NA	1	No one else in my family has it	Under 5 years old	744.11	2.03726	744.11	2.03726	1
153	3139	NA	11249	Criteria Met	No Results Received	Parent or Guardian	NF1		2010-05-28	5.4	Male	NA	New Orleans	Clemmons	NC		27012	UNITED STATES	NA	NA	NA	NA	NA	NA	NA	NA	NA	NA	NA	NA	NA	NA	NA	NA	NA	1	No one else in my family has it	Under 5 years old	744.11	2.03726	1493.6	4.08925	2
154	3140	NA	5879	Criteria Met	No Results Received	Parent or Guardian	NF1		1997-05-01	18.5	Male	NA	DeLand	Deltona	FL		32738	UNITED STATES	NA	NA	NA	NA	NA	NA	NA	NA	NA	NA	NA	NA	NA	NA	NA	NA	NA	1	No one else in my family has it	Under 5 years old	5519.12	15.1105	5519.12	15.1105	1
155	3141	NA	5880	Criteria Met	No Results Received	Self	SCHW		1963-05-15	52.4	Female	NA	flemington, nj	greensboro	NC		27408-5811	UNITED STATES	NA	NA	NA	NA	NA	NA	NA	NA	NA	NA	NA	NA	NA	NA	NA	NA	NA	1	Yes	Older than 20 years old	17924.1	49.0736	17924.1	49.0736	1
156	3141	NA	6305	Criteria Met	No Results Received	Self	SCHW		1963-05-15	52.4	Female	NA	flemington, nj	greensboro	NC		27408-5811	UNITED STATES	NA	NA	NA	NA	NA	NA	NA	NA	NA	NA	NA	NA	NA	NA	NA	NA	NA	1	No one else in my family has it	Older than 20 years old	17924.1	49.0736	18030.7	49.3654	2
157	3142	NA	5882	Criteria Met	No Results Received	Self	NF1		1977-09-29	38.1	Female	NA	Saginaw, Michigan	Chesaning	MI		48616	UNITED STATES	NA	NA	NA	NA	NA	NA	NA	NA	NA	NA	NA	NA	NA	NA	NA	NA	NA	1	Yes	Not sure	12673.1	34.6971	12673.1	34.6971	1
158	3143	NA	5883	Criteria Met	No Results Received	Parent or Guardian	NF1		1998-07-06	17.3	Male	NA	Geneva	Sugar Grove	IL		60554	UNITED STATES	NA	NA	NA	NA	NA	NA	NA	NA	NA	NA	NA	NA	NA	NA	NA	NA	NA	1	No one else in my family has it	Under 5 years old	5088.14	13.9306	5088.14	13.9306	1
159	3143	NA	11311	Criteria Met	No Results Received	Parent or Guardian	NF1		1998-07-06	17.3	Male	NA	Geneva	Sugar Grove	IL		60554	UNITED STATES	NA	NA	NA	NA	NA	NA	NA	NA	NA	NA	NA	NA	NA	NA	NA	NA	NA	1	No one else in my family has it	Under 5 years old	5088.14	13.9306	5840.84	15.9913	2
160	3143	NA	13331	Criteria Met	No Results Received	Parent or Guardian	NF1		1998-07-06	17.3	Male	NA	Geneva	Sugar Grove	IL		60554	UNITED STATES	NA	NA	NA	NA	NA	NA	NA	NA	NA	NA	NA	NA	NA	NA	NA	NA	NA	1	No one else in my family has it	Under 5 years old	5088.14	13.9306	6156.83	16.8565	3
161	3143	NA	13351	Criteria Met	No Results Received	Parent or Guardian	NF1		1998-07-06	17.3	Male	NA	Geneva	Sugar Grove	IL		60554	UNITED STATES	NA	NA	NA	NA	NA	NA	NA	NA	NA	NA	NA	NA	NA	NA	NA	NA	NA	1	No one else in my family has it	Under 5 years old	5088.14	13.9306	6156.84	16.8565	4
162	3144	NA	5887	Criteria Met	No Results Received	Self	NF1		1984-07-27	31.2	Male	NA	peroia	macomb	IL		61455	UNITED STATES	NA	NA	NA	NA	NA	NA	NA	NA	NA	NA	NA	NA	NA	NA	NA	NA	NA	1	Yes	Under 5 years old	10180.1	27.8717	10180.1	27.8717	1
163	3145	NA	5885	Criteria Met	No Results Received	Self	NF1		1992-07-03	23.3	Female	NA	Kankakee,IL	Bourbonnais	IL		60914	UNITED STATES	NA	NA	NA	NA	NA	NA	NA	NA	NA	NA	NA	NA	NA	NA	NA	NA	NA	1	Yes	Under 5 years old	7282.15	19.9374	7282.16	19.9375	1
164	3146	NA	5886	Criteria Met	No Results Received	Parent or Guardian	NF1		2003-08-28	12.1	Male	NA	Omaha, Nebraska	Omaha	NE		68135	UNITED STATES	NA	NA	NA	NA	NA	NA	NA	NA	NA	NA	NA	NA	NA	NA	NA	NA	NA	1	No one else in my family has it	Under 5 years old	3209.15	8.78617	3209.15	8.78617	1
165	3147	NA	5884	Criteria Met	No Results Received	Parent or Guardian	NF1		2007-07-09	8.3	Female	NA	washington	odon	IN		47562	UNITED STATES	NA	NA	NA	NA	NA	NA	NA	NA	NA	NA	NA	NA	NA	NA	NA	NA	NA	1	No one else in my family has it	Under 5 years old	1798.15	4.92307	1798.15	4.92307	1
166	3147	NA	7965	Criteria Met	No Results Received	Parent or Guardian	NF1		2007-07-09	8.3	Female	NA	washington	odon	IN		47562	UNITED STATES	NA	NA	NA	NA	NA	NA	NA	NA	NA	NA	NA	NA	NA	NA	NA	NA	NA	1	No one else in my family has it	Under 5 years old	1798.15	4.92307	2162.68	5.9211	2
167	3148	NA	5888	Criteria Met	No Results Received	Self	NF1		1973-02-12	42.7	Female	NA	Monogahela PA	Greensburg	PA		15601	UNITED STATES	NA	NA	NA	NA	NA	NA	NA	NA	NA	NA	NA	NA	NA	NA	NA	NA	NA	1	No one else in my family has it	10 - 20 years old	14363.1	39.3242	14363.1	39.3242	1
168	3149	NA	5889	Criteria Met	No Results Received	Parent or Guardian	NF1		2007-12-03	7.9	Male	NA	Twin Falls	Hyannis	NE		69350	UNITED STATES	NA	NA	NA	NA	NA	NA	NA	NA	NA	NA	NA	NA	NA	NA	NA	NA	NA	1	Yes	Under 5 years old	1651.17	4.52066	1651.17	4.52066	1
169	3149	NA	11343	Criteria Met	No Results Received	Parent or Guardian	NF1		2007-12-03	7.9	Male	NA	Twin Falls	Hyannis	NE		69350	UNITED STATES	NA	NA	NA	NA	NA	NA	NA	NA	NA	NA	NA	NA	NA	NA	NA	NA	NA	1	Yes	Under 5 years old	1651.17	4.52066	2405.28	6.5853	2
170	3150	NA	5890	Criteria Met	No Results Received	Parent or Guardian	NF1	CA - UCSF NF/Ras Pathway Genetics Clinic	2008-04-21	7.5	Female	NA	San Francisco	San Mateo	CA		94402	UNITED STATES	NA	NA	NA	NA	NA	NA	NA	NA	NA	NA	NA	NA	NA	NA	NA	NA	NA	1	No one else in my family has it	Under 5 years old	1511.18	4.13739	1511.19	4.13741	1
171	3150	NA	11007	Criteria Met	No Results Received	Parent or Guardian	NF1	CA - UCSF NF/Ras Pathway Genetics Clinic	2008-04-21	7.5	Female	NA	San Francisco	San Mateo	CA		94402	UNITED STATES	NA	NA	NA	NA	NA	NA	NA	NA	NA	NA	NA	NA	NA	NA	NA	NA	NA	1	No one else in my family has it	Under 5 years old	1511.18	4.13739	2256.18	6.17708	2
172	3151	NA	5891	Criteria Met	No Results Received	Parent or Guardian	NF1		1996-01-27	19.7	Female	NA	Portland	Freeport	ME		4032	UNITED STATES	NA	NA	NA	NA	NA	NA	NA	NA	NA	NA	NA	NA	NA	NA	NA	NA	NA	1	No one else in my family has it	Under 5 years old	5979.22	16.3702	5979.23	16.3702	1
173	3152	NA	5892	Criteria Met	No Results Received	Parent or Guardian	NF1		2011-11-05	3.9	Male	NA	Vancouver	Vancouver	WA		98661	UNITED STATES	NA	NA	NA	NA	NA	NA	1	NA	NA	NA	NA	NA	NA	NA	NA	NA	NA	1	No one else in my family has it	Under 5 years old	218.26	0.597563	325.27	0.890541	1
174	3153	NA	5893	Criteria Met	No Results Received	Parent or Guardian	NF1		2007-09-12	8.1	Female	NA	Louisville	Louisville	KY	USA	40229	UNITED STATES	NA	NA	NA	NA	NA	NA	NA	NA	NA	NA	NA	NA	NA	NA	NA	NA	NA	1	Yes	Under 5 years old	1733.33	4.7456	1733.35	4.74565	1
175	3154	NA	5894	Criteria Met	No Results Received	Self	NF1		1960-03-11	55.6	Female	NA	Columbus, OH	Gahanna	OH		43230	UNITED STATES	NA	NA	NA	NA	NA	NA	NA	NA	NA	NA	NA	NA	NA	NA	NA	NA	NA	1	Yes	Older than 20 years old	19084.5	52.2505	19084.5	52.2505	1
176	3155	NA	5895	Criteria Met	No Results Received	Parent or Guardian	NF1		2002-07-22	13.2	Female	NA	Chicago	Arlington Heights	IL		60005	UNITED STATES	NA	NA	NA	NA	NA	NA	NA	NA	NA	NA	NA	NA	NA	NA	NA	NA	NA	1	I am not sure if anyone in my family has NF1	Under 5 years old	3611.55	9.88789	3611.55	9.88789	1
177	3156	NA	5896	Criteria Met	No Results Received	Self	NF1		1971-02-05	44.7	Female	NA	kalamazoo	Mattawan	MI		49071	UNITED STATES	NA	NA	NA	NA	NA	NA	NA	NA	NA	NA	NA	NA	NA	NA	NA	NA	NA	1	Yes	Under 5 years old	15101.5	41.3458	15101.6	41.3458	1
178	3157	NA	5897	Criteria Met	No Results Received	Parent or Guardian	NF1		1997-04-29	18.5	Female	NA		Cedar Rapids	IA		52404	UNITED STATES	NA	NA	NA	NA	NA	NA	NA	NA	NA	NA	NA	NA	NA	NA	NA	NA	NA	1	Yes	Under 5 years old	5521.59	15.1173	5521.6	15.1173	1
179	3158	NA	5898	Criteria Met	No Results Received	Self	NF1		1956-06-18	59.3	Female	NA	Sudbury, ON Canada	Greater Sudbury		ON	P3C 5P7	CANADA	NA	NA	NA	NA	NA	NA	NA	NA	NA	NA	NA	NA	NA	NA	NA	NA	NA	1	Yes	Under 5 years old	20446.7	55.9799	20446.7	55.9799	1
180	3159	NA	5899	Criteria Met	No Results Received	Parent or Guardian	NF1		2004-04-20	11.5	Female	NA	Jeffersonville	Sellersburg	IN		47172	UNITED STATES	NA	NA	NA	NA	NA	NA	NA	NA	NA	NA	NA	NA	NA	NA	NA	NA	NA	1	No one else in my family has it	5 - 9 years old	2973.7	8.14155	2973.7	8.14155	1
181	3159	NA	7065	Criteria Met	No Results Received	Parent or Guardian	NF1		2004-04-20	11.5	Female	NA	Jeffersonville	Sellersburg	IN		47172	UNITED STATES	NA	NA	NA	NA	NA	NA	NA	NA	NA	NA	NA	NA	NA	NA	NA	NA	NA	1	No one else in my family has it	5 - 9 years old	2973.7	8.14155	3296.27	9.0247	2
182	3159	NA	13151	Criteria Met	No Results Received	Parent or Guardian	NF1		2004-04-20	11.5	Female	NA	Jeffersonville	Sellersburg	IN		47172	UNITED STATES	NA	NA	NA	NA	NA	NA	NA	NA	NA	NA	NA	NA	NA	NA	NA	NA	NA	1	No one else in my family has it	5 - 9 years old	2973.7	8.14155	4026.49	11.0239	3
183	3160	NA	5900	Criteria Met	No Results Received	Parent or Guardian	NF1		2006-05-08	9.4	Female	NA	Walla Walla	Kennewick	WA		99337	UNITED STATES	NA	NA	NA	NA	NA	NA	NA	NA	NA	NA	NA	NA	NA	NA	NA	NA	NA	1	No one else in my family has it	Under 5 years old	2225.75	6.09377	2225.75	6.09377	1
184	3160	NA	6337	Criteria Met	No Results Received	Parent or Guardian	NF1		2006-05-08	9.4	Female	NA	Walla Walla	Kennewick	WA		99337	UNITED STATES	NA	NA	NA	NA	NA	NA	NA	NA	NA	NA	NA	NA	NA	NA	NA	NA	NA	1	No one else in my family has it	Under 5 years old	2225.75	6.09377	2332.11	6.38497	2
185	3160	NA	10818	Criteria Met	No Results Received	Parent or Guardian	NF1		2006-05-08	9.4	Female	NA	Walla Walla	Kennewick	WA		99337	UNITED STATES	NA	NA	NA	NA	NA	NA	NA	NA	NA	NA	NA	NA	NA	NA	NA	NA	NA	1	No one else in my family has it	Under 5 years old	2225.75	6.09377	2964.8	8.11718	3
186	3161	NA	5902	Criteria Met	No Results Received	Parent or Guardian	NF1	NC - UNC Hosp.s NF Clinic	2007-12-01	7.9	Male	NA	Ft. Belvoir, VA	Jacksonville	NC		28546	UNITED STATES	NA	NA	NA	NA	NA	NA	NA	NA	NA	NA	NA	NA	NA	NA	NA	NA	NA	1	No one else in my family has it	Under 5 years old	1653.75	4.52772	1653.75	4.52772	1
187	3161	NA	6332	Criteria Met	No Results Received	Parent or Guardian	NF1	NC - UNC Hosp.s NF Clinic	2007-12-01	7.9	Male	NA	Ft. Belvoir, VA	Jacksonville	NC		28546	UNITED STATES	NA	NA	NA	NA	NA	NA	NA	NA	NA	NA	NA	NA	NA	NA	NA	NA	NA	1	No one else in my family has it	Under 5 years old	1653.75	4.52772	1760.02	4.81867	2
188	3161	NA	15379	Criteria Met	No Results Received	Parent or Guardian	NF1	NC - UNC Hosp.s NF Clinic	2007-12-01	7.9	Male	NA	Ft. Belvoir, VA	Jacksonville	NC		28546	UNITED STATES	NA	NA	NA	NA	NA	NA	NA	NA	NA	NA	NA	NA	NA	NA	NA	NA	NA	1	No one else in my family has it	Under 5 years old	1653.75	4.52772	2868.01	7.85218	3
189	3162	NA	5903	Criteria Met	No Results Received	Parent or Guardian	NF1		2010-08-11	5.2	Male	NA	Dallas	Brownsboro	TX		75756	UNITED STATES	NA	NA	NA	NA	NA	NA	NA	NA	NA	NA	NA	NA	NA	NA	NA	NA	NA	1	No one else in my family has it	Under 5 years old	669.78	1.83376	669.79	1.83379	1
190	3164	NA	5905	Criteria Met	No Results Received	Parent or Guardian	NF1	MD - Trans-NIH Intramural NF Clinic	1992-06-15	23.3	Male	NA	Fullerton	Fullerton	CA		92831	UNITED STATES	NA	NA	NA	NA	NA	NA	NA	NA	NA	NA	NA	NA	NA	NA	NA	NA	NA	1	No one else in my family has it	Under 5 years old	7300.81	19.9885	7300.81	19.9885	1
191	3164	NA	11559	Criteria Met	No Results Received	Parent or Guardian	NF1	MD - Trans-NIH Intramural NF Clinic	1992-06-15	23.3	Male	NA	Fullerton	Fullerton	CA		92831	UNITED STATES	NA	NA	NA	NA	NA	NA	NA	NA	NA	NA	NA	NA	NA	NA	NA	NA	NA	1	No one else in my family has it	Under 5 years old	7300.81	19.9885	8068.68	22.0908	2
192	3164	NA	14191	Criteria Met	No Results Received	Parent or Guardian	NF1	MD - Trans-NIH Intramural NF Clinic	1992-06-15	23.3	Male	NA	Fullerton	Fullerton	CA		92831	UNITED STATES	NA	NA	NA	NA	NA	NA	NA	NA	NA	NA	NA	NA	NA	NA	NA	NA	NA	1	No one else in my family has it	Under 5 years old	7300.81	19.9885	8391.67	22.9751	3
193	3165	NA	5906	Criteria Met	No Results Received	Self	NF1		1974-09-28	41.1	Female	NA	Arlington Heights	West Dundee	IL		60118	UNITED STATES	NA	NA	NA	NA	NA	NA	NA	NA	NA	NA	NA	NA	NA	NA	NA	NA	NA	1	No one else in my family has it	Older than 20 years old	13770.8	37.7025	13877.6	37.9947	1
194	3165	NA	9989	Criteria Met	No Results Received	Self	NF1		1974-09-28	41.1	Female	NA	Arlington Heights	West Dundee	IL		60118	UNITED STATES	NA	NA	NA	NA	NA	NA	NA	NA	NA	NA	NA	NA	NA	NA	NA	NA	NA	1	No one else in my family has it	Older than 20 years old	13770.8	37.7025	14434.5	39.5195	2
195	3165	NA	14338	Criteria Met	No Results Received	Self	NF1		1974-09-28	41.1	Female	NA	Arlington Heights	West Dundee	IL		60118	UNITED STATES	NA	NA	NA	NA	NA	NA	NA	NA	NA	NA	NA	NA	NA	NA	NA	NA	NA	1	No one else in my family has it	Older than 20 years old	13770.8	37.7025	14878.5	40.7351	3
196	3166	NA	5907	Criteria Met	No Results Received	Parent or Guardian	NF1		1998-07-31	17.2	Female	NA	Louisville	Louisville	KY		40243	UNITED STATES	NA	NA	NA	NA	NA	NA	NA	NA	NA	NA	NA	NA	NA	NA	NA	NA	NA	1	I am not sure if anyone in my family has NF1	Under 5 years old	5063.84	13.864	5063.84	13.864	1
197	3167	NA	5908	Criteria Met	No Results Received	Self	NF1		1978-07-11	37.3	Male	NA	alton	swansea	IL		62226	UNITED STATES	NA	NA	NA	NA	NA	NA	NA	NA	NA	NA	NA	NA	NA	NA	NA	NA	NA	1	Yes	Under 5 years old	12388.9	33.9188	12388.9	33.9189	1
198	3168	NA	5909	Criteria Met	No Results Received	Parent or Guardian	NF1		1991-09-28	24	Female	NA	Lake Forest	Lindenhurst	IL		60046	UNITED STATES	NA	NA	NA	NA	NA	NA	NA	NA	NA	NA	NA	NA	NA	NA	NA	NA	NA	1	Yes	Under 5 years old	7561.91	20.7034	7561.92	20.7034	1
199	3170	NA	5911	Criteria Met	No Results Received	Parent or Guardian	NF1		2004-08-02	11.2	Female	NA	Arlington Heights	Palatine	IL		60067	UNITED STATES	NA	NA	NA	NA	NA	NA	NA	NA	NA	NA	NA	NA	NA	NA	NA	NA	NA	1	No one else in my family has it	Under 5 years old	2869.92	7.85741	2869.93	7.85744	1
200	3172	NA	5913	Criteria Met	No Results Received	Self	NF1		1952-08-12	63.2	Female	NA	Belleville	Troy	IL		62294	UNITED STATES	NA	NA	NA	1	NA	NA	NA	NA	NA	NA	NA	NA	NA	NA	NA	NA	NA	NA	Yes	10 - 20 years old	21852.9	59.8301	21852.9	59.8301	1
201	3173	NA	5914	Criteria Met	Results Verified	Parent or Guardian	NF1	MN - Other	2005-08-02	10.2	Male	NA	Maplewood	Isanti	MN		55040	UNITED STATES	NA	NA	NA	NA	NA	NA	NA	NA	NA	NA	NA	NA	NA	NA	NA	NA	NA	1	Yes	Under 5 years old	2504.95	6.85818	3126.94	8.5611	1
202	3173	NA	13706	Criteria Met	Results Verified	Parent or Guardian	NF1	MN - Other	2005-08-02	10.2	Male	NA	Maplewood	Isanti	MN		55040	UNITED STATES	NA	NA	NA	NA	NA	NA	NA	NA	NA	NA	NA	NA	NA	NA	NA	NA	NA	1	Yes	Under 5 years old	2504.95	6.85818	3573.49	9.78368	2
203	3174	NA	5915	Criteria Met	No Results Received	Self	NF1		1955-08-23	60.2	Female	NA	Merced	Kokomo	IN		46902	UNITED STATES	NA	NA	NA	NA	NA	NA	NA	NA	NA	NA	NA	NA	NA	NA	NA	NA	NA	1	Yes	5 - 9 years old	20747	56.8021	20747	56.8021	1
204	3176	NA	5917	Criteria Met	No Results Received	Parent or Guardian	NF1		2008-03-17	7.6	Male	NA	Melbourne, Australia	Caroline Springs		Victoria	3023	AUSTRALIA	NA	NA	NA	NA	NA	NA	NA	NA	NA	NA	NA	NA	NA	NA	NA	NA	NA	1	No one else in my family has it	Under 5 years old	1546.98	4.2354	1653.01	4.52569	1
205	3177	NA	5918	Criteria Met	No Results Received	Self	NF1		1970-03-01	45.6	Female	NA	henderson	little rock	AR		72205	UNITED STATES	NA	NA	NA	NA	NA	NA	NA	NA	NA	NA	NA	NA	NA	NA	NA	NA	NA	1	No one else in my family has it	5 - 9 years old	15443	42.2806	15443	42.2806	1
206	3178	NA	5919	Criteria Met	No Results Received	Self	NF2		1989-02-28	26.6	Female	NA	Tupelo, Mississippi	Mantachie	MS		38855	UNITED STATES	NA	NA	NA	NA	NA	NA	NA	NA	NA	NA	NA	NA	NA	NA	NA	NA	NA	1	No one else in my family has it	10 - 20 years old	8504.01	23.2827	8504.01	23.2827	1
207	3178	NA	6468	Criteria Met	No Results Received	Self	NF2		1989-02-28	26.6	Female	NA	Tupelo, Mississippi	Mantachie	MS		38855	UNITED STATES	NA	NA	NA	NA	NA	NA	NA	NA	NA	NA	NA	NA	NA	NA	NA	NA	NA	1	No one else in my family has it	10 - 20 years old	8504.01	23.2827	8637.07	23.647	2
208	3178	NA	9982	Criteria Met	No Results Received	Self	NF2		1989-02-28	26.6	Female	NA	Tupelo, Mississippi	Mantachie	MS		38855	UNITED STATES	NA	NA	NA	NA	NA	NA	NA	NA	NA	NA	NA	NA	NA	NA	NA	NA	NA	1	No one else in my family has it	10 - 20 years old	8504.01	23.2827	9167.02	25.0979	3
209	3178	NA	13294	Criteria Met	No Results Received	Self	NF2		1989-02-28	26.6	Female	NA	Tupelo, Mississippi	Mantachie	MS		38855	UNITED STATES	NA	NA	NA	NA	NA	NA	NA	NA	NA	NA	NA	NA	NA	NA	NA	NA	NA	1	No one else in my family has it	10 - 20 years old	8504.01	23.2827	9571.75	26.206	4
210	3179	NA	5920	Criteria Met	No Results Received	Parent or Guardian	NF1		2004-07-14	11.2	Male	NA	Newburgh	Southport	NC		28461	UNITED STATES	NA	NA	NA	NA	NA	NA	NA	NA	NA	NA	NA	NA	NA	NA	NA	NA	NA	1	No one else in my family has it	Under 5 years old	2889.03	7.90973	2889.03	7.90973	1
211	3180	NA	5921	Criteria Met	No Results Received	Self	NF1		1982-04-21	33.5	Male	NA	st.paul	isanti	MN		55040	UNITED STATES	NA	NA	NA	NA	NA	NA	NA	NA	NA	NA	NA	NA	NA	NA	NA	NA	NA	1	Yes	Older than 20 years old	11009	30.1411	11009	30.1411	1
212	3180	NA	13778	Criteria Met	No Results Received	Self	NF1		1982-04-21	33.5	Male	NA	st.paul	isanti	MN		55040	UNITED STATES	NA	NA	NA	NA	NA	NA	NA	NA	NA	NA	NA	NA	NA	NA	NA	NA	NA	1	Yes	Older than 20 years old	11009	30.1411	12077.6	33.0667	2
213	3181	NA	5922	Criteria Met	No Results Received	Self	NF1		1960-10-19	55	Female	NA	Indianapolis, Indiana	Midway	KY		40347	UNITED STATES	NA	NA	NA	NA	NA	NA	NA	NA	NA	NA	NA	NA	NA	NA	NA	NA	NA	1	Yes	Older than 20 years old	18863.1	51.6442	18863.1	51.6443	1
214	3181	NA	12196	Criteria Met	No Results Received	Self	NF1		1960-10-19	55	Female	NA	Indianapolis, Indiana	Midway	KY		40347	UNITED STATES	NA	NA	NA	NA	NA	NA	NA	NA	NA	NA	NA	NA	NA	NA	NA	NA	NA	1	Yes	Older than 20 years old	18863.1	51.6442	19724.8	54.0036	2
215	3181	NA	12197	Criteria Met	No Results Received	Self	NF1		1960-10-19	55	Female	NA	Indianapolis, Indiana	Midway	KY		40347	UNITED STATES	NA	NA	NA	NA	NA	NA	NA	NA	NA	NA	NA	NA	NA	NA	NA	NA	NA	1	Yes	Under 5 years old	18863.1	51.6442	19724.8	54.0036	3
216	3183	NA	5924	Criteria Met	No Results Received	Parent or Guardian	NF1		2011-10-05	4	Male	NA	Weston, wi	Iola	WI		54945	UNITED STATES	NA	NA	NA	NA	NA	NA	NA	NA	NA	NA	NA	NA	NA	NA	NA	NA	NA	1	I am not sure if anyone in my family has NF1	Under 5 years old	250.14	0.684846	250.14	0.684846	1
217	3183	NA	10944	Criteria Met	No Results Received	Parent or Guardian	NF1		2011-10-05	4	Male	NA	Weston, wi	Iola	WI		54945	UNITED STATES	NA	NA	NA	NA	NA	NA	NA	NA	NA	NA	NA	NA	NA	NA	NA	NA	NA	1	I am not sure if anyone in my family has NF1	Under 5 years old	250.14	0.684846	994.05	2.72156	2
218	3184	NA	5925	Criteria Met	Results Verified	Parent or Guardian	NF2	IL - Other	1996-08-06	19.2	Female	NA	Chicago	Bolingbrook	IL		60490	UNITED STATES	NA	NA	NA	NA	NA	NA	NA	NA	NA	NA	NA	NA	NA	NA	NA	NA	NA	1	No one else in my family has it	10 - 20 years old	5788.15	15.8471	5933.95	16.2463	1
219	3184	NA	10075	Criteria Met	Results Verified	Parent or Guardian	NF2	IL - Other	1996-08-06	19.2	Female	NA	Chicago	Bolingbrook	IL		60490	UNITED STATES	NA	NA	NA	NA	NA	NA	NA	NA	NA	NA	NA	NA	NA	NA	NA	NA	NA	1	No one else in my family has it	10 - 20 years old	5788.15	15.8471	6460.01	17.6865	2
220	3184	NA	13355	Criteria Met	Results Verified	Parent or Guardian	NF2	IL - Other	1996-08-06	19.2	Female	NA	Chicago	Bolingbrook	IL		60490	UNITED STATES	NA	NA	NA	NA	NA	NA	NA	NA	NA	NA	NA	NA	NA	NA	NA	NA	NA	1	No one else in my family has it	10 - 20 years old	5788.15	15.8471	6855.85	18.7703	3
221	3185	NA	5926	Criteria Met	No Results Received	Parent or Guardian	NF1		2008-11-26	6.9	Male	NA	Milwaukee	Pewaukee	WI		53072	UNITED STATES	NA	NA	NA	NA	NA	NA	NA	NA	NA	NA	NA	NA	NA	NA	NA	NA	NA	1	No one else in my family has it	Under 5 years old	1293.16	3.54048	1293.16	3.54048	1
222	3186	NA	5929	Criteria Met	No Results Received	Self	NF2		1977-05-25	38.4	Female	NA	JOHNSON CITY, TN	LIMESTONE	TN		37681	UNITED STATES	NA	NA	NA	NA	NA	NA	NA	NA	NA	NA	NA	NA	NA	NA	NA	NA	NA	1	No one else in my family has it	5 - 9 years old	12801.2	35.0478	12801.2	35.0478	1
223	3187	NA	5928	Criteria Met	No Results Received	Self	NF2		1984-12-29	30.8	Female	NA	Kelowna	Westbank		BC	V4T 2C1	CANADA	NA	NA	NA	NA	NA	NA	NA	NA	NA	NA	NA	NA	NA	NA	NA	NA	NA	1	No one else in my family has it	10 - 20 years old	10026.2	27.4502	10026.2	27.4503	1
224	3187	NA	6349	Criteria Met	No Results Received	Self	NF2		1984-12-29	30.8	Female	NA	Kelowna	Westbank		BC	V4T 2C1	CANADA	NA	NA	NA	NA	NA	NA	NA	NA	NA	NA	NA	NA	NA	NA	NA	NA	NA	1	No one else in my family has it	10 - 20 years old	10026.2	27.4502	10133.8	27.7449	2
225	3187	NA	6855	Criteria Met	No Results Received	Self	NF2		1984-12-29	30.8	Female	NA	Kelowna	Westbank		BC	V4T 2C1	CANADA	NA	NA	NA	NA	NA	NA	NA	NA	NA	NA	NA	NA	NA	NA	NA	NA	NA	1	No one else in my family has it	10 - 20 years old	10026.2	27.4502	10275.9	28.1337	3
226	3187	NA	9954	Criteria Met	No Results Received	Self	NF2		1984-12-29	30.8	Female	NA	Kelowna	Westbank		BC	V4T 2C1	CANADA	NA	NA	NA	NA	NA	NA	NA	NA	NA	NA	NA	NA	NA	NA	NA	NA	NA	1	No one else in my family has it	10 - 20 years old	10026.2	27.4502	10688.7	29.2641	4
227	3188	NA	5930	Criteria Met	No Results Received	Self	NF2		1978-05-20	37.4	Female	NA	Reading, PA	Mt Penn	PA		19606	UNITED STATES	NA	NA	NA	NA	NA	NA	NA	NA	NA	NA	NA	NA	NA	NA	NA	NA	NA	1	No one else in my family has it	10 - 20 years old	12441.3	34.0624	12441.3	34.0624	1
228	3189	NA	5931	Criteria Met	No Results Received	Parent or Guardian	NF2		1992-04-12	23.5	Male	NA	Nottingham	Nottingham			NG5 9PA	UNITED KINGDOM	NA	NA	NA	NA	NA	NA	NA	NA	NA	NA	NA	1	NA	NA	NA	NA	NA	NA	No one else in my family has it	10 - 20 years old	7365.42	20.1654	7365.42	20.1654	1
229	3190	NA	5935	Criteria Met	No Results Received	Parent or Guardian	NF1		2009-03-13	6.6	Male	NA	Grosse Pointe	Clinton Twp	MI		48036	UNITED STATES	NA	NA	NA	NA	NA	NA	NA	NA	NA	NA	NA	NA	NA	NA	NA	NA	NA	1	No one else in my family has it	Under 5 years old	1186.51	3.24849	1186.52	3.24851	1
230	3190	NA	8079	Criteria Met	No Results Received	Parent or Guardian	NF1		2009-03-13	6.6	Male	NA	Grosse Pointe	Clinton Twp	MI		48036	UNITED STATES	NA	NA	NA	NA	NA	NA	NA	NA	NA	NA	NA	NA	NA	NA	NA	NA	NA	1	No one else in my family has it	Under 5 years old	1186.51	3.24849	1561.04	4.27389	2
231	3191	NA	5934	Criteria Met	No Results Received	Self	NF1		1963-04-21	52.5	Female	NA	Sasatchewan	Ottawa		ONT	K2J4N5	CANADA	NA	NA	NA	NA	NA	NA	NA	NA	NA	NA	NA	NA	NA	NA	NA	NA	NA	1	No one else in my family has it	10 - 20 years old	17949.5	49.1431	17949.5	49.1431	1
232	3191	NA	6394	Criteria Met	No Results Received	Self	NF1		1963-04-21	52.5	Female	NA	Sasatchewan	Ottawa		ONT	K2J4N5	CANADA	NA	NA	NA	NA	NA	NA	NA	NA	NA	NA	NA	NA	NA	NA	NA	NA	NA	1	I am not sure if anyone in my family has NF1	10 - 20 years old	17949.5	49.1431	18067.1	49.465	2
233	3191	NA	10220	Criteria Met	No Results Received	Self	NF1		1963-04-21	52.5	Female	NA	Sasatchewan	Ottawa		ONT	K2J4N5	CANADA	NA	NA	NA	NA	NA	NA	NA	NA	NA	NA	NA	NA	NA	NA	NA	NA	NA	1	I am not sure if anyone in my family has NF1	10 - 20 years old	17949.5	49.1431	18640.8	51.0357	3
234	3192	NA	5936	Criteria Met	No Results Received	Parent or Guardian	NF1		1999-05-24	16.4	Male	NA	summit	chatham	NJ		7928	UNITED STATES	NA	NA	NA	NA	NA	NA	NA	NA	NA	NA	NA	NA	NA	NA	NA	NA	NA	1	No one else in my family has it	Under 5 years old	4767.51	13.0527	4767.52	13.0528	1
235	3193	NA	5937	Criteria Met	No Results Received	Self	NF1		1973-12-13	41.8	Female	NA	Eugene	Eugene	OR		97404	UNITED STATES	NA	NA	NA	NA	NA	NA	NA	NA	NA	NA	NA	1	NA	NA	NA	NA	NA	NA	Yes	Under 5 years old	14060.5	38.4956	14060.5	38.4956	1
236	3196	3193	5940	Criteria Met	No Results Received	Parent or Guardian	NF1		1999-09-28	16	Female	NA	Eugene	Eugene	OR		97404	UNITED STATES	NA	NA	NA	NA	NA	NA	NA	NA	NA	NA	NA	1	NA	NA	NA	NA	NA	NA	Yes	Under 5 years old	4640.54	12.7051	4640.54	12.7051	1
237	3196	3193	10902	Criteria Met	No Results Received	Parent or Guardian	NF1		1999-09-28	16	Female	NA	Eugene	Eugene	OR		97404	UNITED STATES	NA	NA	NA	NA	NA	NA	NA	NA	NA	NA	NA	1	NA	NA	NA	NA	NA	NA	Yes	Under 5 years old	4640.54	12.7051	5383.98	14.7405	2
238	3199	NA	5944	Criteria Met	No Results Received	Parent or Guardian	NF1		2003-09-17	12.1	Female	NA	Dublin	Kildare		Kildare	Co Kildare	IRELAND	NA	NA	NA	NA	NA	NA	NA	NA	NA	NA	NA	1	NA	NA	NA	NA	NA	NA	No one else in my family has it	Under 5 years old	3190.55	8.73525	3190.56	8.73528	1
239	3201	NA	5946	Criteria Met	No Results Received	Parent or Guardian	NF1		2005-06-15	10.3	Male	NA	Newburgh	New Windsor	NY		12553	UNITED STATES	NA	NA	NA	NA	NA	NA	NA	NA	NA	NA	NA	NA	NA	NA	NA	NA	NA	1	No one else in my family has it	Under 5 years old	2553.68	6.99159	2553.68	6.99159	1
240	3202	NA	5948	Criteria Met	No Results Received	Self	NF2	OH - Ohio State Univ. NF Center	1962-04-15	53.5	Male	NA	Montreal	Brandon	FL		33511	UNITED STATES	NA	NA	NA	NA	NA	NA	NA	NA	NA	NA	NA	NA	NA	NA	NA	NA	NA	1	No one else in my family has it	10 - 20 years old	18320.7	50.1593	18320.7	50.1593	1
241	3202	NA	14368	Criteria Met	No Results Received	Self	NF2	OH - Ohio State Univ. NF Center	1962-04-15	53.5	Male	NA	Montreal	Brandon	FL		33511	UNITED STATES	NA	NA	NA	NA	NA	NA	NA	NA	NA	NA	NA	NA	NA	NA	NA	NA	NA	1	No one else in my family has it	10 - 20 years old	18320.7	50.1593	19427.8	53.1904	2
242	3203	NA	5947	Criteria Met	No Results Received	Self	NF1		1982-01-24	33.7	Female	NA	Corning	Kyle	TX		78640	UNITED STATES	NA	NA	NA	NA	NA	NA	NA	NA	NA	NA	NA	NA	NA	NA	NA	NA	NA	1	No one else in my family has it	5 - 9 years old	11096.7	30.3811	11096.7	30.3811	1
243	3204	NA	5949	Criteria Met	No Results Received	Self	NF2		1961-10-12	54	Female	NA	Milwaukee, WI	Green Bay	WI		54303	UNITED STATES	NA	NA	NA	NA	NA	NA	NA	NA	NA	NA	NA	NA	NA	NA	NA	NA	NA	1	No one else in my family has it	Older than 20 years old	18505.7	50.6658	18505.7	50.6658	1
244	3204	NA	6310	Criteria Met	No Results Received	Self	NF2		1961-10-12	54	Female	NA	Milwaukee, WI	Green Bay	WI		54303	UNITED STATES	NA	NA	NA	NA	NA	NA	NA	NA	NA	NA	NA	NA	NA	NA	NA	NA	NA	1	No one else in my family has it	Older than 20 years old	18505.7	50.6658	18610.7	50.9534	2
245	3204	NA	8665	Criteria Met	No Results Received	Self	NF2		1961-10-12	54	Female	NA	Milwaukee, WI	Green Bay	WI		54303	UNITED STATES	NA	NA	NA	NA	NA	NA	NA	NA	NA	NA	NA	NA	NA	NA	NA	NA	NA	1	No one else in my family has it	Older than 20 years old	18505.7	50.6658	18926.8	51.8189	3
246	3205	NA	5950	Criteria Met	No Results Received	Self	NF1		1969-06-02	46.4	Male	NA	Norwalk, CA	Magna	UT		84044	UNITED STATES	NA	NA	NA	NA	NA	NA	NA	NA	NA	NA	NA	NA	NA	NA	NA	NA	NA	1	Yes	Older than 20 years old	15715.7	43.0273	15715.7	43.0273	1
247	3205	NA	13765	Criteria Met	No Results Received	Self	NF1		1969-06-02	46.4	Male	NA	Norwalk, CA	Magna	UT		84044	UNITED STATES	NA	NA	NA	NA	NA	NA	NA	NA	NA	NA	NA	NA	NA	NA	NA	NA	NA	1	Yes	Older than 20 years old	15715.7	43.0273	16783.6	45.951	2
248	3206	NA	5951	Criteria Met	No Results Received	Self	NF1	CA - Childrens Hosp. Los Angeles Neurocutaneous Disorders Program	1974-10-07	41	Male	NA	Long Beach CA	Bronx	NY		10458	UNITED STATES	1	NA	NA	NA	NA	NA	1	NA	NA	NA	NA	NA	NA	NA	NA	NA	NA	1	Yes	Under 5 years old	13762.7	37.6802	13762.7	37.6803	1
249	3206	NA	7084	Criteria Met	No Results Received	Self	NF1	CA - Childrens Hosp. Los Angeles Neurocutaneous Disorders Program	1974-10-07	41	Male	NA	Long Beach CA	Bronx	NY		10458	UNITED STATES	1	NA	NA	NA	NA	NA	1	NA	NA	NA	NA	NA	NA	NA	NA	NA	NA	1	Yes	Under 5 years old	13762.7	37.6802	14155	38.7543	2
250	3206	NA	10283	Criteria Met	No Results Received	Self	NF1	CA - Childrens Hosp. Los Angeles Neurocutaneous Disorders Program	1974-10-07	41	Male	NA	Long Beach CA	Bronx	NY		10458	UNITED STATES	1	NA	NA	NA	NA	NA	1	NA	NA	NA	NA	NA	NA	NA	NA	NA	NA	1	Yes	Under 5 years old	13762.7	37.6802	14456.9	39.5808	3
251	3206	NA	12225	Criteria Met	No Results Received	Self	NF1	CA - Childrens Hosp. Los Angeles Neurocutaneous Disorders Program	1974-10-07	41	Male	NA	Long Beach CA	Bronx	NY		10458	UNITED STATES	1	NA	NA	NA	NA	NA	1	NA	NA	NA	NA	NA	NA	NA	NA	NA	NA	1	Yes	Under 5 years old	13762.7	37.6802	14629	40.052	4
252	3206	NA	14625	Criteria Met	No Results Received	Self	NF1	CA - Childrens Hosp. Los Angeles Neurocutaneous Disorders Program	1974-10-07	41	Male	NA	Long Beach CA	Bronx	NY		10458	UNITED STATES	1	NA	NA	NA	NA	NA	1	NA	NA	NA	NA	NA	NA	NA	NA	NA	NA	1	Yes	Under 5 years old	13762.7	37.6802	14898.8	40.7906	5
253	3207	NA	5952	Criteria Met	No Results Received	Parent or Guardian	NF1		1998-09-13	17.1	Male	NA	Chandler	Sandy	UT		84094	UNITED STATES	NA	NA	NA	NA	NA	NA	NA	NA	NA	NA	NA	NA	NA	NA	NA	NA	NA	1	No one else in my family has it	Under 5 years old	5020.73	13.746	5020.74	13.746	1
254	3208	NA	5953	Criteria Met	No Results Received	Self	NF2		1965-02-25	50.7	Female	NA	Bakersfield	Cave Junction	OR		97523	UNITED STATES	NA	NA	NA	NA	NA	NA	NA	NA	NA	NA	NA	NA	NA	NA	NA	NA	NA	1	No one else in my family has it	10 - 20 years old	17273.7	47.2929	17273.8	47.293	1
255	3208	NA	6320	Criteria Met	No Results Received	Self	NF2		1965-02-25	50.7	Female	NA	Bakersfield	Cave Junction	OR		97523	UNITED STATES	NA	NA	NA	NA	NA	NA	NA	NA	NA	NA	NA	NA	NA	NA	NA	NA	NA	1	No one else in my family has it	10 - 20 years old	17273.7	47.2929	17378.8	47.5806	2
256	3208	NA	6323	Criteria Met	No Results Received	Self	NF2		1965-02-25	50.7	Female	NA	Bakersfield	Cave Junction	OR		97523	UNITED STATES	NA	NA	NA	NA	NA	NA	NA	NA	NA	NA	NA	NA	NA	NA	NA	NA	NA	1	No one else in my family has it	10 - 20 years old	17273.7	47.2929	17378.8	47.5806	3
257	3208	NA	14439	Criteria Met	No Results Received	Self	NF2		1965-02-25	50.7	Female	NA	Bakersfield	Cave Junction	OR		97523	UNITED STATES	NA	NA	NA	NA	NA	NA	NA	NA	NA	NA	NA	NA	NA	NA	NA	NA	NA	1	No one else in my family has it	10 - 20 years old	17273.7	47.2929	18387	50.3408	4
258	3209	NA	5957	Criteria Met	No Results Received	Parent or Guardian	NF1		2006-09-20	9.1	Male	NA	Salt Lake City	South Jordan	UT		84095	UNITED STATES	NA	NA	NA	NA	NA	NA	NA	NA	NA	NA	NA	NA	NA	NA	NA	NA	NA	1	No one else in my family has it	Under 5 years old	2091.74	5.72687	2091.75	5.7269	1
259	3210	NA	5958	Criteria Met	No Results Received	Parent or Guardian	NF1		2007-05-13	8.4	Male	NA	newark	pataskala	OH	usa	43062	UNITED STATES	NA	NA	NA	NA	NA	NA	NA	NA	NA	NA	NA	NA	NA	NA	NA	NA	NA	1	Yes	Under 5 years old	1856.75	5.0835	1856.76	5.08353	1
260	3211	NA	5959	Criteria Met	No Results Received	Self	NF2		1970-06-03	45.4	Female	NA	Burlington, Ontario, Canada	Cambridge		Ontario	N3C 2A3	CANADA	NA	NA	NA	NA	NA	NA	NA	NA	NA	NA	NA	NA	NA	NA	NA	NA	NA	1	No one else in my family has it	Older than 20 years old	15349.8	42.0253	15349.8	42.0254	1
261	3212	NA	5961	Criteria Met	No Results Received	Self	NF1	UT - Univ. of Utah Med. Center NFClinic	1975-09-27	40.1	Male	NA	Ellensburg	Bluffdale	UT		84065	UNITED STATES	NA	NA	NA	NA	NA	NA	NA	NA	NA	NA	NA	NA	NA	NA	NA	NA	NA	1	Yes	Older than 20 years old	13407.8	36.7085	13407.8	36.7085	1
262	3212	NA	13195	Criteria Met	No Results Received	Self	NF1	UT - Univ. of Utah Med. Center NFClinic	1975-09-27	40.1	Male	NA	Ellensburg	Bluffdale	UT		84065	UNITED STATES	NA	NA	NA	NA	NA	NA	NA	NA	NA	NA	NA	NA	NA	NA	NA	NA	NA	1	Yes	Older than 20 years old	13407.8	36.7085	14461.9	39.5945	2
263	3213	NA	5960	Criteria Met	No Results Received	Self	NF1		1967-04-30	48.5	Male	NA	Allentown	Toccoa	GA		30577	UNITED STATES	NA	NA	NA	NA	NA	NA	NA	NA	NA	NA	NA	NA	NA	NA	NA	NA	NA	1	Yes	Older than 20 years old	16479.8	45.1192	16479.8	45.1192	1
264	3214	NA	6087	Criteria Met	No Results Received	Parent or Guardian	NF1		2005-01-24	10.7	Male	NA	Arlington, Virginia	Milton	GA		30004	UNITED STATES	NA	NA	NA	NA	NA	NA	NA	NA	NA	NA	NA	NA	NA	NA	NA	NA	NA	1	No one else in my family has it	Under 5 years old	2695.78	7.38064	2800.74	7.66801	1
265	3214	NA	9058	Criteria Met	No Results Received	Parent or Guardian	NF1		2005-01-24	10.7	Male	NA	Arlington, Virginia	Milton	GA		30004	UNITED STATES	NA	NA	NA	NA	NA	NA	NA	NA	NA	NA	NA	NA	NA	NA	NA	NA	NA	1	No one else in my family has it	Under 5 years old	2695.78	7.38064	3177.64	8.6999	2
266	3215	NA	5963	Criteria Met	No Results Received	Parent or Guardian	NF1		1997-03-29	18.5	Male	NA	Demorest	Toccoa	GA		30577	UNITED STATES	NA	NA	NA	NA	NA	NA	NA	NA	NA	NA	NA	NA	NA	NA	NA	NA	NA	1	Yes	Under 5 years old	5553.78	15.2054	5660.57	15.4978	1
267	3216	NA	5964	Criteria Met	No Results Received	Self	NF1		1983-08-06	32.2	Female	NA	San Jose, California	Lahaina	HI		96761	UNITED STATES	NA	NA	NA	NA	NA	NA	NA	NA	NA	NA	1	NA	NA	NA	NA	NA	NA	NA	I am not sure if anyone in my family has NF1	Under 5 years old	10537.8	28.8509	10537.8	28.8509	1
268	3216	NA	11024	Criteria Met	No Results Received	Self	NF1		1983-08-06	32.2	Female	NA	San Jose, California	Lahaina	HI		96761	UNITED STATES	NA	NA	NA	NA	NA	NA	NA	NA	NA	NA	1	NA	NA	NA	NA	NA	NA	NA	I am not sure if anyone in my family has NF1	5 - 9 years old	10537.8	28.8509	11281.3	30.8864	2
269	3216	NA	13460	Criteria Met	No Results Received	Self	NF1		1983-08-06	32.2	Female	NA	San Jose, California	Lahaina	HI		96761	UNITED STATES	NA	NA	NA	NA	NA	NA	NA	NA	NA	NA	1	NA	NA	NA	NA	NA	NA	NA	I am not sure if anyone in my family has NF1	5 - 9 years old	10537.8	28.8509	11604.9	31.7726	3
270	3218	NA	5967	Criteria Met	No Results Received	Self	NF1		1975-03-10	40.6	Female	NA	Miami	claremore,	OK		74019	UNITED STATES	NA	NA	NA	NA	NA	NA	NA	NA	NA	NA	NA	NA	NA	NA	NA	NA	NA	1	Yes	5 - 9 years old	13608.8	37.2588	13608.8	37.2589	1
271	3220	NA	5970	Criteria Met	No Results Received	Parent or Guardian	NF1		2001-01-25	14.7	Male	NA	Saint John, NB	Calgary		Alberta	T3H 4Y4	CANADA	NA	NA	NA	NA	NA	NA	NA	NA	NA	NA	NA	NA	NA	NA	NA	NA	NA	1	No one else in my family has it	Under 5 years old	4155.8	11.378	4461.2	12.2141	1
272	3221	NA	5971	Criteria Met	No Results Received	Self	NF1		1990-10-22	25	Female	NA	Buffalo	Dunwoody	GA		30338	UNITED STATES	NA	NA	NA	NA	NA	NA	NA	NA	NA	NA	NA	NA	NA	NA	NA	NA	NA	1	No one else in my family has it	Under 5 years old	7903.8	21.6394	7903.81	21.6395	1
273	3222	NA	5972	Criteria Met	No Results Received	Self	NF1		1982-04-17	33.5	Female	NA	Texarkana	Longview	TX		75602	UNITED STATES	NA	NA	NA	NA	NA	NA	NA	NA	NA	NA	NA	NA	NA	NA	NA	NA	NA	1	Yes	Not sure	11013.8	30.1542	11013.8	30.1542	1
274	3223	NA	5973	Criteria Met	No Results Received	Self	NF1		1977-04-03	38.5	Female	NA	Los Angeles	Montebello	CA		90640	UNITED STATES	NA	NA	NA	NA	NA	NA	NA	NA	NA	NA	NA	NA	NA	NA	NA	NA	NA	1	Yes	Older than 20 years old	12853.8	35.1919	12853.9	35.1919	1
275	3226	NA	5976	Criteria Met	No Results Received	Parent or Guardian	NF1		2001-12-28	13.8	Male	NA	Batavia	Batavia	NY		14020	UNITED STATES	NA	NA	NA	NA	NA	NA	NA	NA	NA	NA	NA	NA	NA	NA	NA	NA	NA	1	No one else in my family has it	Under 5 years old	3818.88	10.4555	3818.89	10.4556	1
276	3227	NA	5977	Criteria Met	No Results Received	Self	NF2		1977-08-27	38.1	Female	NA	Silver Spring, MD	Ashburn	VA		20147	UNITED STATES	NA	NA	NA	NA	NA	NA	NA	NA	NA	NA	NA	NA	NA	NA	NA	NA	NA	1	No one else in my family has it	Older than 20 years old	12707.9	34.7923	12816.1	35.0885	1
277	3228	NA	5978	Criteria Met	No Results Received	Self	NF1		1973-08-08	42.2	Female	NA	PORTLAND	VANCOUVER	WA		98682	UNITED STATES	NA	NA	NA	NA	NA	NA	NA	NA	NA	NA	NA	NA	NA	NA	NA	NA	NA	1	Yes	5 - 9 years old	14187.9	38.8443	14187.9	38.8444	1
278	3228	NA	15236	Criteria Met	No Results Received	Self	NF1		1973-08-08	42.2	Female	NA	PORTLAND	VANCOUVER	WA		98682	UNITED STATES	NA	NA	NA	NA	NA	NA	NA	NA	NA	NA	NA	NA	NA	NA	NA	NA	NA	1	Yes	5 - 9 years old	14187.9	38.8443	15400.2	42.1634	2
279	3230	NA	5981	Criteria Met	No Results Received	Self	NF1		1979-11-26	35.9	Male	NA	Jackson	Jackson	TN		38305	UNITED STATES	NA	NA	NA	NA	NA	NA	NA	NA	NA	NA	NA	NA	NA	NA	NA	NA	NA	1	No one else in my family has it	Under 5 years old	11886.9	32.5447	11886.9	32.5447	1
280	3230	NA	6321	Criteria Met	No Results Received	Self	NF1		1979-11-26	35.9	Male	NA	Jackson	Jackson	TN		38305	UNITED STATES	NA	NA	NA	NA	NA	NA	NA	NA	NA	NA	NA	NA	NA	NA	NA	NA	NA	1	I am not sure if anyone in my family has NF1	Under 5 years old	11886.9	32.5447	11991.8	32.8318	2
281	3230	NA	11346	Criteria Met	No Results Received	Self	NF1		1979-11-26	35.9	Male	NA	Jackson	Jackson	TN		38305	UNITED STATES	NA	NA	NA	NA	NA	NA	NA	NA	NA	NA	NA	NA	NA	NA	NA	NA	NA	1	No one else in my family has it	Under 5 years old	11886.9	32.5447	12639.6	34.6054	3
282	3231	NA	5982	Criteria Met	No Results Received	Self	NF1		1968-06-28	47.3	Female	NA	Hanau, Germany	Simi Valley	CA		93065	UNITED STATES	NA	NA	NA	NA	NA	NA	NA	NA	NA	NA	NA	NA	NA	NA	NA	NA	NA	1	Yes	Older than 20 years old	16055	43.9562	16055	43.9562	1
283	3233	NA	5984	Criteria Met	No Results Received	Parent or Guardian	NF1		2000-05-28	15.4	Female	NA	Long Beach, CA	Simi Valley	CA		93065	UNITED STATES	NA	NA	NA	NA	NA	NA	NA	NA	NA	NA	NA	NA	NA	NA	NA	NA	NA	1	Yes	Under 5 years old	4398	12.0411	4398	12.0411	1
284	3234	NA	5985	Criteria Met	No Results Received	Parent or Guardian	NF1		2002-08-14	13.2	Male	NA	Long Beach, CA	Simi Valley	CA		93065	UNITED STATES	NA	NA	NA	NA	NA	NA	NA	NA	NA	NA	NA	NA	NA	NA	NA	NA	NA	1	Yes	Under 5 years old	3590	9.82888	3590	9.82888	1
285	3235	NA	5986	Criteria Met	No Results Received	Self	NF2		1977-12-30	37.8	Female	NA	Canberra	YASS		NSW	2582	AUSTRALIA	NA	NA	NA	NA	NA	NA	NA	NA	NA	NA	NA	NA	NA	NA	NA	NA	NA	1	No one else in my family has it	10 - 20 years old	12583	34.4505	12583	34.4505	1
286	3235	NA	6333	Criteria Met	No Results Received	Self	NF2		1977-12-30	37.8	Female	NA	Canberra	YASS		NSW	2582	AUSTRALIA	NA	NA	NA	NA	NA	NA	NA	NA	NA	NA	NA	NA	NA	NA	NA	NA	NA	1	No one else in my family has it	10 - 20 years old	12583	34.4505	13225	36.2081	2
287	3235	NA	11328	Criteria Met	No Results Received	Self	NF2		1977-12-30	37.8	Female	NA	Canberra	YASS		NSW	2582	AUSTRALIA	NA	NA	NA	NA	NA	NA	NA	NA	NA	NA	NA	NA	NA	NA	NA	NA	NA	1	No one else in my family has it	10 - 20 years old	12583	34.4505	13334.4	36.5075	3
288	3236	NA	5987	Criteria Met	No Results Received	Self	NF1	MN - Minnesota NF Clinic Without WallsAmplatz	1971-04-24	44.5	Male	NA	Coon Rapids	Robbinsdale	MN		55422	UNITED STATES	NA	NA	NA	NA	NA	NA	NA	NA	NA	NA	NA	NA	NA	NA	NA	NA	NA	1	Yes	5 - 9 years old	15025.1	41.1364	15025.1	41.1364	1
289	3237	NA	5988	Criteria Met	No Results Received	Self	NF1		1976-06-10	39.4	Female	NA	Philadelphia	Philadelphia	PA		19145	UNITED STATES	NA	NA	NA	NA	NA	NA	NA	NA	NA	NA	NA	NA	NA	NA	NA	NA	NA	1	Yes	Older than 20 years old	13151.1	36.0056	13151.1	36.0057	1
290	3238	NA	5989	Criteria Met	No Results Received	Parent or Guardian	NF2		1984-10-23	31	Male	NA	Des Moines	Norwalk	IA		50211	UNITED STATES	NA	NA	NA	NA	NA	NA	NA	NA	NA	NA	NA	NA	NA	NA	NA	NA	NA	1	No one else in my family has it	10 - 20 years old	10094.1	27.6361	10094.1	27.6361	1
291	3239	NA	5990	Criteria Met	No Results Received	Parent or Guardian	NF1	FL - Univ. of South Florida, Pediatrics, Genetics/Metabolism	1992-12-14	22.8	Female	NA	Flint	Wesley Chapel	FL		33543	UNITED STATES	NA	NA	NA	NA	NA	NA	NA	NA	NA	NA	NA	NA	NA	NA	NA	NA	NA	1	No one else in my family has it	Under 5 years old	7120.07	19.4937	7120.09	19.4937	1
292	3239	NA	13507	Criteria Met	No Results Received	Parent or Guardian	NF1	FL - Univ. of South Florida, Pediatrics, Genetics/Metabolism	1992-12-14	22.8	Female	NA	Flint	Wesley Chapel	FL		33543	UNITED STATES	NA	NA	NA	NA	NA	NA	NA	NA	NA	NA	NA	NA	NA	NA	NA	NA	NA	1	No one else in my family has it	Under 5 years old	7120.07	19.4937	8187	22.4148	2
293	3241	NA	5992	Criteria Met	No Results Received	Parent or Guardian	NF1		2009-10-01	6	Male	NA	Abu Dhabi	Plantation	FL		33317	UNITED STATES	NA	NA	NA	NA	NA	NA	NA	NA	NA	NA	NA	1	NA	NA	NA	NA	NA	NA	No one else in my family has it	Under 5 years old	985.08	2.697	985.09	2.69703	1
294	3241	NA	11029	Criteria Met	No Results Received	Parent or Guardian	NF1		2009-10-01	6	Male	NA	Abu Dhabi	Plantation	FL		33317	UNITED STATES	NA	NA	NA	NA	NA	NA	NA	NA	NA	NA	NA	1	NA	NA	NA	NA	NA	NA	No one else in my family has it	Under 5 years old	985.08	2.697	1728.35	4.73196	2
295	3242	NA	5993	Criteria Met	No Results Received	Self	NF1		1966-04-13	49.5	Female	NA	Grand Island Nebraska	eagle	CO		81631	UNITED STATES	NA	NA	NA	NA	NA	NA	NA	NA	NA	NA	NA	NA	NA	NA	NA	NA	NA	1	I am not sure if anyone in my family has NF1	Older than 20 years old	16862.1	46.1659	16862.1	46.1659	1
296	3243	NA	5994	Criteria Met	Results Verified	Parent or Guardian	NF2		2003-10-03	12	Female	NA	New Hyde Park	Mineola	NY		11501	UNITED STATES	NA	NA	NA	NA	NA	NA	NA	NA	NA	NA	NA	NA	NA	NA	NA	NA	NA	1	No one else in my family has it	5 - 9 years old	3175.09	8.69292	3175.1	8.69295	1
297	3243	NA	10002	Criteria Met	Results Verified	Parent or Guardian	NF2		2003-10-03	12	Female	NA	New Hyde Park	Mineola	NY		11501	UNITED STATES	NA	NA	NA	NA	NA	NA	NA	NA	NA	NA	NA	NA	NA	NA	NA	NA	NA	1	No one else in my family has it	5 - 9 years old	3175.09	8.69292	3838.53	10.5093	2
298	3243	NA	13607	Criteria Met	Results Verified	Parent or Guardian	NF2		2003-10-03	12	Female	NA	New Hyde Park	Mineola	NY		11501	UNITED STATES	NA	NA	NA	NA	NA	NA	NA	NA	NA	NA	NA	NA	NA	NA	NA	NA	NA	1	No one else in my family has it	5 - 9 years old	3175.09	8.69292	4242.13	11.6143	3
299	3244	NA	5995	Criteria Met	No Results Received	Parent or Guardian	NF1		2002-10-03	13	Female	NA	Nashville, TN	Dickson	TN		37055	UNITED STATES	NA	NA	NA	NA	NA	NA	NA	NA	NA	NA	NA	NA	NA	NA	NA	NA	NA	1	No one else in my family has it	5 - 9 years old	3540.16	9.69243	3540.17	9.69246	1
300	3244	NA	13759	Criteria Met	No Results Received	Parent or Guardian	NF1		2002-10-03	13	Female	NA	Nashville, TN	Dickson	TN		37055	UNITED STATES	NA	NA	NA	NA	NA	NA	NA	NA	NA	NA	NA	NA	NA	NA	NA	NA	NA	1	No one else in my family has it	5 - 9 years old	3540.16	9.69243	4607.58	12.6149	2
301	3245	NA	5996	Criteria Met	No Results Received	Self	NF1		1973-06-12	42.4	Female	NA	Louisville	louisville	KY		40218	UNITED STATES	NA	NA	NA	1	NA	NA	NA	NA	NA	NA	NA	NA	NA	NA	NA	NA	NA	NA	Yes	Not sure	14245.2	39.0011	14245.2	39.0011	1
302	3246	NA	5997	Criteria Met	No Results Received	Parent or Guardian	NF1		2003-02-18	12.6	Female	NA	Knoxville	Canton	GA		30115	UNITED STATES	NA	NA	NA	NA	NA	NA	NA	NA	NA	NA	NA	NA	NA	NA	NA	NA	NA	1	No one else in my family has it	Under 5 years old	3402.17	9.31463	3402.18	9.31466	1
303	3246	NA	10079	Criteria Met	No Results Received	Parent or Guardian	NF1		2003-02-18	12.6	Female	NA	Knoxville	Canton	GA		30115	UNITED STATES	NA	NA	NA	NA	NA	NA	NA	NA	NA	NA	NA	NA	NA	NA	NA	NA	NA	1	No one else in my family has it	Under 5 years old	3402.17	9.31463	4073.63	11.153	2
304	3247	NA	5999	Criteria Met	No Results Received	Parent or Guardian	NF1		2004-12-28	10.8	Male	NA	Houston	Kingwood	TX		77339	UNITED STATES	NA	NA	NA	NA	NA	NA	NA	NA	NA	NA	NA	1	NA	NA	NA	NA	NA	NA	I am not sure if anyone in my family has NF1	Under 5 years old	2723.19	7.45569	2723.2	7.45572	1
305	3248	NA	6000	Criteria Met	No Results Received	Parent or Guardian	NF1		2007-04-25	8.5	Female	NA	Naperville	Plainfield	IL		60586	UNITED STATES	NA	NA	NA	NA	NA	NA	NA	NA	NA	NA	NA	NA	NA	NA	NA	NA	NA	1	I am not sure if anyone in my family has NF1	Under 5 years old	1875.22	5.13407	1875.22	5.13407	1
306	3249	NA	6001	Criteria Met	No Results Received	Self	NF2	MD - Trans-NIH Intramural NF Clinic	1961-11-05	54	Female	NA	Jersey City	Toms River	NJ		8753	UNITED STATES	NA	NA	NA	NA	NA	NA	NA	NA	NA	NA	NA	NA	NA	NA	NA	NA	NA	1	I am not sure if anyone in my family has NF2	Older than 20 years old	18482.3	50.6019	18482.4	50.6019	1
307	3249	NA	14329	Criteria Met	No Results Received	Self	NF2	MD - Trans-NIH Intramural NF Clinic	1961-11-05	54	Female	NA	Jersey City	Toms River	NJ		8753	UNITED STATES	NA	NA	NA	NA	NA	NA	NA	NA	NA	NA	NA	NA	NA	NA	NA	NA	NA	1	I am not sure if anyone in my family has NF2	Older than 20 years old	18482.3	50.6019	19588.5	53.6303	2
308	3250	NA	6002	Criteria Met	No Results Received	Self	NF1		1950-10-02	65.1	Female	NA	plaquimine	port allen	LA		70767	UNITED STATES	NA	NA	NA	NA	NA	NA	NA	NA	NA	NA	NA	NA	NA	NA	NA	NA	NA	1	Yes	Under 5 years old	22534.5	61.696	22534.5	61.696	1
309	3251	NA	6003	Criteria Met	No Results Received	Self	NF2		1961-08-03	54.2	Female	NA		Florence	MA		1062	UNITED STATES	NA	NA	NA	NA	NA	NA	NA	NA	NA	NA	NA	NA	NA	NA	NA	NA	NA	1	No one else in my family has it	Older than 20 years old	18576.5	50.8597	18981.5	51.9686	1
310	3251	NA	10663	Criteria Met	No Results Received	Self	NF2		1961-08-03	54.2	Female	NA		Florence	MA		1062	UNITED STATES	NA	NA	NA	NA	NA	NA	NA	NA	NA	NA	NA	NA	NA	NA	NA	NA	NA	1	No one else in my family has it	Older than 20 years old	18576.5	50.8597	19307.1	52.86	2
311	3251	NA	11882	Criteria Met	No Results Received	Self	NF2		1961-08-03	54.2	Female	NA		Florence	MA		1062	UNITED STATES	NA	NA	NA	NA	NA	NA	NA	NA	NA	NA	NA	NA	NA	NA	NA	NA	NA	1	No one else in my family has it	Older than 20 years old	18576.5	50.8597	19390.1	53.0872	3
312	3251	NA	12176	Criteria Met	No Results Received	Self	NF2		1961-08-03	54.2	Female	NA		Florence	MA		1062	UNITED STATES	NA	NA	NA	NA	NA	NA	NA	NA	NA	NA	NA	NA	NA	NA	NA	NA	NA	1	No one else in my family has it	Older than 20 years old	18576.5	50.8597	19434.5	53.2087	4
313	3251	NA	14262	Criteria Met	No Results Received	Self	NF2		1961-08-03	54.2	Female	NA		Florence	MA		1062	UNITED STATES	NA	NA	NA	NA	NA	NA	NA	NA	NA	NA	NA	NA	NA	NA	NA	NA	NA	1	No one else in my family has it	Older than 20 years old	18576.5	50.8597	19678	53.8755	5
314	3252	NA	6004	Criteria Met	No Results Received	Self	NF2	OTHER	1987-01-07	28.8	Male	NA	Bordeaux, France	Sendai			980-0811	JAPAN	NA	NA	NA	NA	NA	NA	NA	NA	NA	NA	NA	1	NA	NA	NA	NA	NA	NA	Yes	10 - 20 years old	9288.51	25.4306	9288.51	25.4306	1
315	3252	NA	14312	Criteria Met	No Results Received	Self	NF2	OTHER	1987-01-07	28.8	Male	NA	Bordeaux, France	Sendai			980-0811	JAPAN	NA	NA	NA	NA	NA	NA	NA	NA	NA	NA	NA	1	NA	NA	NA	NA	NA	NA	Yes	10 - 20 years old	9288.51	25.4306	10394.2	28.4579	2
316	3253	NA	6005	Criteria Met	No Results Received	Parent or Guardian	NF1		1991-03-20	24.6	Female	NA	Jax	Jax	FL		32258	UNITED STATES	NA	NA	NA	NA	NA	NA	NA	NA	NA	NA	NA	1	NA	NA	NA	NA	NA	NA	I am not sure if anyone in my family has NF1	Under 5 years old	7755.51	21.2334	7755.52	21.2335	1
317	3254	NA	6006	Criteria Met	No Results Received	Parent or Guardian	NF1		2005-11-12	9.9	Female	NA	West Chester	Crum Lynne	PA		19022	UNITED STATES	NA	NA	NA	NA	NA	NA	NA	NA	NA	NA	NA	NA	NA	NA	NA	NA	NA	1	Yes	Under 5 years old	2404.55	6.5833	2404.55	6.5833	1
318	3254	NA	10568	Criteria Met	No Results Received	Parent or Guardian	NF1		2005-11-12	9.9	Female	NA	West Chester	Crum Lynne	PA		19022	UNITED STATES	NA	NA	NA	NA	NA	NA	NA	NA	NA	NA	NA	NA	NA	NA	NA	NA	NA	1	Yes	Under 5 years old	2404.55	6.5833	3132.62	8.57665	2
319	3255	NA	6007	Criteria Met	No Results Received	Self	NF2		1950-09-18	65.1	Female	NA	grand rapids	buckley	MI		49620	UNITED STATES	NA	NA	NA	NA	NA	NA	NA	NA	NA	NA	NA	NA	NA	NA	NA	NA	NA	1	No one else in my family has it	Older than 20 years old	22548.5	61.7346	22548.6	61.7346	1
320	3255	NA	14352	Criteria Met	No Results Received	Self	NF2		1950-09-18	65.1	Female	NA	grand rapids	buckley	MI		49620	UNITED STATES	NA	NA	NA	NA	NA	NA	NA	NA	NA	NA	NA	NA	NA	NA	NA	NA	NA	1	No one else in my family has it	Older than 20 years old	22548.5	61.7346	23654.6	64.7628	2
321	3257	NA	6008	Criteria Met	No Results Received	Parent or Guardian	NF1		2006-10-09	9	Female	NA	Montgomery	Wetumpka	AL		36092	UNITED STATES	NA	NA	NA	NA	NA	NA	NA	NA	NA	NA	NA	NA	NA	NA	NA	NA	NA	1	No one else in my family has it	Under 5 years old	2073.57	5.67713	2073.58	5.67715	1
322	3261	NA	6011	Criteria Met	No Results Received	Parent or Guardian	NF1		1998-07-24	17.2	Female	NA	Pembroke Pines, FL	Oldsmar	FL		34677	UNITED STATES	NA	NA	NA	NA	NA	NA	NA	NA	NA	NA	NA	NA	NA	NA	NA	NA	NA	1	No one else in my family has it	Under 5 years old	5072.7	13.8883	5072.71	13.8883	1
323	3262	NA	6014	Criteria Met	No Results Received	Self	NF2		1968-09-29	47.1	Male	NA	mineola NY	tiffin	OH		44883	UNITED STATES	NA	NA	NA	NA	NA	NA	NA	NA	NA	NA	NA	NA	NA	NA	NA	NA	NA	1	I am not sure if anyone in my family has NF2	Older than 20 years old	15962.7	43.7035	15962.7	43.7035	1
324	3262	NA	6015	Criteria Met	No Results Received	Self	NF2		1968-09-29	47.1	Male	NA	mineola NY	tiffin	OH		44883	UNITED STATES	NA	NA	NA	NA	NA	NA	NA	NA	NA	NA	NA	NA	NA	NA	NA	NA	NA	1	I am not sure if anyone in my family has NF2	Older than 20 years old	15962.7	43.7035	15962.7	43.7036	2
325	3263	NA	6016	Criteria Met	No Results Received	Parent or Guardian	NF1		1999-08-30	16.1	Male	NA	Royal Oak	Holly	MI		48442	UNITED STATES	NA	NA	NA	NA	NA	NA	NA	NA	NA	NA	NA	NA	NA	NA	NA	NA	NA	1	No one else in my family has it	Under 5 years old	4670.75	12.7878	4774.7	13.0724	1
326	3263	NA	9949	Criteria Met	No Results Received	Parent or Guardian	NF1		1999-08-30	16.1	Male	NA	Royal Oak	Holly	MI		48442	UNITED STATES	NA	NA	NA	NA	NA	NA	NA	NA	NA	NA	NA	NA	NA	NA	NA	NA	NA	1	No one else in my family has it	Under 5 years old	4670.75	12.7878	5331.67	14.5973	2
327	3264	NA	6017	Criteria Met	No Results Received	Parent or Guardian	NF1		2008-10-25	7	Female	NA	St. Petersburg	St. Petersburg	FL		33704	UNITED STATES	NA	NA	NA	NA	NA	NA	NA	NA	NA	NA	NA	NA	NA	NA	NA	NA	NA	1	No one else in my family has it	Under 5 years old	1326.77	3.6325	1326.78	3.63253	1
328	3264	NA	6315	Criteria Met	No Results Received	Parent or Guardian	NF1		2008-10-25	7	Female	NA	St. Petersburg	St. Petersburg	FL		33704	UNITED STATES	NA	NA	NA	NA	NA	NA	NA	NA	NA	NA	NA	NA	NA	NA	NA	NA	NA	1	No one else in my family has it	Under 5 years old	1326.77	3.6325	1430.77	3.91723	2
329	3264	NA	8032	Criteria Met	No Results Received	Parent or Guardian	NF1		2008-10-25	7	Female	NA	St. Petersburg	St. Petersburg	FL		33704	UNITED STATES	NA	NA	NA	NA	NA	NA	NA	NA	NA	NA	NA	NA	NA	NA	NA	NA	NA	1	No one else in my family has it	Under 5 years old	1326.77	3.6325	1693.57	4.63674	3
330	3264	NA	11224	Criteria Met	No Results Received	Parent or Guardian	NF1		2008-10-25	7	Female	NA	St. Petersburg	St. Petersburg	FL		33704	UNITED STATES	NA	NA	NA	NA	NA	NA	NA	NA	NA	NA	NA	NA	NA	NA	NA	NA	NA	1	No one else in my family has it	Under 5 years old	1326.77	3.6325	2071.54	5.67157	4
331	3265	NA	6018	Criteria Met	No Results Received	Parent or Guardian	NF1		1999-08-26	16.1	Male	NA	Calhoun	Calhoun	GA		30701	UNITED STATES	NA	NA	NA	NA	NA	NA	NA	NA	NA	NA	NA	NA	NA	NA	NA	NA	NA	1	I am not sure if anyone in my family has NF1	Under 5 years old	4674.78	12.7989	4674.78	12.7989	1
332	3267	NA	6020	Criteria Met	No Results Received	Self	NF1		1969-09-05	46.1	Male	NA	Chicago	Chicago	IL		60645	UNITED STATES	NA	NA	NA	NA	NA	NA	NA	NA	NA	NA	NA	NA	NA	NA	NA	NA	NA	1	Yes	Older than 20 years old	15621.9	42.7705	15824.8	43.3259	1
333	3267	NA	13431	Criteria Met	No Results Received	Self	NF1		1969-09-05	46.1	Male	NA	Chicago	Chicago	IL		60645	UNITED STATES	NA	NA	NA	NA	NA	NA	NA	NA	NA	NA	NA	NA	NA	NA	NA	NA	NA	1	I am not sure if anyone in my family has NF1	Older than 20 years old	15621.9	42.7705	16687.9	45.689	2
334	3268	NA	6021	Criteria Met	No Results Received	Parent or Guardian	NF1	AZ - Other	2006-06-02	9.4	Female	NA	Nashville	Marana	AZ		85658	UNITED STATES	NA	NA	NA	NA	NA	NA	NA	NA	NA	NA	NA	NA	NA	NA	NA	NA	NA	1	No one else in my family has it	Under 5 years old	2202.93	6.03129	2202.94	6.03132	1
335	3269	NA	6022	Criteria Met	No Results Received	Parent or Guardian	NF1		2008-04-02	7.5	Female	NA	Newark	Hockessin	DE		19707	UNITED STATES	NA	NA	NA	NA	NA	NA	NA	NA	NA	NA	NA	NA	NA	NA	NA	NA	NA	1	No one else in my family has it	Under 5 years old	1532.93	4.19693	1532.94	4.19696	1
336	3271	NA	6024	Criteria Met	No Results Received	Parent or Guardian	NF1		2001-04-02	14.5	Male	NA	Mason City IA	Monticello	IA		52310	UNITED STATES	NA	NA	NA	1	NA	NA	NA	NA	NA	NA	NA	NA	NA	NA	NA	NA	NA	NA	Yes	Under 5 years old	4089.98	11.1978	4089.99	11.1978	1
337	3271	NA	7573	Criteria Met	No Results Received	Parent or Guardian	NF1		2001-04-02	14.5	Male	NA	Mason City IA	Monticello	IA		52310	UNITED STATES	NA	NA	NA	1	NA	NA	NA	NA	NA	NA	NA	NA	NA	NA	NA	NA	NA	NA	Yes	Under 5 years old	4089.98	11.1978	4414.01	12.0849	2
338	3272	NA	6025	Criteria Met	No Results Received	Self	NF1	IA - Univ. of Iowa Hosp. and Clinics NF Clinic	1947-07-15	68.3	Female	NA	Eldora Iowa	Waterloo	IA		50701	UNITED STATES	NA	NA	NA	NA	NA	NA	NA	NA	NA	NA	NA	NA	NA	NA	NA	NA	NA	1	No one else in my family has it	Under 5 years old	23710	64.9144	23710	64.9144	1
339	3272	NA	11421	Criteria Met	No Results Received	Self	NF1	IA - Univ. of Iowa Hosp. and Clinics NF Clinic	1947-07-15	68.3	Female	NA	Eldora Iowa	Waterloo	IA		50701	UNITED STATES	NA	NA	NA	NA	NA	NA	NA	NA	NA	NA	NA	NA	NA	NA	NA	NA	NA	1	No one else in my family has it	Under 5 years old	23710	64.9144	24466	66.9841	2
340	3273	NA	6026	Criteria Met	No Results Received	Parent or Guardian	NF1		2006-02-08	9.7	Male	NA	Drexel Hill	Drexel Hill	PA		19026	UNITED STATES	NA	NA	NA	NA	NA	NA	NA	NA	NA	NA	NA	NA	NA	NA	NA	NA	NA	1	No one else in my family has it	Under 5 years old	2317	6.3436	2317.01	6.34363	1
341	3273	NA	7105	Criteria Met	No Results Received	Parent or Guardian	NF1		2006-02-08	9.7	Male	NA	Drexel Hill	Drexel Hill	PA		19026	UNITED STATES	NA	NA	NA	NA	NA	NA	NA	NA	NA	NA	NA	NA	NA	NA	NA	NA	NA	1	No one else in my family has it	Under 5 years old	2317	6.3436	2582.98	7.07181	2
342	3274	NA	6027	Criteria Met		Parent or Guardian	NF1		2002-07-20	13.2	Male	NA	Philadelphia	Collegeville	PA		19426	UNITED STATES	NA	NA	NA	NA	NA	NA	NA	NA	NA	NA	NA	NA	NA	NA	NA	NA	NA	1	Yes	Under 5 years old	3616.03	9.90015	3616.03	9.90015	1
343	3274	NA	7277	Criteria Met		Parent or Guardian	NF1		2002-07-20	13.2	Male	NA	Philadelphia	Collegeville	PA		19426	UNITED STATES	NA	NA	NA	NA	NA	NA	NA	NA	NA	NA	NA	NA	NA	NA	NA	NA	NA	1	Yes	Under 5 years old	3616.03	9.90015	3920.53	10.7338	2
344	3274	NA	14424	Criteria Met		Parent or Guardian	NF1		2002-07-20	13.2	Male	NA	Philadelphia	Collegeville	PA		19426	UNITED STATES	NA	NA	NA	NA	NA	NA	NA	NA	NA	NA	NA	NA	NA	NA	NA	NA	NA	1	Yes	Under 5 years old	3616.03	9.90015	4725.93	12.9389	3
345	3275	NA	6028	Criteria Met	No Results Received	Parent or Guardian	NF2		2006-08-16	9.2	Male	NA	rochester	pittsburgh	PA		15237	UNITED STATES	NA	NA	NA	NA	NA	NA	NA	NA	NA	NA	NA	NA	NA	NA	NA	NA	NA	1	Yes	Under 5 years old	2128.03	5.82623	2128.03	5.82623	1
346	3275	NA	11930	Criteria Met	No Results Received	Parent or Guardian	NF2		2006-08-16	9.2	Male	NA	rochester	pittsburgh	PA		15237	UNITED STATES	NA	NA	NA	NA	NA	NA	NA	NA	NA	NA	NA	NA	NA	NA	NA	NA	NA	1	No one else in my family has it	Under 5 years old	2128.03	5.82623	2950.97	8.07932	2
347	3277	NA	6030	Criteria Met	No Results Received	Parent or Guardian	NF1		2002-03-04	13.6	Male	NA	wynnwood pa	king of prussia	PA		19406	UNITED STATES	NA	NA	NA	NA	NA	NA	NA	NA	NA	NA	NA	NA	NA	NA	NA	NA	NA	1	No one else in my family has it	Under 5 years old	3754.1	10.2782	3754.1	10.2782	1
348	3278	NA	6031	Criteria Met	No Results Received	Parent or Guardian	NF2		1987-06-14	28.3	Female	NA	Aurora	Coon Rapids	MN		55433	UNITED STATES	NA	NA	NA	NA	NA	NA	NA	NA	NA	NA	NA	NA	NA	NA	NA	NA	NA	1	No one else in my family has it	5 - 9 years old	9131.13	24.9997	9131.14	24.9997	1
349	3280	NA	6032	Criteria Met	No Results Received	Self	NF2		1962-11-29	52.9	Female	NA	Kincheloe	Marquette	MI		49855	UNITED STATES	NA	NA	NA	NA	NA	NA	NA	NA	NA	NA	NA	NA	NA	NA	NA	NA	NA	1	No one else in my family has it	Older than 20 years old	18094.3	49.5396	18094.4	49.5397	1
350	3281	NA	6033	Criteria Met	No Results Received	Self	NF2	MD - Other	1958-05-07	57.5	Female	NA	Peoria	Mountain top	PA		18707	UNITED STATES	NA	NA	NA	NA	NA	NA	NA	NA	NA	NA	NA	NA	NA	NA	NA	NA	NA	1	Yes	Older than 20 years old	19761.5	54.1042	19761.6	54.1042	1
351	3282	NA	6034	Criteria Met	No Results Received	Parent or Guardian	NF1		2009-10-16	6	Male	NA	springfield	auburn	IL		62615	UNITED STATES	NA	NA	NA	NA	NA	NA	NA	NA	NA	NA	NA	1	NA	NA	NA	NA	NA	NA	Yes	Under 5 years old	971.55	2.65996	971.56	2.65999	1
352	3282	NA	10133	Criteria Met	No Results Received	Parent or Guardian	NF1		2009-10-16	6	Male	NA	springfield	auburn	IL		62615	UNITED STATES	NA	NA	NA	NA	NA	NA	NA	NA	NA	NA	NA	1	NA	NA	NA	NA	NA	NA	No one else in my family has it	Under 5 years old	971.55	2.65996	1650.71	4.5194	2
353	3282	NA	14407	Criteria Met	No Results Received	Parent or Guardian	NF1		2009-10-16	6	Male	NA	springfield	auburn	IL		62615	UNITED STATES	NA	NA	NA	NA	NA	NA	NA	NA	NA	NA	NA	1	NA	NA	NA	NA	NA	NA	No one else in my family has it	Under 5 years old	971.55	2.65996	2078.6	5.6909	3
354	3283	NA	6035	Criteria Met	No Results Received	Self	NF2		1969-01-12	46.8	Female	NA	huntington park, california	northridge	CA		91324	UNITED STATES	NA	NA	NA	NA	NA	NA	NA	NA	NA	NA	NA	NA	NA	NA	NA	NA	NA	1	Yes	10 - 20 years old	15858.6	43.4185	15858.6	43.4186	1
355	3283	NA	13924	Criteria Met	No Results Received	Self	NF2		1969-01-12	46.8	Female	NA	huntington park, california	northridge	CA		91324	UNITED STATES	NA	NA	NA	NA	NA	NA	NA	NA	NA	NA	NA	NA	NA	NA	NA	NA	NA	1	Yes	10 - 20 years old	15858.6	43.4185	16925.8	46.3402	2
356	3285	NA	6036	Criteria Met	No Results Received	Parent or Guardian	NF1		1997-05-21	18.4	Female	NA	Huntington, NY	Middle Island	NY		11953	UNITED STATES	NA	NA	NA	NA	NA	NA	NA	NA	NA	NA	NA	NA	NA	NA	NA	NA	NA	1	Yes	Under 5 years old	5502.64	15.0654	5502.65	15.0654	1
357	3286	NA	6037	Criteria Met	No Results Received	Self	NF1		1956-03-10	59.6	Male	NA	WAUKEGAN IL	BEACH PARK	IL		60087	UNITED STATES	NA	NA	NA	NA	NA	NA	NA	NA	NA	NA	NA	NA	NA	NA	NA	NA	NA	1	Yes	Under 5 years old	20549.6	56.2618	20549.7	56.2619	1
358	3287	NA	6039	Criteria Met	No Results Received	Parent or Guardian	NF1		2005-02-04	10.7	Female	NA	Elgin	Elgin	IL		60123	UNITED STATES	NA	NA	NA	NA	NA	NA	NA	NA	NA	NA	NA	NA	NA	NA	NA	NA	NA	1	No one else in my family has it	Under 5 years old	2686.8	7.35606	2686.8	7.35606	1
359	3288	NA	6040	Criteria Met	No Results Received	Parent or Guardian	NF1		1988-07-18	27.2	Male	NA	Florence	Darlington	SC		29532	UNITED STATES	NA	NA	NA	NA	NA	NA	NA	NA	NA	NA	NA	NA	NA	NA	NA	NA	NA	1	No one else in my family has it	Under 5 years old	8731.86	23.9065	8731.86	23.9065	1
360	3288	NA	6041	Criteria Met	No Results Received	Parent or Guardian	NF1		1988-07-18	27.2	Male	NA	Florence	Darlington	SC		29532	UNITED STATES	NA	NA	NA	NA	NA	NA	NA	NA	NA	NA	NA	NA	NA	NA	NA	NA	NA	1	No one else in my family has it	Under 5 years old	8731.86	23.9065	8731.86	23.9065	2
361	3289	NA	6042	Criteria Met	No Results Received	Parent or Guardian	NF1		2004-01-22	11.7	Male	NA	Southfield, Michigan	Canton	MI		48187	UNITED STATES	NA	NA	NA	NA	NA	NA	NA	NA	NA	NA	NA	NA	NA	NA	NA	NA	NA	1	No one else in my family has it	Under 5 years old	3065.89	8.39395	3065.9	8.39398	1
362	3291	NA	6045	Criteria Met	No Results Received	Parent or Guardian	NF2		2003-02-17	12.6	Male	NA	Fort Lauderdale	Fort Lauderdale	FL		33308	UNITED STATES	NA	NA	NA	NA	NA	NA	NA	NA	NA	NA	NA	NA	NA	NA	NA	NA	NA	1	No one else in my family has it	5 - 9 years old	3405.03	9.32246	3405.04	9.32249	1
363	3294	NA	6050	Criteria Met	No Results Received	Parent or Guardian	NF1		2007-05-31	8.4	Male	NA	Westerville	Delaware	OH		43015	UNITED STATES	NA	NA	NA	NA	NA	NA	NA	NA	NA	NA	NA	NA	NA	NA	NA	NA	NA	1	I am not sure if anyone in my family has NF1	Under 5 years old	1841.07	5.04057	2136.08	5.84827	1
364	3296	NA	6052	Criteria Met	No Results Received	Self	NF2		1976-09-14	39.1	Female	NA	Stockport	Stockport			SK6 6JD	UNITED KINGDOM	NA	NA	NA	NA	NA	NA	NA	NA	NA	NA	NA	NA	NA	NA	NA	NA	NA	1	No one else in my family has it	Older than 20 years old	13057.5	35.7494	13057.5	35.7494	1
365	3296	NA	10015	Criteria Met	No Results Received	Self	NF2		1976-09-14	39.1	Female	NA	Stockport	Stockport			SK6 6JD	UNITED KINGDOM	NA	NA	NA	NA	NA	NA	NA	NA	NA	NA	NA	NA	NA	NA	NA	NA	NA	1	No one else in my family has it	Older than 20 years old	13057.5	35.7494	13719.6	37.5621	2
366	3297	NA	6053	Criteria Met	No Results Received	Self	NF2		1953-02-25	62.7	Female	NA	London, England	Margate		Kent	CT9 3NL	UNITED KINGDOM	NA	NA	NA	NA	NA	NA	NA	NA	NA	NA	NA	NA	NA	NA	NA	NA	NA	1	No one else in my family has it	Older than 20 years old	21659.6	59.3007	21659.6	59.3007	1
367	3297	NA	6304	Criteria Met	No Results Received	Self	NF2		1953-02-25	62.7	Female	NA	London, England	Margate		Kent	CT9 3NL	UNITED KINGDOM	NA	NA	NA	NA	NA	NA	NA	NA	NA	NA	NA	NA	NA	NA	NA	NA	NA	1	No one else in my family has it	Older than 20 years old	21659.6	59.3007	21761.7	59.5803	2
368	3297	NA	15260	Criteria Met	No Results Received	Self	NF2		1953-02-25	62.7	Female	NA	London, England	Margate		Kent	CT9 3NL	UNITED KINGDOM	NA	NA	NA	NA	NA	NA	NA	NA	NA	NA	NA	NA	NA	NA	NA	NA	NA	1	No one else in my family has it	Older than 20 years old	21659.6	59.3007	22869.4	62.613	3
369	3298	NA	6054	Criteria Met	No Results Received	Self	NF2		1954-08-21	61.2	Female	NA	Warwick	Nottingham			ng91du	UNITED KINGDOM	NA	NA	NA	NA	NA	NA	NA	NA	NA	NA	NA	NA	NA	NA	NA	NA	NA	1	Yes	Older than 20 years old	21117.6	57.8169	21223.4	58.1064	1
370	3298	NA	7617	Criteria Met	No Results Received	Self	NF2		1954-08-21	61.2	Female	NA	Warwick	Nottingham			ng91du	UNITED KINGDOM	NA	NA	NA	NA	NA	NA	NA	NA	NA	NA	NA	NA	NA	NA	NA	NA	NA	1	Yes	Older than 20 years old	21117.6	57.8169	21442.4	58.7062	2
371	3302	NA	6059	Criteria Met	No Results Received	Self	NF1		1956-08-05	59.2	Female	NA	munich	Baldwin	FL	32234-3900	32234	UNITED STATES	NA	NA	NA	NA	NA	NA	NA	NA	NA	NA	NA	NA	NA	NA	NA	NA	NA	1	Yes	Under 5 years old	20402.7	55.8595	20402.7	55.8595	1
372	3303	NA	6058	Criteria Met	No Results Received	Self	NF2		1969-11-27	45.9	Male	NA	Barking UK	London		United Kingdom	SE12 0DU	UNITED KINGDOM	NA	NA	NA	NA	NA	NA	NA	NA	NA	NA	NA	NA	NA	NA	NA	NA	NA	1	Yes	10 - 20 years old	15540.7	42.5481	15540.7	42.5481	1
373	3304	NA	6060	Criteria Met	No Results Received	Self	NF1		1983-08-17	32.2	Female	NA	New Orleans	Lombard	IL		60148	UNITED STATES	NA	NA	NA	NA	NA	NA	NA	NA	NA	NA	NA	NA	NA	NA	NA	NA	NA	1	No one else in my family has it	Under 5 years old	10529.7	28.8288	10529.7	28.8288	1
374	3305	NA	6061	Criteria Met	No Results Received	Parent or Guardian	NF1		2008-07-22	7.2	Male	NA	Naperville, IL	Greensboro	GA		30642	UNITED STATES	NA	NA	NA	NA	NA	NA	NA	NA	NA	NA	NA	NA	NA	NA	NA	NA	NA	1	No one else in my family has it	Under 5 years old	1423.95	3.89856	1423.96	3.89859	1
375	3306	NA	6062	Criteria Met	No Results Received	Self	SCHW	MD - Johns Hopkins Comprehensive NF Clinic	1964-01-05	51.8	Male	NA	Wilmington	Millsboro	DE		19966	UNITED STATES	NA	NA	NA	NA	NA	NA	NA	NA	NA	NA	NA	NA	NA	NA	NA	NA	NA	1	No one else in my family has it	Older than 20 years old	17694	48.4436	17694	48.4436	1
376	3306	NA	9995	Criteria Met	No Results Received	Self	SCHW	MD - Johns Hopkins Comprehensive NF Clinic	1964-01-05	51.8	Male	NA	Wilmington	Millsboro	DE		19966	UNITED STATES	NA	NA	NA	NA	NA	NA	NA	NA	NA	NA	NA	NA	NA	NA	NA	NA	NA	1	No one else in my family has it	Older than 20 years old	17694	48.4436	18353.8	50.25	2
377	3306	NA	15154	Criteria Met	No Results Received	Self	SCHW	MD - Johns Hopkins Comprehensive NF Clinic	1964-01-05	51.8	Male	NA	Wilmington	Millsboro	DE		19966	UNITED STATES	NA	NA	NA	NA	NA	NA	NA	NA	NA	NA	NA	NA	NA	NA	NA	NA	NA	1	Not sure/family history unknown	Older than 20 years old	17694	48.4436	18902.8	51.7532	3
378	3307	NA	6063	Criteria Met	No Results Received	Parent or Guardian	NF2		1987-08-01	28.2	Female	NA	New york	Los angeles	CA		90020	UNITED STATES	NA	1	NA	NA	NA	NA	NA	NA	NA	NA	NA	NA	NA	NA	NA	NA	NA	NA	No one else in my family has it	10 - 20 years old	9085.05	24.8735	9085.05	24.8735	1
379	3308	NA	6064	Criteria Met	No Results Received	Self	NF2		1949-09-26	66.1	Female	NA	Bristol	Weston-super-Mare		Avon	BS22 9HS	UNITED KINGDOM	NA	NA	NA	NA	NA	NA	NA	NA	NA	NA	NA	1	NA	NA	NA	NA	NA	NA	No one else in my family has it	Older than 20 years old	22908.4	62.7198	22908.4	62.7198	1
380	3308	NA	6350	Criteria Met	No Results Received	Self	NF2		1949-09-26	66.1	Female	NA	Bristol	Weston-super-Mare		Avon	BS22 9HS	UNITED KINGDOM	NA	NA	NA	NA	NA	NA	NA	NA	NA	NA	NA	1	NA	NA	NA	NA	NA	NA	No one else in my family has it	Older than 20 years old	22908.4	62.7198	23012.4	63.0044	2
381	3309	NA	6065	Criteria Met	No Results Received	Parent or Guardian	NF1		1982-10-31	33	Female	NA	Birmingham, UK	Birmingham		West Midlands	B31 1FD	UNITED KINGDOM	NA	NA	NA	NA	NA	NA	NA	NA	NA	NA	NA	NA	NA	NA	NA	NA	NA	1	Yes	5 - 9 years old	10820.5	29.6251	10820.6	29.6251	1
382	3310	NA	6068	Criteria Met	No Results Received	Parent or Guardian	NF1		2002-02-13	13.7	Male	NA	Athens, Georgia, USA	Athens	GA		30605	UNITED STATES	NA	NA	NA	NA	NA	NA	NA	NA	NA	NA	NA	1	NA	NA	NA	NA	NA	NA	No one else in my family has it	Under 5 years old	3775.8	10.3376	3775.8	10.3376	1
383	3310	NA	9968	Criteria Met	No Results Received	Parent or Guardian	NF1		2002-02-13	13.7	Male	NA	Athens, Georgia, USA	Athens	GA		30605	UNITED STATES	NA	NA	NA	NA	NA	NA	NA	NA	NA	NA	NA	1	NA	NA	NA	NA	NA	NA	No one else in my family has it	Under 5 years old	3775.8	10.3376	4433.83	12.1392	2
384	3310	NA	14931	Criteria Met	No Results Received	Parent or Guardian	NF1		2002-02-13	13.7	Male	NA	Athens, Georgia, USA	Athens	GA		30605	UNITED STATES	NA	NA	NA	NA	NA	NA	NA	NA	NA	NA	NA	1	NA	NA	NA	NA	NA	NA	No one else in my family has it	Under 5 years old	3775.8	10.3376	4957.76	13.5736	3
385	3311	NA	6069	Criteria Met	No Results Received	Self	NF1		1952-01-12	63.8	Female	NA	pittsburgh	pittsburgh	PA		15238	UNITED STATES	NA	NA	NA	NA	NA	NA	NA	NA	NA	NA	NA	NA	NA	NA	NA	NA	NA	1	Yes	Older than 20 years old	22070.9	60.4268	22070.9	60.4268	1
386	3312	NA	6070	Criteria Met	No Results Received	Self	NF1	IL - Univ. of Chicago NF Clinic	1972-05-10	43.4	Female	NA	alton	braidwood	IL		60408	UNITED STATES	NA	NA	NA	NA	NA	NA	NA	NA	NA	NA	NA	NA	NA	NA	NA	NA	NA	1	Yes	Older than 20 years old	14647.2	40.1019	14647.2	40.1019	1
387	3312	NA	9363	Criteria Met	No Results Received	Self	NF1	IL - Univ. of Chicago NF Clinic	1972-05-10	43.4	Female	NA	alton	braidwood	IL		60408	UNITED STATES	NA	NA	NA	NA	NA	NA	NA	NA	NA	NA	NA	NA	NA	NA	NA	NA	NA	1	Yes	Older than 20 years old	14647.2	40.1019	15182.2	41.5667	2
388	3313	NA	6071	Criteria Met	No Results Received	Parent or Guardian	NF1		2006-11-13	8.9	Female	NA	Fairbanks, AK	Tok	AK		99780	UNITED STATES	NA	NA	NA	NA	NA	NA	NA	NA	NA	NA	NA	NA	NA	NA	NA	NA	NA	1	No one else in my family has it	Under 5 years old	2042.32	5.59157	2661.23	7.28605	1
389	3313	NA	11295	Criteria Met	No Results Received	Parent or Guardian	NF1		2006-11-13	8.9	Female	NA	Fairbanks, AK	Tok	AK		99780	UNITED STATES	NA	NA	NA	NA	NA	NA	NA	NA	NA	NA	NA	NA	NA	NA	NA	NA	NA	1	No one else in my family has it	5 - 9 years old	2042.32	5.59157	2788.31	7.63398	2
390	3313	NA	14636	Criteria Met	No Results Received	Parent or Guardian	NF1		2006-11-13	8.9	Female	NA	Fairbanks, AK	Tok	AK		99780	UNITED STATES	NA	NA	NA	NA	NA	NA	NA	NA	NA	NA	NA	NA	NA	NA	NA	NA	NA	1	No one else in my family has it	Under 5 years old	2042.32	5.59157	3175.23	8.69331	3
391	3314	NA	6072	Criteria Met	No Results Received	Self	NF2		1946-07-08	69.3	Male	NA	St Paul	Oakdale	MN		55128	UNITED STATES	NA	NA	NA	NA	NA	NA	NA	NA	NA	NA	NA	NA	NA	NA	NA	NA	NA	1	No one else in my family has it	Older than 20 years old	24085.5	65.9426	24085.5	65.9426	1
392	3315	NA	6073	Criteria Met	No Results Received	Self	NF1		1980-05-08	35.4	Male	NA	Jeddah	The Colony	TX		75056	UNITED STATES	NA	1	NA	NA	NA	NA	NA	NA	NA	NA	NA	NA	NA	NA	NA	NA	NA	NA	No one else in my family has it	10 - 20 years old	11727.9	32.1092	11727.9	32.1092	1
393	3315	NA	14323	Criteria Met	No Results Received	Self	NF1		1980-05-08	35.4	Male	NA	Jeddah	The Colony	TX		75056	UNITED STATES	NA	1	NA	NA	NA	NA	NA	NA	NA	NA	NA	NA	NA	NA	NA	NA	NA	NA	No one else in my family has it	10 - 20 years old	11727.9	32.1092	12829.4	35.1249	2
394	3317	NA	6075	Criteria Met	No Results Received	Parent or Guardian	NF1		2004-05-03	11.4	Female	NA	framingham	whitinsville	MA		1588	UNITED STATES	NA	NA	NA	NA	NA	NA	NA	NA	NA	NA	NA	NA	NA	NA	NA	NA	NA	1	Yes	Under 5 years old	2967.68	8.12507	2967.68	8.12507	1
395	3318	NA	6076	Criteria Met	No Results Received	Self	NF2	FL - Other	1964-05-29	51.4	Female	NA	Berea, OH	Brandon	FL		33511	UNITED STATES	NA	NA	NA	NA	NA	NA	NA	NA	NA	NA	NA	NA	NA	NA	NA	NA	NA	1	Yes	Older than 20 years old	17551.9	48.0546	17552	48.0546	1
396	3318	NA	11072	Criteria Met	No Results Received	Self	NF2	FL - Other	1964-05-29	51.4	Female	NA	Berea, OH	Brandon	FL		33511	UNITED STATES	NA	NA	NA	NA	NA	NA	NA	NA	NA	NA	NA	NA	NA	NA	NA	NA	NA	1	Yes	Older than 20 years old	17551.9	48.0546	18289.5	50.0741	2
397	3318	NA	13980	Criteria Met	No Results Received	Self	NF2	FL - Other	1964-05-29	51.4	Female	NA	Berea, OH	Brandon	FL		33511	UNITED STATES	NA	NA	NA	NA	NA	NA	NA	NA	NA	NA	NA	NA	NA	NA	NA	NA	NA	1	Yes	Older than 20 years old	17551.9	48.0546	18615.7	50.9671	3
398	3320	NA	6078	Criteria Met	No Results Received	Parent or Guardian	NF2		1997-04-21	18.5	Male	NA	Des Moines	Ankeny	IA		50021	UNITED STATES	NA	NA	NA	NA	NA	NA	NA	NA	NA	NA	NA	NA	NA	NA	NA	NA	NA	1	No one else in my family has it	5 - 9 years old	5537.16	15.1599	5537.16	15.1599	1
399	3320	NA	8859	Criteria Met	No Results Received	Parent or Guardian	NF2		1997-04-21	18.5	Male	NA	Des Moines	Ankeny	IA		50021	UNITED STATES	NA	NA	NA	NA	NA	NA	NA	NA	NA	NA	NA	NA	NA	NA	NA	NA	NA	1	No one else in my family has it	5 - 9 years old	5537.16	15.1599	5980.69	16.3742	2
400	3320	NA	12883	Criteria Met	No Results Received	Parent or Guardian	NF2		1997-04-21	18.5	Male	NA	Des Moines	Ankeny	IA		50021	UNITED STATES	NA	NA	NA	NA	NA	NA	NA	NA	NA	NA	NA	NA	NA	NA	NA	NA	NA	1	No one else in my family has it	5 - 9 years old	5537.16	15.1599	6540.89	17.908	3
401	3320	NA	13290	Criteria Met	No Results Received	Parent or Guardian	NF2		1997-04-21	18.5	Male	NA	Des Moines	Ankeny	IA		50021	UNITED STATES	NA	NA	NA	NA	NA	NA	NA	NA	NA	NA	NA	NA	NA	NA	NA	NA	NA	1	No one else in my family has it	5 - 9 years old	5537.16	15.1599	6597.75	18.0637	4
402	3321	NA	6079	Criteria Met	No Results Received	Self	NF2		1966-06-20	49.3	Female	NA	Castro Valley, CA	Morgan Hill	CA		95037	UNITED STATES	NA	NA	NA	NA	NA	NA	NA	NA	NA	NA	NA	NA	NA	NA	NA	NA	NA	1	No one else in my family has it	Older than 20 years old	16800.2	45.9963	16800.2	45.9963	1
403	3321	NA	6319	Criteria Met	No Results Received	Self	NF2		1966-06-20	49.3	Female	NA	Castro Valley, CA	Morgan Hill	CA		95037	UNITED STATES	NA	NA	NA	NA	NA	NA	NA	NA	NA	NA	NA	NA	NA	NA	NA	NA	NA	1	No one else in my family has it	Older than 20 years old	16800.2	45.9963	16898.8	46.2664	2
404	3325	NA	6083	Criteria Met	No Results Received	Self	SCHW		1943-04-10	72.5	Male	NA	QUEENS	BROOKLYN	NY		11201	UNITED STATES	NA	NA	NA	NA	NA	NA	NA	NA	NA	NA	NA	NA	NA	NA	NA	NA	NA	1	Yes	Older than 20 years old	25273	69.1937	25273	69.1937	1
405	3325	NA	14371	Criteria Met	No Results Received	Self	SCHW		1943-04-10	72.5	Male	NA	QUEENS	BROOKLYN	NY		11201	UNITED STATES	NA	NA	NA	NA	NA	NA	NA	NA	NA	NA	NA	NA	NA	NA	NA	NA	NA	1	Yes	Older than 20 years old	25273	69.1937	26372.8	72.2049	2
406	3326	NA	6084	Criteria Met	No Results Received	Self	NF2		1960-09-20	55.1	Female	NA	Toledo	Southgate	MI		48195	UNITED STATES	NA	NA	NA	NA	NA	NA	NA	NA	NA	NA	NA	NA	NA	NA	NA	NA	NA	1	Yes	Older than 20 years old	18900	51.7455	18900	51.7455	1
407	3326	NA	12186	Criteria Met	No Results Received	Self	NF2		1960-09-20	55.1	Female	NA	Toledo	Southgate	MI		48195	UNITED STATES	NA	NA	NA	NA	NA	NA	NA	NA	NA	NA	NA	NA	NA	NA	NA	NA	NA	1	Yes	Older than 20 years old	18900	51.7455	19752.6	54.0797	2
408	3328	NA	6086	Criteria Met	No Results Received	Self	NF1		1955-02-15	60.7	Male	NA	Buffalo Center	Des Moines	IA		50312	UNITED STATES	NA	NA	NA	NA	NA	NA	NA	NA	NA	NA	NA	NA	NA	NA	NA	NA	NA	1	Yes	Not sure	20944.7	57.3435	20944.7	57.3435	1
409	3328	NA	11116	Criteria Met	No Results Received	Self	NF1		1955-02-15	60.7	Male	NA	Buffalo Center	Des Moines	IA		50312	UNITED STATES	NA	NA	NA	NA	NA	NA	NA	NA	NA	NA	NA	NA	NA	NA	NA	NA	NA	1	Yes	Not sure	20944.7	57.3435	21680.8	59.3587	2
410	3329	NA	6088	Criteria Met	No Results Received	Parent or Guardian	NF1		2002-02-02	13.7	Male	NA	Commerce Township	Pontiac	MI		48340	UNITED STATES	NA	NA	NA	NA	NA	NA	NA	NA	NA	NA	NA	NA	NA	NA	NA	NA	NA	1	No one else in my family has it	Under 5 years old	3791.01	10.3792	4089.83	11.1973	1
411	3330	NA	6089	Criteria Met	No Results Received	Parent or Guardian	NF1		2001-04-26	14.5	Female	NA	Pt. Huron	Croswell	MI		48422	UNITED STATES	NA	NA	NA	NA	NA	NA	NA	NA	NA	NA	NA	NA	NA	NA	NA	NA	NA	1	I am not sure if anyone in my family has NF1	Under 5 years old	4073.81	11.1535	4073.81	11.1535	1
412	3330	NA	7915	Criteria Met	No Results Received	Parent or Guardian	NF1		2001-04-26	14.5	Female	NA	Pt. Huron	Croswell	MI		48422	UNITED STATES	NA	NA	NA	NA	NA	NA	NA	NA	NA	NA	NA	NA	NA	NA	NA	NA	NA	1	I am not sure if anyone in my family has NF1	Under 5 years old	4073.81	11.1535	4418.05	12.096	2
413	3331	NA	6090	Criteria Met	No Results Received	Self	NF1		1984-09-04	31.1	Female	NA	South Hampton,NY	Mount Ephraim	NJ		8059	UNITED STATES	NA	NA	NA	NA	NA	NA	NA	NA	NA	NA	NA	NA	NA	NA	NA	NA	NA	1	I am not sure if anyone in my family has NF1	Under 5 years old	10151.8	27.7942	10151.8	27.7942	1
414	3331	NA	6312	Criteria Met	No Results Received	Self	NF1		1984-09-04	31.1	Female	NA	South Hampton,NY	Mount Ephraim	NJ		8059	UNITED STATES	NA	NA	NA	NA	NA	NA	NA	NA	NA	NA	NA	NA	NA	NA	NA	NA	NA	1	I am not sure if anyone in my family has NF1	Under 5 years old	10151.8	27.7942	10247.7	28.0567	2
415	3331	NA	10093	Criteria Met	No Results Received	Self	NF1		1984-09-04	31.1	Female	NA	South Hampton,NY	Mount Ephraim	NJ		8059	UNITED STATES	NA	NA	NA	NA	NA	NA	NA	NA	NA	NA	NA	NA	NA	NA	NA	NA	NA	1	No one else in my family has it	Under 5 years old	10151.8	27.7942	10815.6	29.6116	3
416	3332	NA	6091	Criteria Met	No Results Received	Self	NF1		1970-10-24	45	Female	NA	bentonville	Bentonville	AR		72712	UNITED STATES	NA	NA	NA	NA	NA	NA	NA	NA	NA	NA	NA	NA	NA	NA	NA	NA	NA	1	No one else in my family has it	10 - 20 years old	15215.9	41.6589	15215.9	41.6589	1
417	3333	NA	6092	Criteria Met	No Results Received	Parent or Guardian	NF1		2005-06-02	10.4	Male	NA	Evansville, IN	Santa Claus	IN		47579	UNITED STATES	NA	NA	NA	NA	NA	NA	NA	NA	NA	NA	NA	NA	NA	NA	NA	NA	NA	1	No one else in my family has it	Under 5 years old	2576.74	7.05473	2576.74	7.05473	1
418	3333	NA	10939	Criteria Met	No Results Received	Parent or Guardian	NF1		2005-06-02	10.4	Male	NA	Evansville, IN	Santa Claus	IN		47579	UNITED STATES	NA	NA	NA	NA	NA	NA	NA	NA	NA	NA	NA	NA	NA	NA	NA	NA	NA	1	No one else in my family has it	Under 5 years old	2576.74	7.05473	3310.03	9.06237	2
419	3334	NA	6093	Criteria Met	No Results Received	Self	NF2		1964-06-16	51.3	Male	NA	Dearborn	New Hudson	MI		48154	UNITED STATES	NA	NA	NA	NA	NA	NA	NA	NA	NA	NA	NA	NA	NA	NA	NA	NA	NA	1	No one else in my family has it	5 - 9 years old	17537.9	48.0161	17537.9	48.0161	1
420	3335	NA	6094	Criteria Met	No Results Received	Parent or Guardian	NF1		2000-05-27	15.4	Male	NA	St. Louis	Malden	MO		63863	UNITED STATES	NA	NA	NA	NA	NA	NA	NA	NA	NA	NA	NA	NA	NA	NA	NA	NA	NA	1	No one else in my family has it	Under 5 years old	4408.91	12.0709	4408.92	12.071	1
421	3336	NA	6095	Criteria Met	No Results Received	Self	NF2		1984-10-06	31	Male	NA	New York, NY	New York	NY		10035	UNITED STATES	NA	NA	NA	NA	NA	NA	NA	NA	NA	NA	NA	NA	NA	NA	NA	NA	NA	1	No one else in my family has it	5 - 9 years old	10121.7	27.7116	10121.7	27.7116	1
422	3336	NA	9827	Criteria Met	No Results Received	Self	NF2		1984-10-06	31	Male	NA	New York, NY	New York	NY		10035	UNITED STATES	NA	NA	NA	NA	NA	NA	NA	NA	NA	NA	NA	NA	NA	NA	NA	NA	NA	1	No one else in my family has it	5 - 9 years old	10121.7	27.7116	10753.8	29.4422	2
423	3338	NA	6098	Criteria Met	No Results Received	Self	NF2		1969-11-25	45.9	Female	NA	North Kansas City, Missouri	Jefferson City	MO		65109	UNITED STATES	NA	NA	NA	NA	NA	NA	NA	NA	NA	NA	NA	NA	NA	NA	NA	NA	NA	1	Yes	10 - 20 years old	15552.2	42.5795	15552.2	42.5795	1
424	3339	NA	6099	Criteria Met	No Results Received	Parent or Guardian	NF1	MO - Washington Univ. School of Medicine NF Program	1991-11-30	23.9	Female	NA	pekin	pekin	IL		61554	UNITED STATES	NA	NA	NA	NA	NA	NA	NA	NA	NA	NA	NA	NA	NA	NA	NA	NA	NA	1	Yes	Under 5 years old	7512.54	20.5682	7604.96	20.8212	1
425	3339	NA	11103	Criteria Met	No Results Received	Parent or Guardian	NF1	MO - Washington Univ. School of Medicine NF Program	1991-11-30	23.9	Female	NA	pekin	pekin	IL		61554	UNITED STATES	NA	NA	NA	NA	NA	NA	NA	NA	NA	NA	NA	NA	NA	NA	NA	NA	NA	1	Yes	Under 5 years old	7512.54	20.5682	8243.69	22.57	2
426	3339	NA	13317	Criteria Met	No Results Received	Parent or Guardian	NF1	MO - Washington Univ. School of Medicine NF Program	1991-11-30	23.9	Female	NA	pekin	pekin	IL		61554	UNITED STATES	NA	NA	NA	NA	NA	NA	NA	NA	NA	NA	NA	NA	NA	NA	NA	NA	NA	1	Yes	Under 5 years old	7512.54	20.5682	8566.8	23.4546	3
427	3341	NA	6102	Criteria Met	No Results Received	Parent or Guardian	NF1		2006-02-20	9.6	Male	NA	London, England	New Rochelle	NY		10804	UNITED STATES	NA	NA	NA	NA	NA	NA	NA	NA	NA	NA	NA	NA	NA	NA	NA	NA	NA	1	No one else in my family has it	Under 5 years old	2317.9	6.34606	2317.9	6.34606	1
428	3342	NA	6103	Criteria Met	No Results Received	Self	NF1		1989-03-26	26.6	Female	NA	phoenix	coos bay	OR		97420	UNITED STATES	NA	NA	NA	NA	NA	NA	NA	NA	NA	NA	NA	NA	NA	NA	NA	NA	NA	1	Yes	5 - 9 years old	8493.18	23.2531	8493.19	23.2531	1
429	3343	NA	6104	Criteria Met	No Results Received	Self	NF2		1979-02-07	36.7	Female	NA	Langley	Langley		BC	V3A 6L3	CANADA	NA	NA	NA	NA	NA	NA	NA	NA	NA	NA	NA	NA	NA	NA	NA	NA	NA	1	No one else in my family has it	Older than 20 years old	12196	33.3908	12196	33.3908	1
430	3343	NA	9944	Criteria Met	No Results Received	Self	NF2		1979-02-07	36.7	Female	NA	Langley	Langley		BC	V3A 6L3	CANADA	NA	NA	NA	NA	NA	NA	NA	NA	NA	NA	NA	NA	NA	NA	NA	NA	NA	1	No one else in my family has it	Older than 20 years old	12196	33.3908	12840.6	35.1557	2
431	3344	NA	6105	Criteria Met	No Results Received	Self	NF1		1974-01-15	41.8	Female	NA	Hammond IN	Griffith	IN		46319	UNITED STATES	NA	NA	NA	NA	NA	NA	NA	NA	NA	NA	NA	NA	NA	NA	NA	NA	NA	1	Yes	Under 5 years old	14045.1	38.4535	14045.1	38.4535	1
432	3345	NA	6106	Criteria Met	No Results Received	Parent or Guardian	NF1		2005-04-29	10.5	Male	NA	Billings	Sycamore	IL		60178	UNITED STATES	NA	NA	NA	NA	NA	NA	NA	NA	NA	NA	NA	NA	NA	NA	NA	NA	NA	1	No one else in my family has it	Under 5 years old	2618.7	7.16961	2618.71	7.16964	1
433	3345	NA	11260	Criteria Met	No Results Received	Parent or Guardian	NF1		2005-04-29	10.5	Male	NA	Billings	Sycamore	IL		60178	UNITED STATES	NA	NA	NA	NA	NA	NA	NA	NA	NA	NA	NA	NA	NA	NA	NA	NA	NA	1	No one else in my family has it	Under 5 years old	2618.7	7.16961	3349.09	9.16931	2
434	3346	NA	6107	Criteria Met	No Results Received	Self	NF1		1985-04-20	30.5	Male	NA	lee's summit	salt lake city	UT		84106	UNITED STATES	NA	NA	NA	NA	NA	NA	NA	NA	NA	NA	NA	NA	NA	NA	NA	NA	NA	1	No one else in my family has it	Under 5 years old	9935.04	27.2007	9935.05	27.2007	1
435	3350	NA	6111	Criteria Met	No Results Received	Parent or Guardian	NF1		1999-07-17	16.2	Female	NA	Boca Raton	Boca Raton	FL		33431	UNITED STATES	NA	NA	NA	NA	NA	NA	NA	NA	NA	NA	NA	NA	NA	NA	NA	NA	NA	1	Yes	Under 5 years old	4740.15	12.9778	4740.15	12.9778	1
436	3350	NA	10102	Criteria Met	No Results Received	Parent or Guardian	NF1		1999-07-17	16.2	Female	NA	Boca Raton	Boca Raton	FL		33431	UNITED STATES	NA	NA	NA	NA	NA	NA	NA	NA	NA	NA	NA	NA	NA	NA	NA	NA	NA	1	Yes	Under 5 years old	4740.15	12.9778	5388.39	14.7526	2
437	3350	NA	13583	Criteria Met	No Results Received	Parent or Guardian	NF1		1999-07-17	16.2	Female	NA	Boca Raton	Boca Raton	FL		33431	UNITED STATES	NA	NA	NA	NA	NA	NA	NA	NA	NA	NA	NA	NA	NA	NA	NA	NA	NA	1	Yes	Under 5 years old	4740.15	12.9778	5781.09	15.8278	3
438	3352	NA	6113	Criteria Met	No Results Received	Self	NF1		1952-02-06	63.7	Female	NA	Warwick RI	Georgetown	MA		1833	UNITED STATES	NA	NA	NA	NA	NA	NA	NA	NA	NA	NA	NA	NA	NA	NA	NA	NA	NA	1	Yes	Not sure	22072.7	60.4318	22703.6	62.1592	1
439	3353	NA	6114	Criteria Met	No Results Received	Parent or Guardian	NF1		2007-12-07	7.8	Male	NA	Weymouth	Marshfield	MA		2050	UNITED STATES	NA	NA	NA	NA	NA	NA	NA	NA	NA	NA	NA	NA	NA	NA	NA	NA	NA	1	Yes	Under 5 years old	1679.74	4.59888	1679.74	4.59888	1
440	3353	NA	9939	Criteria Met	No Results Received	Parent or Guardian	NF1		2007-12-07	7.8	Male	NA	Weymouth	Marshfield	MA		2050	UNITED STATES	NA	NA	NA	NA	NA	NA	NA	NA	NA	NA	NA	NA	NA	NA	NA	NA	NA	1	Yes	Under 5 years old	1679.74	4.59888	2310.6	6.32608	2
441	3353	NA	13293	Criteria Met	No Results Received	Parent or Guardian	NF1		2007-12-07	7.8	Male	NA	Weymouth	Marshfield	MA		2050	UNITED STATES	NA	NA	NA	NA	NA	NA	NA	NA	NA	NA	NA	NA	NA	NA	NA	NA	NA	1	Yes	Under 5 years old	1679.74	4.59888	2715.75	7.43532	3
442	3354	NA	6115	Criteria Met	No Results Received	Self	NF1		1966-05-22	49.4	Male	NA	Boston, MA	Braintree	MA		2184	UNITED STATES	NA	NA	NA	NA	NA	NA	NA	NA	NA	NA	NA	NA	NA	NA	NA	NA	NA	1	No one else in my family has it	Older than 20 years old	16853.8	46.1431	16853.8	46.1432	1
443	3354	NA	11195	Criteria Met	No Results Received	Self	NF1		1966-05-22	49.4	Male	NA	Boston, MA	Braintree	MA		2184	UNITED STATES	NA	NA	NA	NA	NA	NA	NA	NA	NA	NA	NA	NA	NA	NA	NA	NA	NA	1	No one else in my family has it	Older than 20 years old	16853.8	46.1431	17567.4	48.097	2
444	3355	NA	6116	Criteria Met	No Results Received	Parent or Guardian	NF1		2002-07-16	13.2	Female	NA	Melrose	Malden	MA		2148	UNITED STATES	NA	NA	NA	NA	NA	NA	NA	NA	NA	NA	NA	NA	NA	NA	NA	NA	NA	1	I am not sure if anyone in my family has NF1	5 - 9 years old	3649.79	9.99258	3649.79	9.99258	1
445	3356	NA	6117	Criteria Met	No Results Received	Parent or Guardian	NF1		2005-04-01	10.5	Female	NA	lumberton nc	concord	NH		3303	UNITED STATES	NA	NA	NA	NA	NA	NA	NA	NA	NA	NA	NA	1	NA	NA	NA	NA	NA	NA	No one else in my family has it	Under 5 years old	2659.94	7.28252	2659.95	7.28255	1
446	3357	NA	6118	Criteria Met	No Results Received	Self	NF1		1934-11-12	81	Male	NA		Belomont	MA		2478	UNITED STATES	NA	NA	NA	NA	NA	NA	NA	NA	NA	NA	NA	NA	NA	NA	NA	NA	NA	1	No one else in my family has it	Older than 20 years old	28368	77.6674	28368	77.6674	1
447	3358	NA	6119	Criteria Met	No Results Received	Parent or Guardian	NF1		2010-04-27	5.5	Female	NA	northampton, ma	south hadley	MA		1075	UNITED STATES	NA	NA	NA	NA	NA	NA	NA	NA	NA	NA	NA	NA	NA	NA	NA	NA	NA	1	No one else in my family has it	Under 5 years old	808.04	2.21229	808.04	2.21229	1
448	3359	NA	6120	Criteria Met	No Results Received	Parent or Guardian	NF1		2006-08-17	9.2	Female	NA	Plymouth	Middleboro	MA		2346	UNITED STATES	NA	NA	NA	NA	NA	NA	NA	NA	NA	NA	NA	NA	NA	NA	NA	NA	NA	1	No one else in my family has it	Under 5 years old	2157.05	5.90568	2157.05	5.90568	1
449	3361	NA	6123	Criteria Met	No Results Received	Parent or Guardian	NF1		1992-06-11	23.3	Male	NA	Fitchburg MA	Clinton	MA		1510	UNITED STATES	NA	NA	NA	NA	NA	NA	NA	NA	NA	NA	NA	NA	NA	NA	NA	NA	NA	1	No one else in my family has it	Under 5 years old	7337.18	20.0881	7337.19	20.0881	1
450	3362	NA	6124	Criteria Met	No Results Received	Parent or Guardian	NF1		1999-02-08	16.7	Female	NA	New Britain	West Hartford	CT		6107	UNITED STATES	NA	NA	NA	NA	NA	NA	NA	NA	NA	NA	NA	NA	NA	NA	NA	NA	NA	1	No one else in my family has it	Under 5 years old	4904.64	13.4282	4904.65	13.4282	1
451	3364	NA	6126	Criteria Met	No Results Received	Self	NF1		1953-10-26	62	Male	NA	brooklyn, ny	bloomfield	CT		06002-1622	UNITED STATES	NA	NA	NA	NA	NA	NA	NA	NA	NA	NA	NA	NA	NA	NA	NA	NA	NA	1	Yes	Older than 20 years old	21445.8	58.7154	21445.8	58.7154	1
452	3366	NA	6128	Criteria Met	No Results Received	Self	NF1		1980-07-12	35.3	Female	NA	claremont	newport	NH		3773	UNITED STATES	NA	NA	NA	NA	NA	NA	NA	NA	NA	NA	NA	NA	NA	NA	NA	NA	NA	1	No one else in my family has it	10 - 20 years old	11690	32.0054	11690	32.0054	1
453	3367	NA	6129	Criteria Met	No Results Received	Self	NF2	DC - Children's National Med. Center - Gilbert NF Inst.	1991-04-01	24.5	Female	NA	Battambang, Cambodia	Algona	WA		98001	UNITED STATES	NA	1	NA	NA	NA	NA	NA	NA	NA	NA	NA	NA	NA	NA	NA	NA	NA	NA	No one else in my family has it	10 - 20 years old	7776.23	21.2902	7776.24	21.2902	1
454	3367	NA	13625	Criteria Met	No Results Received	Self	NF2	DC - Children's National Med. Center - Gilbert NF Inst.	1991-04-01	24.5	Female	NA	Battambang, Cambodia	Algona	WA		98001	UNITED STATES	NA	1	NA	NA	NA	NA	NA	NA	NA	NA	NA	NA	NA	NA	NA	NA	NA	NA	No one else in my family has it	10 - 20 years old	7776.23	21.2902	8810.17	24.1209	2
455	3369	NA	6132	Criteria Met	No Results Received	Self	NF1		1966-09-21	49.1	Female	NA	beverly	danvers	MA		1923	UNITED STATES	NA	NA	NA	NA	NA	NA	NA	NA	NA	NA	NA	NA	NA	NA	NA	NA	NA	1	Yes	10 - 20 years old	16736.4	45.8218	16736.4	45.8219	1
456	3370	NA	6133	Criteria Met	No Results Received	Self	NF1		1974-09-16	41.1	Female	NA	Fall River	Warren	RI		2885	UNITED STATES	NA	NA	NA	NA	NA	NA	NA	NA	NA	NA	NA	NA	NA	NA	NA	NA	NA	1	Yes	Under 5 years old	13819.5	37.8357	13819.5	37.8357	1
457	3372	NA	6134	Criteria Met	No Results Received	Self	NF1	OTHER	1953-05-04	62.5	Female	NA	Dallas	Wilton	CT		6897	UNITED STATES	NA	NA	NA	NA	NA	NA	NA	NA	NA	NA	NA	NA	NA	NA	NA	NA	NA	1	Yes	10 - 20 years old	21624.7	59.2052	21624.7	59.2052	1
458	3372	NA	13061	Criteria Met	No Results Received	Self	NF1	OTHER	1953-05-04	62.5	Female	NA	Dallas	Wilton	CT		6897	UNITED STATES	NA	NA	NA	NA	NA	NA	NA	NA	NA	NA	NA	NA	NA	NA	NA	NA	NA	1	Yes	10 - 20 years old	21624.7	59.2052	22629.9	61.9573	2
459	3373	NA	6135	Criteria Met	No Results Received	Parent or Guardian	NF1	MA - Boston Childrens Hosp.NF Program	1997-10-23	18	Female	NA	Boston	Norwell	MA		2061	UNITED STATES	NA	NA	NA	NA	NA	NA	NA	NA	NA	NA	NA	NA	NA	NA	NA	NA	NA	1	No one else in my family has it	Under 5 years old	5382.78	14.7372	5383.58	14.7394	1
460	3373	NA	6341	Criteria Met	No Results Received	Parent or Guardian	NF1	MA - Boston Childrens Hosp.NF Program	1997-10-23	18	Female	NA	Boston	Norwell	MA		2061	UNITED STATES	NA	NA	NA	NA	NA	NA	NA	NA	NA	NA	NA	NA	NA	NA	NA	NA	NA	1	No one else in my family has it	Under 5 years old	5382.78	14.7372	5451.56	14.9256	2
461	3373	NA	7664	Criteria Met	No Results Received	Parent or Guardian	NF1	MA - Boston Childrens Hosp.NF Program	1997-10-23	18	Female	NA	Boston	Norwell	MA		2061	UNITED STATES	NA	NA	NA	NA	NA	NA	NA	NA	NA	NA	NA	NA	NA	NA	NA	NA	NA	1	No one else in my family has it	Under 5 years old	5382.78	14.7372	5676.05	15.5402	3
462	3373	NA	11287	Criteria Met	No Results Received	Parent or Guardian	NF1	MA - Boston Childrens Hosp.NF Program	1997-10-23	18	Female	NA	Boston	Norwell	MA		2061	UNITED STATES	NA	NA	NA	NA	NA	NA	NA	NA	NA	NA	NA	NA	NA	NA	NA	NA	NA	1	No one else in my family has it	Under 5 years old	5382.78	14.7372	6095.6	16.6888	4
463	3373	NA	13300	Criteria Met	No Results Received	Parent or Guardian	NF1	MA - Boston Childrens Hosp.NF Program	1997-10-23	18	Female	NA	Boston	Norwell	MA		2061	UNITED STATES	NA	NA	NA	NA	NA	NA	NA	NA	NA	NA	NA	NA	NA	NA	NA	NA	NA	1	No one else in my family has it	Under 5 years old	5382.78	14.7372	6412.76	17.5572	5
464	3374	NA	6136	Criteria Met	No Results Received	Parent or Guardian	NF1		2009-02-07	6.7	Male	NA	Boston	Raleigh	NC		27607	UNITED STATES	NA	NA	NA	NA	NA	NA	NA	NA	NA	NA	NA	NA	NA	NA	NA	NA	NA	1	No one else in my family has it	Under 5 years old	1258.72	3.44619	1258.72	3.44619	1
465	3375	NA	6137	Criteria Met	No Results Received	Self	NF1		1990-10-04	25	Female	NA	Manila	Las Pinas		MANILA	1740	PHILIPPINES	NA	NA	NA	NA	NA	NA	NA	NA	NA	NA	NA	1	NA	NA	NA	NA	NA	NA	No one else in my family has it	5 - 9 years old	7959.98	21.7932	7959.99	21.7933	1
466	3376	NA	6138	Criteria Met	No Results Received	Parent or Guardian	NF1		2007-07-11	8.3	Female	NA	Hyannis MA	Yarmouth Port	MA		2675	UNITED STATES	1	NA	NA	NA	NA	NA	NA	NA	NA	NA	NA	NA	NA	NA	NA	NA	NA	NA	No one else in my family has it	Under 5 years old	1840.56	5.03918	1840.56	5.03918	1
467	3377	NA	6140	Criteria Met	No Results Received	Self	NF2		1981-09-23	34.1	Female	NA		CANAL WINCHESTER	OH		43110	UNITED STATES	NA	NA	NA	NA	NA	NA	NA	NA	NA	NA	NA	NA	NA	NA	NA	NA	NA	1	No one else in my family has it	Older than 20 years old	11264.6	30.8408	11264.6	30.8408	1
468	3377	NA	6309	Criteria Met	No Results Received	Self	NF2		1981-09-23	34.1	Female	NA		CANAL WINCHESTER	OH		43110	UNITED STATES	NA	NA	NA	NA	NA	NA	NA	NA	NA	NA	NA	NA	NA	NA	NA	NA	NA	1	No one else in my family has it	Older than 20 years old	11264.6	30.8408	11374.4	31.1413	2
469	3378	NA	6141	Criteria Met	No Results Received	Self	NF1		1974-07-25	41.2	Male	NA	Newton, MA	Jamaica Plain	MA		2130	UNITED STATES	NA	NA	NA	NA	NA	NA	NA	NA	NA	NA	NA	NA	NA	NA	NA	NA	NA	1	Yes	Older than 20 years old	13882.6	38.0085	13882.6	38.0086	1
470	3378	NA	6313	Criteria Met	No Results Received	Self	NF1		1974-07-25	41.2	Male	NA	Newton, MA	Jamaica Plain	MA		2130	UNITED STATES	NA	NA	NA	NA	NA	NA	NA	NA	NA	NA	NA	NA	NA	NA	NA	NA	NA	1	Yes	Older than 20 years old	13882.6	38.0085	13941.7	38.1704	2
471	3378	NA	9963	Criteria Met	No Results Received	Self	NF1		1974-07-25	41.2	Male	NA	Newton, MA	Jamaica Plain	MA		2130	UNITED STATES	NA	NA	NA	NA	NA	NA	NA	NA	NA	NA	NA	NA	NA	NA	NA	NA	NA	1	Yes	Older than 20 years old	13882.6	38.0085	14498.8	39.6955	3
472	3379	NA	6144	Criteria Met	No Results Received	Parent or Guardian	NF1		1997-05-07	18.4	Female	NA	Gainesville	Jasper	GA		30143	UNITED STATES	NA	NA	NA	NA	NA	NA	NA	NA	NA	NA	NA	NA	NA	NA	NA	NA	NA	1	No one else in my family has it	10 - 20 years old	5565.01	15.2362	5565.58	15.2377	1
473	3379	NA	6145	Criteria Met	No Results Received	Parent or Guardian	NF1		1997-05-07	18.4	Female	NA	Gainesville	Jasper	GA		30143	UNITED STATES	NA	NA	NA	NA	NA	NA	NA	NA	NA	NA	NA	NA	NA	NA	NA	NA	NA	1	No one else in my family has it	10 - 20 years old	5565.01	15.2362	5565.59	15.2378	2
474	3380	NA	6146	Criteria Met	No Results Received	Parent or Guardian	NF1		2006-02-20	9.6	Male	NA	sta rosa city	Cavite City		Cavite	4116	PHILIPPINES	NA	1	NA	NA	NA	NA	NA	NA	NA	NA	NA	NA	NA	NA	NA	NA	NA	NA	I am not sure if anyone in my family has NF1	Under 5 years old	2355.02	6.44769	2355.02	6.44769	1
475	3382	NA	6148	Criteria Met	No Results Received	Parent or Guardian	NF1		1997-02-06	18.7	Male	NA	Worcester	Webster	MA		1570	UNITED STATES	NA	NA	NA	NA	NA	NA	NA	NA	NA	NA	NA	NA	NA	NA	NA	NA	NA	1	I am not sure if anyone in my family has NF1	Under 5 years old	5659.73	15.4955	5659.74	15.4955	1
476	3383	NA	6149	Criteria Met	No Results Received	Parent or Guardian	NF1		2010-01-08	5.8	Male	NA	Durango	Durango	CO		81303	UNITED STATES	NA	NA	NA	NA	NA	NA	NA	NA	NA	NA	NA	NA	NA	NA	NA	NA	NA	1	No one else in my family has it	Under 5 years old	943.18	2.58229	943.18	2.58229	1
477	3385	NA	6152	Criteria Met	No Results Received	Self	NF2	TX - Other	1977-09-11	38.1	Female	NA	Houston	Trinity	TX		75862	UNITED STATES	NA	NA	NA	NA	NA	NA	NA	NA	NA	NA	NA	NA	NA	NA	NA	NA	NA	1	I am not sure if anyone in my family has NF2	Older than 20 years old	12756.4	34.9252	12756.4	34.9252	1
478	3385	NA	14376	Criteria Met	No Results Received	Self	NF2	TX - Other	1977-09-11	38.1	Female	NA	Houston	Trinity	TX		75862	UNITED STATES	NA	NA	NA	NA	NA	NA	NA	NA	NA	NA	NA	NA	NA	NA	NA	NA	NA	1	No one else in my family has it	Older than 20 years old	12756.4	34.9252	13799.9	37.7821	2
479	3387	NA	6154	Criteria Met	No Results Received	Parent or Guardian	NF1		2000-09-09	15.1	Male	NA	Boca Raton	Boca Raton	FL		33486	UNITED STATES	NA	NA	NA	NA	NA	NA	NA	NA	NA	NA	NA	NA	NA	NA	NA	NA	NA	1	No one else in my family has it	5 - 9 years old	4365.58	11.9523	4365.59	11.9523	1
480	3388	NA	6155	Criteria Met	No Results Received	Parent or Guardian	NF1		2010-05-24	5.4	Male	NA	west valley	murray	UT		84107	UNITED STATES	NA	NA	NA	NA	NA	NA	NA	NA	NA	NA	NA	NA	NA	NA	NA	NA	NA	1	Yes	Under 5 years old	823.3	2.25407	823.32	2.25413	1
481	3388	NA	11159	Criteria Met	No Results Received	Parent or Guardian	NF1		2010-05-24	5.4	Male	NA	west valley	murray	UT		84107	UNITED STATES	NA	NA	NA	NA	NA	NA	NA	NA	NA	NA	NA	NA	NA	NA	NA	NA	NA	1	Yes	Under 5 years old	823.3	2.25407	1494	4.09035	2
482	3389	NA	6156	Criteria Met	No Results Received	Self	NF1		1987-08-04	28.2	Male	NA	Decatur, IL	Bethany	IL		61914	UNITED STATES	NA	NA	NA	NA	NA	NA	NA	NA	NA	NA	NA	NA	NA	NA	NA	NA	NA	1	Yes	Older than 20 years old	9159.05	25.0761	9159.05	25.0761	1
483	3391	NA	6166	Criteria Met	No Results Received	Parent or Guardian	NF1		1999-01-26	16.7	Male	NA	Phoenix, AZ	Phoenix.	AZ		80520	UNITED STATES	NA	NA	NA	NA	NA	NA	NA	NA	NA	NA	NA	NA	NA	NA	NA	NA	NA	1	No one else in my family has it	Under 5 years old	4972.93	13.6151	4972.93	13.6151	1
484	3397	NA	6170	Criteria Met	No Results Received	Parent or Guardian	NF1	IN - Other	2006-01-26	9.7	Female	NA	Bloomington	Springville	IN		47462	UNITED STATES	NA	NA	NA	NA	NA	NA	NA	NA	NA	NA	NA	NA	NA	NA	NA	NA	NA	1	Yes	Under 5 years old	2416.05	6.61478	2416.06	6.61481	1
485	3397	NA	6311	Criteria Met	No Results Received	Parent or Guardian	NF1	IN - Other	2006-01-26	9.7	Female	NA	Bloomington	Springville	IN		47462	UNITED STATES	NA	NA	NA	NA	NA	NA	NA	NA	NA	NA	NA	NA	NA	NA	NA	NA	NA	1	Yes	Under 5 years old	2416.05	6.61478	2433.72	6.66316	2
486	3397	NA	13585	Criteria Met	No Results Received	Parent or Guardian	NF1	IN - Other	2006-01-26	9.7	Female	NA	Bloomington	Springville	IN		47462	UNITED STATES	NA	NA	NA	NA	NA	NA	NA	NA	NA	NA	NA	NA	NA	NA	NA	NA	NA	1	Yes	Under 5 years old	2416.05	6.61478	3396.1	9.29802	3
487	3398	NA	6171	Criteria Met	No Results Received	Parent or Guardian	NF1		1998-03-27	17.5	Female	NA	sangre grande, trinidad	valencia			129	TRINIDAD AND TOBAGO	NA	NA	NA	NA	NA	NA	NA	NA	NA	NA	NA	1	NA	NA	NA	NA	NA	NA	I am not sure if anyone in my family has NF1	5 - 9 years old	5278.73	14.4524	5278.75	14.4524	1
488	3402	NA	6177	Criteria Met	No Results Received	Parent or Guardian	NF1		1997-02-15	18.7	Female	NA	westwood	easton	PA		18040	UNITED STATES	NA	NA	NA	NA	NA	NA	NA	NA	NA	NA	NA	NA	NA	NA	NA	NA	NA	1	No one else in my family has it	Under 5 years old	5688.58	15.5745	5688.59	15.5745	1
489	3403	NA	6178	Criteria Met	No Results Received	Parent or Guardian	NF1		2000-06-30	15.3	Male	NA	Detroit	Grosse Pointe Farms	MI		48236	UNITED STATES	NA	NA	NA	NA	NA	NA	NA	NA	NA	NA	NA	NA	NA	NA	NA	NA	NA	1	No one else in my family has it	Under 5 years old	4457.71	12.2045	4457.72	12.2046	1
490	3410	NA	6190	Criteria Met	No Results Received	Self	NF1		1941-12-23	73.8	Male	NA	Brooklyn, NY	Port Deposit	MD		21904	UNITED STATES	NA	NA	NA	NA	NA	NA	NA	NA	NA	NA	NA	NA	NA	NA	NA	NA	NA	1	No one else in my family has it	10 - 20 years old	25832.6	70.7257	26044.7	71.3065	1
491	3410	NA	15155	Criteria Met	No Results Received	Self	NF1		1941-12-23	73.8	Male	NA	Brooklyn, NY	Port Deposit	MD		21904	UNITED STATES	NA	NA	NA	NA	NA	NA	NA	NA	NA	NA	NA	NA	NA	NA	NA	NA	NA	1	Yes	10 - 20 years old	25832.6	70.7257	26950.9	73.7874	2
492	3413	NA	6191	Criteria Met	No Results Received	Self	NF2		1949-03-17	66.6	Female	NA	Bayridge	Sparta	NJ		7871	UNITED STATES MINOR OUTLYING ISLANDS	NA	NA	NA	NA	NA	NA	NA	NA	NA	NA	NA	NA	NA	NA	NA	NA	NA	1	Yes	10 - 20 years old	23192	63.4963	23204	63.5292	1
493	3413	NA	9951	Criteria Met	No Results Received	Self	NF2		1949-03-17	66.6	Female	NA	Bayridge	Sparta	NJ		7871	UNITED STATES MINOR OUTLYING ISLANDS	NA	NA	NA	NA	NA	NA	NA	NA	NA	NA	NA	NA	NA	NA	NA	NA	NA	1	Yes	10 - 20 years old	23192	63.4963	23759.7	65.0505	2
494	3413	NA	11269	Criteria Met	No Results Received	Self	NF2		1949-03-17	66.6	Female	NA	Bayridge	Sparta	NJ		7871	UNITED STATES MINOR OUTLYING ISLANDS	NA	NA	NA	NA	NA	NA	NA	NA	NA	NA	NA	NA	NA	NA	NA	NA	NA	1	Yes	10 - 20 years old	23192	63.4963	23846.7	65.2887	3
495	3413	NA	12950	Criteria Met	No Results Received	Self	NF2		1949-03-17	66.6	Female	NA	Bayridge	Sparta	NJ		7871	UNITED STATES MINOR OUTLYING ISLANDS	NA	NA	NA	NA	NA	NA	NA	NA	NA	NA	NA	NA	NA	NA	NA	NA	NA	1	Yes	10 - 20 years old	23192	63.4963	24119.9	66.0368	4
496	3415	NA	6193	Criteria Met	No Results Received	Self	NF1		1956-09-10	59.1	Female	NA	Media	Bethlehem	PA		18020	UNITED STATES	NA	NA	NA	NA	NA	NA	NA	NA	NA	NA	NA	NA	NA	NA	NA	NA	NA	1	No one else in my family has it	Under 5 years old	20458.5	56.0122	20458.5	56.0123	1
497	3415	NA	9971	Criteria Met	No Results Received	Self	NF1		1956-09-10	59.1	Female	NA	Media	Bethlehem	PA		18020	UNITED STATES	NA	NA	NA	NA	NA	NA	NA	NA	NA	NA	NA	NA	NA	NA	NA	NA	NA	1	No one else in my family has it	Under 5 years old	20458.5	56.0122	21025.9	57.5657	2
498	3416	NA	6194	Criteria Met	No Results Received	Parent or Guardian	NF1		1997-09-15	18.1	Male	NA	Charlotte, NC	Huntersville	NC		28078	UNITED STATES	NA	NA	NA	NA	NA	NA	NA	NA	NA	NA	NA	NA	NA	NA	NA	NA	NA	1	No one else in my family has it	Under 5 years old	5478.6	14.9996	5478.61	14.9996	1
499	3417	NA	6195	Criteria Met	No Results Received	Self	NF1		1963-03-05	52.6	Male	NA	Norfolk, Virginia	Studio City	CA		91604	UNITED STATES	NA	NA	NA	NA	NA	NA	NA	NA	NA	NA	NA	NA	NA	NA	NA	NA	NA	1	I am not sure if anyone in my family has NF1	Older than 20 years old	18091.7	49.5323	18091.7	49.5323	1
500	3418	NA	6196	Criteria Met	No Results Received	Parent or Guardian	NF1		2001-07-20	14.2	Female	NA	Winston-Salem, NC	Clemmons	NC		27012	UNITED STATES	NA	NA	NA	NA	NA	NA	NA	NA	NA	NA	NA	NA	NA	NA	NA	NA	NA	1	No one else in my family has it	Under 5 years old	4074.78	11.1561	4074.79	11.1562	1
501	3419	NA	6197	Criteria Met	No Results Received	Self	NF1		1992-05-19	23.4	Female	NA	Jonesboro	Buckner	MO		64016	UNITED STATES	NA	NA	NA	NA	NA	NA	NA	NA	NA	NA	NA	NA	NA	NA	NA	NA	NA	1	No one else in my family has it	Under 5 years old	7423.85	20.3254	7423.87	20.3254	1
502	3421	NA	6199	Criteria Met	No Results Received	Parent or Guardian	NF1		2001-04-20	14.5	Female	NA	Redlands	Mentone	CA		92359	UNITED STATES	NA	NA	NA	NA	NA	NA	NA	NA	NA	NA	NA	NA	NA	NA	NA	NA	NA	1	No one else in my family has it	Under 5 years old	4165.94	11.4057	4165.95	11.4057	1
503	3423	NA	6201	Criteria Met	No Results Received	Parent or Guardian	NF1		2005-11-18	9.9	Male	NA	Chapel Hill	Hillsborough	NC		27278	UNITED STATES	NA	NA	NA	NA	NA	NA	NA	NA	NA	NA	NA	NA	NA	NA	NA	NA	NA	1	No one else in my family has it	Under 5 years old	2493.1	6.82574	2493.11	6.82576	1
504	3424	NA	6202	Criteria Met	No Results Received	Self	NF1		1969-06-02	46.4	Female	NA	hudson	Greene	NY		13778	UNITED STATES	NA	NA	NA	NA	NA	NA	NA	NA	NA	NA	NA	NA	NA	NA	NA	NA	NA	1	No one else in my family has it	5 - 9 years old	15811.6	43.2899	15811.6	43.2899	1
505	3424	NA	14020	Criteria Met	No Results Received	Self	NF1		1969-06-02	46.4	Female	NA	hudson	Greene	NY		13778	UNITED STATES	NA	NA	NA	NA	NA	NA	NA	NA	NA	NA	NA	NA	NA	NA	NA	NA	NA	1	No one else in my family has it	5 - 9 years old	15811.6	43.2899	16786.9	45.9601	2
506	3425	NA	6203	Criteria Met	No Results Received	Self	NF1		1948-06-21	67.3	Male	NA	Rochester,New York	Rochester	NY		14620-2920	UNITED STATES	NA	NA	NA	NA	NA	NA	NA	NA	NA	NA	NA	NA	NA	NA	NA	NA	NA	1	No one else in my family has it	5 - 9 years old	23462.7	64.2372	23462.7	64.2372	1
507	3425	NA	6353	Criteria Met	No Results Received	Self	NF1		1948-06-21	67.3	Male	NA	Rochester,New York	Rochester	NY		14620-2920	UNITED STATES	NA	NA	NA	NA	NA	NA	NA	NA	NA	NA	NA	NA	NA	NA	NA	NA	NA	1	No one else in my family has it	5 - 9 years old	23462.7	64.2372	23474.8	64.2706	2
508	3426	NA	6204	Criteria Met	No Results Received	Self	NF1		1969-02-03	46.7	Male	NA	Providence	Manalapan	NJ		7726	UNITED STATES	NA	NA	NA	NA	NA	NA	NA	NA	NA	NA	NA	NA	NA	NA	NA	NA	NA	1	Yes	Under 5 years old	15930.8	43.6162	15930.8	43.6162	1
509	3427	NA	6232	Criteria Met	No Results Received	Self	NF1		1946-05-04	69.5	Female	NA	New York	Rochester	NY		14612	UNITED STATES	NA	NA	NA	NA	NA	NA	NA	NA	NA	NA	NA	NA	NA	NA	NA	NA	NA	1	No one else in my family has it	Older than 20 years old	24241.9	66.3707	24244.7	66.3785	1
510	3427	NA	15163	Criteria Met	No Results Received	Self	NF1		1946-05-04	69.5	Female	NA	New York	Rochester	NY		14612	UNITED STATES	NA	NA	NA	NA	NA	NA	NA	NA	NA	NA	NA	NA	NA	NA	NA	NA	NA	1	No one else in my family has it	Older than 20 years old	24241.9	66.3707	25357.9	69.4262	2
511	3428	NA	6206	Criteria Met	No Results Received	Self	NF1		1978-03-24	37.6	Female	NA	Panorama City	Thousand Oaks	CA		91362	UNITED STATES	NA	1	NA	NA	NA	NA	NA	NA	NA	NA	NA	NA	NA	NA	NA	NA	NA	NA	No one else in my family has it	Older than 20 years old	12595	34.4831	12595.2	34.4838	1
512	3429	NA	6207	Criteria Met	No Results Received	Self	NF2		1964-05-26	51.4	Female	NA	St Louis MO	St Louis	MO		63114	UNITED STATES	NA	NA	NA	NA	NA	NA	NA	NA	NA	NA	NA	NA	NA	NA	NA	NA	NA	1	Yes	Older than 20 years old	17645.7	48.3113	17645.7	48.3113	1
513	3429	NA	13852	Criteria Met	No Results Received	Self	NF2		1964-05-26	51.4	Female	NA	St Louis MO	St Louis	MO		63114	UNITED STATES	NA	NA	NA	NA	NA	NA	NA	NA	NA	NA	NA	NA	NA	NA	NA	NA	NA	1	Yes	Older than 20 years old	17645.7	48.3113	18616.8	50.9701	2
514	3429	NA	15323	Criteria Met	No Results Received	Self	NF2		1964-05-26	51.4	Female	NA	St Louis MO	St Louis	MO		63114	UNITED STATES	NA	NA	NA	NA	NA	NA	NA	NA	NA	NA	NA	NA	NA	NA	NA	NA	NA	1	Yes	Older than 20 years old	17645.7	48.3113	18761.7	51.3666	3
515	3430	NA	6208	Criteria Met	No Results Received	Self	NF1		1965-07-04	50.3	Female	NA	Raleigh NC	Corona	CA		92883	UNITED STATES	NA	NA	NA	NA	NA	NA	NA	NA	NA	NA	NA	NA	NA	NA	NA	NA	NA	1	No one else in my family has it	10 - 20 years old	17241.7	47.2053	17241.8	47.2053	1
516	3430	NA	11119	Criteria Met	No Results Received	Self	NF1		1965-07-04	50.3	Female	NA	Raleigh NC	Corona	CA		92883	UNITED STATES	NA	NA	NA	NA	NA	NA	NA	NA	NA	NA	NA	NA	NA	NA	NA	NA	NA	1	No one else in my family has it	10 - 20 years old	17241.7	47.2053	17888.8	48.9769	2
517	3431	NA	6209	Criteria Met	No Results Received	Self	NF1		1981-04-21	34.5	Female	NA	warren	Shelby twp	MI		48317	UNITED STATES	NA	NA	NA	NA	NA	NA	NA	NA	NA	NA	NA	NA	NA	NA	NA	NA	NA	1	I am not sure if anyone in my family has NF1	5 - 9 years old	11471.8	31.4079	11471.8	31.408	1
518	3432	NA	6210	Criteria Met	No Results Received	Self	NF1		1969-10-14	46	Male	NA	Woonsocket	Johnston	RI		2919	UNITED STATES	NA	NA	NA	NA	NA	NA	NA	NA	NA	NA	NA	NA	NA	NA	NA	NA	NA	1	No one else in my family has it	Under 5 years old	15679	42.9269	15679.6	42.9284	1
519	3432	NA	9961	Criteria Met	No Results Received	Self	NF1		1969-10-14	46	Male	NA	Woonsocket	Johnston	RI		2919	UNITED STATES	NA	NA	NA	NA	NA	NA	NA	NA	NA	NA	NA	NA	NA	NA	NA	NA	NA	1	No one else in my family has it	Under 5 years old	15679	42.9269	16243.8	44.473	2
520	3432	NA	9962	Criteria Met	No Results Received	Self	NF1		1969-10-14	46	Male	NA	Woonsocket	Johnston	RI		2919	UNITED STATES	NA	NA	NA	NA	NA	NA	NA	NA	NA	NA	NA	NA	NA	NA	NA	NA	NA	1	No one else in my family has it	Under 5 years old	15679	42.9269	16243.8	44.473	3
521	3433	NA	6211	Criteria Met	No Results Received	Parent or Guardian	NF1		2003-04-04	12.5	Male	NA	manila,philippines	manila	MA	manila	4103	PHILIPPINES	NA	1	NA	NA	NA	NA	NA	NA	NA	NA	NA	NA	NA	NA	NA	NA	NA	NA	No one else in my family has it	Under 5 years old	3454.19	9.45706	3454.2	9.45708	1
522	3435	NA	6214	Criteria Met	No Results Received	Self	NF2		1983-09-13	32.1	Male	NA	Florence	Florence	AL		35630	UNITED STATES	1	NA	NA	NA	NA	NA	NA	NA	NA	NA	NA	NA	NA	NA	NA	NA	NA	1	No one else in my family has it	Older than 20 years old	10597.6	29.0148	10597.6	29.0148	1
523	3438	NA	6217	Criteria Met	No Results Received	Parent or Guardian	NF1		1995-08-29	20.1	Male	NA	JOPLIN	SAGINAW	MO		64864	UNITED STATES	NA	NA	NA	NA	NA	NA	NA	NA	NA	NA	NA	NA	NA	NA	NA	NA	NA	1	No one else in my family has it	5 - 9 years old	6229.68	17.0559	6229.69	17.056	1
524	3438	NA	6302	Criteria Met	No Results Received	Parent or Guardian	NF1		1995-08-29	20.1	Male	NA	JOPLIN	SAGINAW	MO		64864	UNITED STATES	NA	NA	NA	NA	NA	NA	NA	NA	NA	NA	NA	NA	NA	NA	NA	NA	NA	1	No one else in my family has it	5 - 9 years old	6229.68	17.0559	6236.69	17.0751	2
525	3440	NA	6220	Criteria Met	No Results Received	Self	NF1		1986-12-11	28.8	Male	NA	cleveland	parma	OH		44134	UNITED STATES	NA	NA	NA	NA	NA	NA	NA	NA	NA	NA	NA	NA	NA	NA	NA	NA	NA	1	No one else in my family has it	10 - 20 years old	9412.81	25.7709	9412.82	25.7709	1
526	3442	NA	6222	Criteria Met	No Results Received	Self	NF1		1976-04-21	39.5	Male	NA	McAlester	Mcalester	OK		74501	UNITED STATES	NA	NA	NA	NA	NA	NA	NA	NA	NA	NA	NA	NA	NA	NA	NA	NA	NA	1	Yes	Not sure	13299	36.4106	13299	36.4107	1
527	3443	NA	6223	Criteria Met	No Results Received	Self	NF1	MD - Johns Hopkins Comprehensive NF Clinic	1975-06-27	40.3	Female	NA	Tucson	Stephens City	VA		22655	UNITED STATES	NA	NA	NA	NA	NA	NA	NA	NA	NA	NA	NA	NA	NA	NA	NA	NA	NA	1	Yes	10 - 20 years old	13598	37.2293	13598	37.2293	1
528	3443	NA	7650	Criteria Met	No Results Received	Self	NF1	MD - Johns Hopkins Comprehensive NF Clinic	1975-06-27	40.3	Female	NA	Tucson	Stephens City	VA		22655	UNITED STATES	NA	NA	NA	NA	NA	NA	NA	NA	NA	NA	NA	NA	NA	NA	NA	NA	NA	1	Yes	10 - 20 years old	13598	37.2293	13830	37.8645	2
529	3443	NA	11893	Criteria Met	No Results Received	Self	NF1	MD - Johns Hopkins Comprehensive NF Clinic	1975-06-27	40.3	Female	NA	Tucson	Stephens City	VA		22655	UNITED STATES	NA	NA	NA	NA	NA	NA	NA	NA	NA	NA	NA	NA	NA	NA	NA	NA	NA	1	Yes	10 - 20 years old	13598	37.2293	14315.8	39.1946	3
530	3443	NA	13309	Criteria Met	No Results Received	Self	NF1	MD - Johns Hopkins Comprehensive NF Clinic	1975-06-27	40.3	Female	NA	Tucson	Stephens City	VA		22655	UNITED STATES	NA	NA	NA	NA	NA	NA	NA	NA	NA	NA	NA	NA	NA	NA	NA	NA	NA	1	I am not sure if anyone in my family has NF1	10 - 20 years old	13598	37.2293	14566.8	39.8817	4
531	3444	NA	6225	Criteria Met	No Results Received	Self	NF1		1965-04-15	50.5	Female	NA	detroit mi	clinton twp	MI		48038	UNITED STATES	NA	NA	NA	NA	NA	NA	NA	NA	NA	NA	NA	NA	NA	NA	NA	NA	NA	1	No one else in my family has it	10 - 20 years old	17323	47.4278	17350.1	47.5019	1
532	3444	NA	11568	Criteria Met	No Results Received	Self	NF1		1965-04-15	50.5	Female	NA	detroit mi	clinton twp	MI		48038	UNITED STATES	NA	NA	NA	NA	NA	NA	NA	NA	NA	NA	NA	NA	NA	NA	NA	NA	NA	1	No one else in my family has it	10 - 20 years old	17323	47.4278	17992.1	49.2597	2
533	3445	3443	6224	Criteria Met	No Results Received	Parent or Guardian	NF1		2004-06-30	11.3	Male	NA		Stephens City	VA		22655	UNITED STATES	NA	NA	NA	NA	NA	NA	NA	NA	NA	NA	NA	NA	NA	NA	NA	NA	NA	1	Yes	Under 5 years old	3001.86	8.21864	3002.03	8.21911	1
534	3445	3443	7654	Criteria Met	No Results Received	Parent or Guardian	NF1		2004-06-30	11.3	Male	NA		Stephens City	VA		22655	UNITED STATES	NA	NA	NA	NA	NA	NA	NA	NA	NA	NA	NA	NA	NA	NA	NA	NA	NA	1	Yes	Under 5 years old	3001.86	8.21864	3234.03	8.85429	2
535	3445	3443	11892	Criteria Met	No Results Received	Parent or Guardian	NF1		2004-06-30	11.3	Male	NA		Stephens City	VA		22655	UNITED STATES	NA	NA	NA	NA	NA	NA	NA	NA	NA	NA	NA	NA	NA	NA	NA	NA	NA	1	Yes	Under 5 years old	3001.86	8.21864	3719.79	10.1842	3
536	3445	3443	13312	Criteria Met	No Results Received	Parent or Guardian	NF1		2004-06-30	11.3	Male	NA		Stephens City	VA		22655	UNITED STATES	NA	NA	NA	NA	NA	NA	NA	NA	NA	NA	NA	NA	NA	NA	NA	NA	NA	1	Yes	Under 5 years old	3001.86	8.21864	3970.78	10.8714	4
537	3446	NA	6226	Criteria Met	No Results Received	Self	NF1		1980-06-20	35.3	Female	NA	Newport Beach	Newport Beach	CA		92663	UNITED STATES	NA	NA	NA	NA	NA	NA	NA	NA	NA	NA	NA	NA	NA	NA	NA	NA	NA	1	No one else in my family has it	Under 5 years old	11778	32.2465	11778	32.2465	1
538	3448	NA	6228	Criteria Met	No Results Received	Self	NF2		1950-09-27	65.1	Female	NA	Atlanta, GA	Edgewood	NM		87015	UNITED STATES	NA	NA	NA	NA	NA	NA	NA	NA	NA	NA	NA	NA	NA	NA	NA	NA	NA	1	I am not sure if anyone in my family has NF2	Older than 20 years old	22637.1	61.977	22637.1	61.9771	1
539	3449	NA	6229	Criteria Met	No Results Received	Self	NF1		1975-11-09	39.9	Female	NA	New York	Raleigh	NC		27608	UNITED STATES	NA	NA	NA	NA	NA	NA	NA	NA	NA	NA	NA	NA	NA	NA	NA	NA	NA	1	No one else in my family has it	Under 5 years old	13463.1	36.86	13463.1	36.86	1
540	3450	3449	6230	Criteria Met	No Results Received	Parent or Guardian	NF1		2012-03-16	3.6	Male	NA		Raleigh	NC		27608	UNITED STATES	NA	NA	NA	NA	NA	NA	NA	NA	NA	NA	NA	NA	NA	NA	NA	NA	NA	1	Yes	Under 5 years old	185.96	0.509131	186.13	0.509596	1
541	3451	NA	6231	Criteria Met	No Results Received	Parent or Guardian	NF1		1999-04-28	16.5	Female	NA	Melbourne	Norman	OK		73026	UNITED STATES	NA	NA	NA	NA	NA	NA	NA	NA	NA	NA	NA	NA	NA	NA	NA	NA	NA	1	No one else in my family has it	Under 5 years old	4892.14	13.3939	4892.14	13.3939	1
542	3451	NA	6316	Criteria Met	No Results Received	Parent or Guardian	NF1		1999-04-28	16.5	Female	NA	Melbourne	Norman	OK		73026	UNITED STATES	NA	NA	NA	NA	NA	NA	NA	NA	NA	NA	NA	NA	NA	NA	NA	NA	NA	1	No one else in my family has it	Under 5 years old	4892.14	13.3939	4898.79	13.4122	2
543	3451	NA	14096	Criteria Met	No Results Received	Parent or Guardian	NF1		1999-04-28	16.5	Female	NA	Melbourne	Norman	OK		73026	UNITED STATES	NA	NA	NA	NA	NA	NA	NA	NA	NA	NA	NA	NA	NA	NA	NA	NA	NA	1	No one else in my family has it	Under 5 years old	4892.14	13.3939	5868.66	16.0675	3
544	3453	NA	6233	Criteria Met	No Results Received	Self	SCHW		1949-03-03	66.6	Male	NA	GUANGZHOU	BUENA PARK	CA		90620	UNITED STATES	NA	NA	NA	NA	NA	1	NA	NA	NA	NA	NA	NA	NA	NA	NA	NA	NA	NA	Not sure/family history unknown	Older than 20 years old	23210.7	63.5475	23210.8	63.5476	1
545	3453	NA	11021	Criteria Met	No Results Received	Self	SCHW		1949-03-03	66.6	Male	NA	GUANGZHOU	BUENA PARK	CA		90620	UNITED STATES	NA	NA	NA	NA	NA	1	NA	NA	NA	NA	NA	NA	NA	NA	NA	NA	NA	NA	Not sure/family history unknown	Older than 20 years old	23210.7	63.5475	23855.2	65.312	2
546	3454	NA	6234	Criteria Met	No Results Received	Self	NF1		1968-02-28	47.6	Male	NA	Brooklyn, New York	Bloomington	IN		47408	UNITED STATES	NA	NA	NA	NA	NA	NA	NA	NA	NA	NA	NA	NA	NA	NA	NA	NA	NA	1	No one else in my family has it	5 - 9 years old	16274.8	44.5579	16274.8	44.5579	1
547	3455	NA	6235	Criteria Met	No Results Received	Parent or Guardian	NF1		2004-11-24	10.9	Female	NA	Cincinnati	Cleves	OH		45002	UNITED STATES	NA	NA	NA	NA	NA	NA	NA	NA	NA	NA	NA	NA	NA	NA	NA	NA	NA	1	No one else in my family has it	5 - 9 years old	2855.78	7.8187	2855.79	7.81873	1
548	3458	NA	6238	Criteria Met	No Results Received	Self	NF1		1953-05-18	62.4	Female	NA	Three Rivers	Houston	TX		77041	UNITED STATES	NA	NA	NA	NA	NA	NA	NA	NA	NA	NA	NA	NA	NA	NA	NA	NA	NA	1	Yes	10 - 20 years old	21673.9	59.3398	21673.9	59.3398	1
549	3458	NA	10914	Criteria Met	No Results Received	Self	NF1		1953-05-18	62.4	Female	NA	Three Rivers	Houston	TX		77041	UNITED STATES	NA	NA	NA	NA	NA	NA	NA	NA	NA	NA	NA	NA	NA	NA	NA	NA	NA	1	Yes	10 - 20 years old	21673.9	59.3398	22318	61.1034	2
550	3459	NA	6239	Criteria Met	No Results Received	Self	NF1		1953-02-14	62.7	Female	NA	Ellensburg	Palo Alto	CA		94306	UNITED STATES	NA	NA	NA	NA	NA	NA	NA	NA	NA	NA	NA	NA	NA	NA	NA	NA	NA	1	Yes	Older than 20 years old	21766.9	59.5946	21774.7	59.6158	1
551	3459	NA	7337	Criteria Met	No Results Received	Self	NF1		1953-02-14	62.7	Female	NA	Ellensburg	Palo Alto	CA		94306	UNITED STATES	NA	NA	NA	NA	NA	NA	NA	NA	NA	NA	NA	NA	NA	NA	NA	NA	NA	1	Yes	Older than 20 years old	21766.9	59.5946	21978	60.1725	2
552	3459	NA	10886	Criteria Met	No Results Received	Self	NF1		1953-02-14	62.7	Female	NA	Ellensburg	Palo Alto	CA		94306	UNITED STATES	NA	NA	NA	NA	NA	NA	NA	NA	NA	NA	NA	NA	NA	NA	NA	NA	NA	1	Yes	Older than 20 years old	21766.9	59.5946	22488.8	61.5709	3
553	3461	NA	6245	Criteria Met	No Results Received	Self	NF1		1982-05-30	33.4	Female	NA	Stoughton	North Easton	MA		2356	UNITED STATES	NA	NA	NA	NA	NA	NA	NA	NA	NA	NA	NA	NA	NA	NA	NA	NA	NA	1	No one else in my family has it	Under 5 years old	11070	30.308	11070	30.308	1
554	3462	NA	6247	Criteria Met	No Results Received	Self	NF1		1958-07-21	57.3	Female	NA	DETROIT, MICHIGAN	CLINTON TOWNSHIP	MI		48038	UNITED STATES	NA	NA	NA	NA	NA	NA	NA	NA	NA	NA	NA	NA	NA	NA	NA	NA	NA	1	No one else in my family has it	Under 5 years old	19784	54.1657	19784	54.1657	1
555	3463	NA	6248	Criteria Met	Results Verified	Parent or Guardian	NF1		2006-11-24	8.9	Male	NA	Morristown	Hillsborough	NJ		8844	UNITED STATES	NA	NA	NA	NA	NA	NA	NA	NA	NA	NA	NA	NA	NA	NA	NA	NA	NA	1	No one else in my family has it	Under 5 years old	2126.03	5.82075	2126.04	5.82078	1
556	3465	NA	6250	Criteria Met	No Results Received	Self	NF1		1962-01-12	53.8	Male	NA	New Orleans	New Orleans	LA		70125	UNITED STATES	NA	NA	NA	NA	NA	NA	NA	NA	NA	NA	NA	NA	NA	NA	NA	1	NA	NA	No one else in my family has it	5 - 9 years old	18513.1	50.6861	18513.1	50.6862	1
557	3465	NA	9990	Criteria Met	No Results Received	Self	NF1		1962-01-12	53.8	Male	NA	New Orleans	New Orleans	LA		70125	UNITED STATES	NA	NA	NA	NA	NA	NA	NA	NA	NA	NA	NA	NA	NA	NA	NA	1	NA	NA	No one else in my family has it	5 - 9 years old	18513.1	50.6861	19076.6	52.2289	2
558	3467	NA	6251	Criteria Met	No Results Received	Parent or Guardian	NF1		1997-06-18	18.3	Male	NA	Paterson	Hawthorne	NJ		7506	UNITED STATES	NA	NA	NA	NA	NA	NA	NA	NA	NA	NA	NA	NA	NA	NA	NA	NA	NA	1	No one else in my family has it	Under 5 years old	5572.57	15.2569	5572.58	15.2569	1
559	3467	NA	6252	Criteria Met	No Results Received	Parent or Guardian	NF1		1997-06-18	18.3	Male	NA	Paterson	Hawthorne	NJ		7506	UNITED STATES	NA	NA	NA	NA	NA	NA	NA	NA	NA	NA	NA	NA	NA	NA	NA	NA	NA	1	No one else in my family has it	Under 5 years old	5572.57	15.2569	5572.58	15.2569	2
560	3468	NA	6253	Criteria Met	No Results Received	Parent or Guardian	NF1		2011-02-21	4.6	Male	NA	Windber	Windber	PA		15963	UNITED STATES	NA	NA	NA	NA	NA	NA	NA	NA	NA	NA	NA	NA	NA	NA	NA	NA	NA	1	No one else in my family has it	Under 5 years old	576.59	1.57862	576.59	1.57862	1
561	3468	NA	6894	Criteria Met	No Results Received	Parent or Guardian	NF1		2011-02-21	4.6	Male	NA	Windber	Windber	PA		15963	UNITED STATES	NA	NA	NA	NA	NA	NA	NA	NA	NA	NA	NA	NA	NA	NA	NA	NA	NA	1	No one else in my family has it	Under 5 years old	576.59	1.57862	730.78	2.00077	2
562	3468	NA	9956	Criteria Met	No Results Received	Parent or Guardian	NF1		2011-02-21	4.6	Male	NA	Windber	Windber	PA		15963	UNITED STATES	NA	NA	NA	NA	NA	NA	NA	NA	NA	NA	NA	NA	NA	NA	NA	NA	NA	1	No one else in my family has it	Under 5 years old	576.59	1.57862	1138.73	3.11767	3
563	3468	NA	10670	Criteria Met	No Results Received	Parent or Guardian	NF1		2011-02-21	4.6	Male	NA	Windber	Windber	PA		15963	UNITED STATES	NA	NA	NA	NA	NA	NA	NA	NA	NA	NA	NA	NA	NA	NA	NA	NA	NA	1	No one else in my family has it	Under 5 years old	576.59	1.57862	1208.6	3.30897	4
564	3468	NA	12051	Criteria Met	No Results Received	Parent or Guardian	NF1		2011-02-21	4.6	Male	NA	Windber	Windber	PA		15963	UNITED STATES	NA	NA	NA	NA	NA	NA	NA	NA	NA	NA	NA	NA	NA	NA	NA	NA	NA	1	No one else in my family has it	Under 5 years old	576.59	1.57862	1313.62	3.5965	5
565	3468	NA	13963	Criteria Met	No Results Received	Parent or Guardian	NF1		2011-02-21	4.6	Male	NA	Windber	Windber	PA		15963	UNITED STATES	NA	NA	NA	NA	NA	NA	NA	NA	NA	NA	NA	NA	NA	NA	NA	NA	NA	1	No one else in my family has it	Under 5 years old	576.59	1.57862	1546.47	4.234	6
566	3468	NA	14803	Criteria Met	No Results Received	Parent or Guardian	NF1		2011-02-21	4.6	Male	NA	Windber	Windber	PA		15963	UNITED STATES	NA	NA	NA	NA	NA	NA	NA	NA	NA	NA	NA	NA	NA	NA	NA	NA	NA	1	No one else in my family has it	Under 5 years old	576.59	1.57862	1646.8	4.50869	7
567	3469	NA	6254	Criteria Met	No Results Received	Self	NF2		1973-02-02	42.7	Male	NA	Boston	Nashua	NH		3062	UNITED STATES	NA	NA	NA	NA	NA	NA	NA	NA	NA	NA	NA	NA	NA	NA	NA	NA	NA	1	No one else in my family has it	Older than 20 years old	14474.7	39.6295	14474.7	39.6295	1
568	3470	NA	6255	Criteria Met	No Results Received	Self	NF1		1961-07-16	54.3	Male	NA	BOSTON	WRENTHAM	MA		02093-1522	UNITED STATES	NA	NA	NA	NA	NA	NA	NA	NA	NA	NA	NA	NA	NA	NA	NA	NA	NA	1	No one else in my family has it	Older than 20 years old	18693.9	51.1812	18693.9	51.1812	1
569	3470	NA	11060	Criteria Met	No Results Received	Self	NF1		1961-07-16	54.3	Male	NA	BOSTON	WRENTHAM	MA		02093-1522	UNITED STATES	NA	NA	NA	NA	NA	NA	NA	NA	NA	NA	NA	NA	NA	NA	NA	NA	NA	1	No one else in my family has it	Older than 20 years old	18693.9	51.1812	19337.5	52.9432	2
570	3471	NA	6256	Criteria Met	No Results Received	Parent or Guardian	NF1		2005-02-21	10.6	Male	NA	Madison, WI	Stoughton	WI		53589	UNITED STATES	NA	NA	NA	NA	NA	NA	NA	NA	NA	NA	NA	NA	NA	NA	NA	NA	NA	1	No one else in my family has it	Under 5 years old	2768.1	7.57864	2768.1	7.57864	1
571	3472	NA	6257	Criteria Met	No Results Received	Self	NF1		1955-04-01	60.6	Male	NA	Logan	Logan	UT		84321	UNITED STATES	NA	NA	NA	NA	NA	NA	NA	NA	NA	NA	NA	NA	NA	NA	NA	NA	NA	1	Yes	Not sure	20992.1	57.4732	20992.1	57.4733	1
572	3473	NA	6912	Criteria Met	No Results Received	Self	NF1		1973-02-01	42.7	Female	NA	London	Boulder Creek	CA	USA	95006	UNITED STATES	NA	NA	NA	NA	NA	NA	NA	NA	NA	NA	NA	NA	NA	NA	NA	NA	NA	1	Yes	Under 5 years old	14476.1	39.6335	14630.8	40.057	1
573	3475	NA	6259	Criteria Met	No Results Received	Self	NF1		1969-08-31	46.1	Male	NA	Kansas City, MO	Kansas City	MO		64106	UNITED STATES	NA	NA	NA	NA	NA	NA	NA	NA	NA	NA	NA	NA	NA	NA	NA	NA	NA	1	I am not sure if anyone in my family has NF1	Older than 20 years old	15726.5	43.0569	15726.6	43.057	1
574	3476	NA	6260	Criteria Met	No Results Received	Self	NF1		1954-06-02	61.4	Female	NA	minneapolis	savage	MN		55378	UNITED STATES	NA	NA	NA	NA	NA	NA	NA	NA	NA	NA	NA	NA	NA	NA	NA	NA	NA	1	Yes	Older than 20 years old	21295.6	58.3041	21295.6	58.3041	1
575	3478	NA	6262	Criteria Met	No Results Received	Parent or Guardian	NF2		1938-05-30	77.4	Male	NA	Georgetown Ky	Richmond	KY		40475	UNITED STATES	NA	NA	NA	NA	NA	NA	NA	NA	NA	NA	NA	NA	NA	NA	NA	NA	NA	1	Yes	Older than 20 years old	27142.7	74.3126	27142.7	74.3126	1
576	3479	NA	6263	Criteria Met	No Results Received	Parent or Guardian	NF1		2010-11-04	4.9	Male	NA	Show Low	Holbrook	AZ		86025	UNITED STATES	NA	NA	NA	NA	NA	NA	NA	NA	NA	NA	NA	NA	NA	NA	NA	NA	NA	1	Yes	Under 5 years old	686.74	1.88019	686.75	1.88022	1
577	3480	NA	6264	Criteria Met	No Results Received	Parent or Guardian	NF1		1994-07-23	21.2	Male	NA	Rochester	Penfield	NY		14526	UNITED STATES	NA	NA	NA	NA	NA	NA	NA	NA	NA	NA	NA	NA	NA	NA	NA	NA	NA	1	I am not sure if anyone in my family has NF1	Under 5 years old	6634.76	18.165	6634.78	18.165	1
578	3481	NA	6265	Criteria Met	No Results Received	Parent or Guardian	NF1	PA - CHOP/ Univ. of Penna.	2000-11-27	14.9	Male	NA	New Brunswick	Highland Park	NJ		8904	UNITED STATES	NA	NA	NA	NA	NA	NA	NA	NA	NA	NA	NA	NA	NA	NA	NA	NA	NA	1	No one else in my family has it	Under 5 years old	4315.78	11.816	4315.78	11.816	1
579	3481	NA	7291	Criteria Met	No Results Received	Parent or Guardian	NF1	PA - CHOP/ Univ. of Penna.	2000-11-27	14.9	Male	NA	New Brunswick	Highland Park	NJ		8904	UNITED STATES	NA	NA	NA	NA	NA	NA	NA	NA	NA	NA	NA	NA	NA	NA	NA	NA	NA	1	No one else in my family has it	Under 5 years old	4315.78	11.816	4521.54	12.3793	2
580	3481	NA	10909	Criteria Met	No Results Received	Parent or Guardian	NF1	PA - CHOP/ Univ. of Penna.	2000-11-27	14.9	Male	NA	New Brunswick	Highland Park	NJ		8904	UNITED STATES	NA	NA	NA	NA	NA	NA	NA	NA	NA	NA	NA	NA	NA	NA	NA	NA	NA	1	No one else in my family has it	Under 5 years old	4315.78	11.816	4957.99	13.5742	3
581	3481	NA	13324	Criteria Met	No Results Received	Parent or Guardian	NF1	PA - CHOP/ Univ. of Penna.	2000-11-27	14.9	Male	NA	New Brunswick	Highland Park	NJ		8904	UNITED STATES	NA	NA	NA	NA	NA	NA	NA	NA	NA	NA	NA	NA	NA	NA	NA	NA	NA	1	No one else in my family has it	Under 5 years old	4315.78	11.816	5281.81	14.4608	4
582	3482	NA	6266	Criteria Met	No Results Received	Parent or Guardian	NF1		2004-01-10	11.8	Female	NA	Coon Rapids	Isanti	MN		55040	UNITED STATES	NA	NA	NA	NA	NA	NA	NA	NA	NA	NA	NA	NA	NA	NA	NA	NA	NA	1	No one else in my family has it	Under 5 years old	3176.94	8.69799	3176.95	8.69802	1
583	3482	NA	6329	Criteria Met	No Results Received	Parent or Guardian	NF1		2004-01-10	11.8	Female	NA	Coon Rapids	Isanti	MN		55040	UNITED STATES	NA	NA	NA	NA	NA	NA	NA	NA	NA	NA	NA	NA	NA	NA	NA	NA	NA	1	No one else in my family has it	Under 5 years old	3176.94	8.69799	3180.91	8.70886	2
584	3483	NA	6267	Criteria Met	No Results Received	Self	NF1		1977-11-09	37.9	Female	NA	Louisville	Louisville	KY		40222	UNITED STATES	NA	NA	NA	NA	NA	NA	NA	NA	NA	NA	NA	NA	NA	NA	NA	NA	NA	1	No one else in my family has it	Under 5 years old	12735.1	34.8667	12735.1	34.8667	1
585	3484	NA	6268	Criteria Met	No Results Received	Self	NF1		1953-03-15	62.6	Male	NA	APG	Cleveland	TN		37323	UNITED STATES	NA	NA	NA	NA	NA	NA	NA	NA	NA	NA	NA	NA	NA	NA	NA	NA	NA	1	Yes	Under 5 years old	21740.1	59.5211	21740.1	59.5211	1
586	3487	NA	6275	Criteria Met	Results Verified	Parent or Guardian	NF2	DC - Children's National Med. Center - Gilbert NF Inst.	2003-02-20	12.6	Male	NA	Alexandria	Alexandria	VA		22305	UNITED STATES	NA	NA	NA	NA	NA	NA	NA	NA	NA	NA	NA	NA	NA	NA	NA	NA	NA	1	No one else in my family has it	5 - 9 years old	3501.64	9.58697	4050.64	11.09	1
587	3487	NA	11699	Criteria Met	Results Verified	Parent or Guardian	NF2	DC - Children's National Med. Center - Gilbert NF Inst.	2003-02-20	12.6	Male	NA	Alexandria	Alexandria	VA		22305	UNITED STATES	NA	NA	NA	NA	NA	NA	NA	NA	NA	NA	NA	NA	NA	NA	NA	NA	NA	1	No one else in my family has it	5 - 9 years old	3501.64	9.58697	4181.66	11.4488	2
588	3488	NA	6276	Criteria Met	No Results Received	Self	NF1		1958-04-22	57.5	Male	NA	Detroit	Waukesha	WI		53186	UNITED STATES	NA	NA	NA	NA	NA	NA	NA	NA	NA	NA	NA	NA	NA	NA	NA	NA	NA	1	No one else in my family has it	Under 5 years old	19876.9	54.4201	19876.9	54.4201	1
589	3488	NA	9959	Criteria Met	No Results Received	Self	NF1		1958-04-22	57.5	Male	NA	Detroit	Waukesha	WI		53186	UNITED STATES	NA	NA	NA	NA	NA	NA	NA	NA	NA	NA	NA	NA	NA	NA	NA	NA	NA	1	No one else in my family has it	Under 5 years old	19876.9	54.4201	20436.8	55.9528	2
590	3489	NA	6277	Criteria Met	No Results Received	Self	NF2		1959-09-09	56.1	Female	NA	Harlan	Loveland	CO		80538	UNITED STATES	NA	NA	NA	NA	NA	NA	NA	NA	NA	NA	NA	NA	NA	NA	NA	NA	NA	1	No one else in my family has it	10 - 20 years old	19372	53.0378	19375.6	53.0476	1
591	3489	NA	14365	Criteria Met	No Results Received	Self	NF2		1959-09-09	56.1	Female	NA	Harlan	Loveland	CO		80538	UNITED STATES	NA	NA	NA	NA	NA	NA	NA	NA	NA	NA	NA	NA	NA	NA	NA	NA	NA	1	No one else in my family has it	10 - 20 years old	19372	53.0378	20376.8	55.7885	2
592	3490	NA	6278	Criteria Met	No Results Received	Parent or Guardian	NF1		2000-12-11	14.8	Male	NA	Hickory	Newton	NC		28658	UNITED STATES	NA	NA	NA	NA	NA	NA	NA	NA	NA	NA	NA	NA	NA	NA	NA	NA	NA	1	No one else in my family has it	Under 5 years old	4303.45	11.7822	4303.45	11.7822	1
593	3490	NA	11180	Criteria Met	No Results Received	Parent or Guardian	NF1		2000-12-11	14.8	Male	NA	Hickory	Newton	NC		28658	UNITED STATES	NA	NA	NA	NA	NA	NA	NA	NA	NA	NA	NA	NA	NA	NA	NA	NA	NA	1	No one else in my family has it	Under 5 years old	4303.45	11.7822	4945.11	13.539	2
594	3492	NA	6279	Criteria Met	No Results Received	Parent or Guardian	NF1		1992-05-08	23.4	Male	NA	Nacogdoches	Nacogdoches	TX		75964	UNITED STATES	NA	NA	NA	NA	NA	NA	NA	NA	NA	NA	NA	NA	NA	NA	NA	NA	NA	1	I am not sure if anyone in my family has NF1	Under 5 years old	7442.6	20.3767	7442.61	20.3768	1
595	3494	NA	6280	Criteria Met	No Results Received	Self	NF1		1959-05-27	56.4	Male	NA	Ft. Wayne, Ind.	Henderson	KY		42420	UNITED STATES	NA	NA	NA	NA	NA	NA	NA	NA	NA	NA	NA	NA	NA	NA	NA	NA	NA	1	I am not sure if anyone in my family has NF1	Older than 20 years old	19477.6	53.3269	19477.7	53.3269	1
596	3495	NA	6281	Criteria Met	No Results Received	Parent or Guardian	NF1		1984-06-28	31.3	Male	NA		Kentfield	CA		94904	UNITED STATES	NA	NA	NA	NA	NA	NA	NA	NA	NA	NA	NA	NA	NA	NA	NA	NA	NA	1	Yes	Under 5 years old	10313.9	28.2378	10313.9	28.2379	1
597	3496	NA	6282	Criteria Met	No Results Received	Parent or Guardian	NF1	AL - Other	1998-04-23	17.5	Female	NA		Huntsville	AL		35801	UNITED STATES	NA	NA	NA	NA	NA	NA	NA	NA	NA	NA	NA	NA	NA	NA	NA	NA	NA	1	No one else in my family has it	Under 5 years old	5267.17	14.4207	5267.18	14.4208	1
598	3496	NA	10033	Criteria Met	No Results Received	Parent or Guardian	NF1	AL - Other	1998-04-23	17.5	Female	NA		Huntsville	AL		35801	UNITED STATES	NA	NA	NA	NA	NA	NA	NA	NA	NA	NA	NA	NA	NA	NA	NA	NA	NA	1	No one else in my family has it	Under 5 years old	5267.17	14.4207	5830.08	15.9619	2
599	3498	NA	6285	Criteria Met	No Results Received	Parent or Guardian	NF1		1995-06-27	20.3	Female	NA	Portsmouth	Portsmouth	OH		45662	UNITED STATES	NA	NA	NA	NA	NA	NA	NA	NA	NA	NA	NA	NA	NA	NA	NA	NA	NA	1	No one else in my family has it	Under 5 years old	6298.67	17.2448	6298.68	17.2448	1
600	3502	NA	6290	Criteria Met	No Results Received	Self	NF1		1977-08-07	38.2	Female	NA	Palm Beach Gardens	Wantage	NJ		7461	UNITED STATES	NA	NA	NA	NA	NA	NA	NA	NA	NA	NA	NA	NA	NA	NA	NA	NA	NA	1	Yes	Under 5 years old	12831.8	35.1316	12831.8	35.1316	1
601	3502	NA	8109	Criteria Met	No Results Received	Self	NF1		1977-08-07	38.2	Female	NA	Palm Beach Gardens	Wantage	NJ		7461	UNITED STATES	NA	NA	NA	NA	NA	NA	NA	NA	NA	NA	NA	NA	NA	NA	NA	NA	NA	1	Yes	Under 5 years old	12831.8	35.1316	13103.1	35.8743	2
602	3503	NA	6291	Criteria Met	No Results Received	Self	NF1		1971-08-27	44.1	Male	NA		Auburn	MA		1501	UNITED STATES	NA	NA	NA	NA	NA	NA	NA	NA	NA	NA	NA	NA	NA	NA	NA	NA	NA	1	Yes	Under 5 years old	15003.9	41.0784	15003.9	41.0784	1
603	3504	3503	6293	Criteria Met	No Results Received	Parent or Guardian	NF1		2005-12-23	9.8	Female	NA		Auburn	MA		1501	UNITED STATES	NA	NA	NA	NA	NA	NA	NA	NA	NA	NA	NA	NA	NA	NA	NA	NA	NA	1	Yes	Under 5 years old	2466.73	6.75354	2466.9	6.754	1
604	3506	NA	6296	Criteria Met	No Results Received	Self	NF1		1986-05-19	29.4	Female	NA	Rahway	Middletown	NJ		7748	UNITED STATES	NA	NA	NA	NA	NA	NA	NA	NA	NA	NA	NA	NA	NA	NA	NA	NA	NA	1	No one else in my family has it	Under 5 years old	9624.93	26.3516	9624.93	26.3516	1
605	3506	NA	7501	Criteria Met	No Results Received	Self	NF1		1986-05-19	29.4	Female	NA	Rahway	Middletown	NJ		7748	UNITED STATES	NA	NA	NA	NA	NA	NA	NA	NA	NA	NA	NA	NA	NA	NA	NA	NA	NA	1	No one else in my family has it	Under 5 years old	9624.93	26.3516	9839.98	26.9404	2
606	3506	NA	9865	Criteria Met	No Results Received	Self	NF1		1986-05-19	29.4	Female	NA	Rahway	Middletown	NJ		7748	UNITED STATES	NA	NA	NA	NA	NA	NA	NA	NA	NA	NA	NA	NA	NA	NA	NA	NA	NA	1	No one else in my family has it	Under 5 years old	9624.93	26.3516	10170.9	27.8463	3
607	3506	NA	10887	Criteria Met	No Results Received	Self	NF1		1986-05-19	29.4	Female	NA	Rahway	Middletown	NJ		7748	UNITED STATES	NA	NA	NA	NA	NA	NA	NA	NA	NA	NA	NA	NA	NA	NA	NA	NA	NA	1	No one else in my family has it	Under 5 years old	9624.93	26.3516	10263.9	28.1011	4
608	3506	NA	13510	Criteria Met	No Results Received	Self	NF1		1986-05-19	29.4	Female	NA	Rahway	Middletown	NJ		7748	UNITED STATES	NA	NA	NA	NA	NA	NA	NA	NA	NA	NA	NA	NA	NA	NA	NA	NA	NA	1	No one else in my family has it	Under 5 years old	9624.93	26.3516	10588	28.9883	5
609	3507	NA	6297	Criteria Met	No Results Received	Parent or Guardian	NF1		1996-03-04	19.6	Male	NA	Kirkland, WA	Bothell	WA		98021	UNITED STATES	NA	NA	NA	NA	NA	NA	NA	NA	NA	NA	NA	NA	NA	NA	NA	NA	NA	1	No one else in my family has it	Under 5 years old	6048.03	16.5586	6048.04	16.5586	1
610	3507	NA	9987	Criteria Met	No Results Received	Parent or Guardian	NF1		1996-03-04	19.6	Male	NA	Kirkland, WA	Bothell	WA		98021	UNITED STATES	NA	NA	NA	NA	NA	NA	NA	NA	NA	NA	NA	NA	NA	NA	NA	NA	NA	1	No one else in my family has it	Under 5 years old	6048.03	16.5586	6606.24	18.0869	2
611	3507	NA	13854	Criteria Met	No Results Received	Parent or Guardian	NF1		1996-03-04	19.6	Male	NA	Kirkland, WA	Bothell	WA		98021	UNITED STATES	NA	NA	NA	NA	NA	NA	NA	NA	NA	NA	NA	NA	NA	NA	NA	NA	NA	1	No one else in my family has it	Under 5 years old	6048.03	16.5586	7011.83	19.1973	3
612	3508	NA	6298	Criteria Met	No Results Received	Self	NF1		1966-05-31	49.4	Female	NA	Atlanta	Fernandina Beach	FL		32034	UNITED STATES	NA	NA	NA	NA	NA	NA	NA	NA	NA	NA	NA	NA	NA	NA	NA	NA	NA	1	I am not sure if anyone in my family has NF1	Older than 20 years old	16918.6	46.3207	16918.6	46.3207	1
613	3510	NA	6300	Criteria Met	No Results Received	Self	NF2		1959-05-26	56.4	Male	NA	Lexington, KY	Lexington	KY		40509	UNITED STATES	NA	NA	NA	NA	NA	NA	NA	NA	NA	NA	NA	NA	NA	NA	NA	NA	NA	1	Yes	Older than 20 years old	19480.7	53.3352	19530.2	53.4709	1
614	3511	6572	6301	Criteria Met	No Results Received	Self	NF1		1945-06-03	70.4	Male	NA		charlotte	NC		28215	UNITED STATES	NA	NA	NA	NA	NA	NA	NA	NA	NA	NA	NA	NA	NA	NA	NA	NA	NA	1	Yes	Older than 20 years old	24585.5	67.3115	24585.7	67.312	1
615	3513	NA	6306	Criteria Met	No Results Received	Parent or Guardian	NF2		2008-05-08	7.4	Male	NA	Memphis	Hot Springs	AR		71913	UNITED STATES	NA	NA	NA	NA	NA	NA	NA	NA	NA	NA	NA	NA	NA	NA	NA	NA	NA	1	No one else in my family has it	Under 5 years old	1600.7	4.38248	1600.7	4.38248	1
616	3514	NA	6307	Criteria Met	No Results Received	Self	NF2		1971-08-04	44.2	Female	NA	Salinas	Hollister	CA		95024	UNITED STATES	NA	NA	NA	NA	NA	NA	NA	NA	NA	NA	NA	NA	NA	NA	NA	NA	NA	1	Yes	10 - 20 years old	15027.7	41.1436	15027.7	41.1436	1
617	3516	NA	6317	Criteria Met	No Results Received	Self	NF2		1965-09-16	50.1	Female	NA	Lexington	Richmond	KY		40475	UNITED STATES	NA	NA	NA	NA	NA	NA	NA	NA	NA	NA	NA	NA	NA	NA	NA	NA	NA	1	Yes	Older than 20 years old	17175.8	47.0248	17175.8	47.0248	1
618	3517	NA	6324	Criteria Met	No Results Received	Self	NF1		1941-11-17	73.9	Female	NA	Geneva	Union	KY		41091	UNITED STATES	NA	NA	NA	NA	NA	NA	NA	NA	NA	NA	NA	NA	NA	NA	NA	NA	NA	1	Yes	Older than 20 years old	25879.8	70.8551	25879.8	70.8551	1
619	3520	NA	6331	Criteria Met	No Results Received	Parent or Guardian	NF1		1991-11-30	23.9	Female	NA	pekin	pekin	IL		61554	UNITED STATES	NA	NA	NA	NA	NA	NA	NA	NA	NA	NA	NA	NA	NA	NA	NA	NA	NA	1	Yes	Under 5 years old	7604.96	20.8212	7604.97	20.8213	1
620	3520	NA	11096	Criteria Met	No Results Received	Parent or Guardian	NF1		1991-11-30	23.9	Female	NA	pekin	pekin	IL		61554	UNITED STATES	NA	NA	NA	NA	NA	NA	NA	NA	NA	NA	NA	NA	NA	NA	NA	NA	NA	1	Yes	Under 5 years old	7604.96	20.8212	8243.68	22.57	2
621	3520	NA	13320	Criteria Met	No Results Received	Parent or Guardian	NF1		1991-11-30	23.9	Female	NA	pekin	pekin	IL		61554	UNITED STATES	NA	NA	NA	NA	NA	NA	NA	NA	NA	NA	NA	NA	NA	NA	NA	NA	NA	1	Yes	Under 5 years old	7604.96	20.8212	8566.8	23.4546	3
622	3521	NA	6334	Criteria Met	No Results Received	Self	NF1		1972-12-01	42.9	Female	NA	NYC	Wellington	FL		33414	UNITED STATES	NA	NA	NA	NA	NA	NA	NA	NA	NA	NA	NA	NA	NA	NA	NA	NA	NA	1	Yes	Under 5 years old	14543.1	39.8168	14543.1	39.8168	1
623	3522	3521	6335	Criteria Met	No Results Received	Parent or Guardian	NF1		2004-02-05	11.7	Male	NA		Wellington	FL		33414	UNITED STATES	NA	NA	NA	NA	NA	NA	NA	NA	NA	NA	NA	NA	NA	NA	NA	NA	NA	1	Yes	Under 5 years old	3154.91	8.63767	3155.08	8.63814	1
624	3524	NA	6342	Criteria Met	No Results Received	Parent or Guardian	NF1	AL - UAB NF Clinic	2010-06-01	5.4	Female	NA	New Orleans	Pensacola	FL		32507	UNITED STATES	NA	NA	NA	NA	NA	NA	NA	NA	NA	NA	NA	1	NA	NA	NA	NA	NA	NA	No one else in my family has it	Under 5 years old	847.86	2.32131	1413.97	3.87124	1
625	3524	NA	10168	Criteria Met	No Results Received	Parent or Guardian	NF1	AL - UAB NF Clinic	2010-06-01	5.4	Female	NA	New Orleans	Pensacola	FL		32507	UNITED STATES	NA	NA	NA	NA	NA	NA	NA	NA	NA	NA	NA	1	NA	NA	NA	NA	NA	NA	No one else in my family has it	Under 5 years old	847.86	2.32131	1429.8	3.91458	2
626	3524	NA	10171	Criteria Met	No Results Received	Parent or Guardian	NF1	AL - UAB NF Clinic	2010-06-01	5.4	Female	NA	New Orleans	Pensacola	FL		32507	UNITED STATES	NA	NA	NA	NA	NA	NA	NA	NA	NA	NA	NA	1	NA	NA	NA	NA	NA	NA	No one else in my family has it	Under 5 years old	847.86	2.32131	1429.8	3.91458	3
627	3524	NA	10172	Criteria Met	No Results Received	Parent or Guardian	NF1	AL - UAB NF Clinic	2010-06-01	5.4	Female	NA	New Orleans	Pensacola	FL		32507	UNITED STATES	NA	NA	NA	NA	NA	NA	NA	NA	NA	NA	NA	1	NA	NA	NA	NA	NA	NA	No one else in my family has it	Under 5 years old	847.86	2.32131	1429.8	3.91458	4
628	3524	NA	14871	Criteria Met	No Results Received	Parent or Guardian	NF1	AL - UAB NF Clinic	2010-06-01	5.4	Female	NA	New Orleans	Pensacola	FL		32507	UNITED STATES	NA	NA	NA	NA	NA	NA	NA	NA	NA	NA	NA	1	NA	NA	NA	NA	NA	NA	No one else in my family has it	Under 5 years old	847.86	2.32131	1922	5.26215	5
629	3527	NA	6348	Criteria Met	No Results Received	Parent or Guardian	NF1		2005-06-01	10.4	Male	NA	Grand Forks, ND	Oslo	MN		56744	UNITED STATES	NA	NA	NA	NA	NA	NA	NA	NA	NA	NA	NA	NA	NA	NA	NA	NA	NA	1	No one else in my family has it	Under 5 years old	2674.7	7.32293	2674.7	7.32293	1
630	3527	NA	7302	Criteria Met	No Results Received	Parent or Guardian	NF1		2005-06-01	10.4	Male	NA	Grand Forks, ND	Oslo	MN		56744	UNITED STATES	NA	NA	NA	NA	NA	NA	NA	NA	NA	NA	NA	NA	NA	NA	NA	NA	NA	1	No one else in my family has it	Under 5 years old	2674.7	7.32293	2875.62	7.87302	2
631	3527	NA	13747	Criteria Met	No Results Received	Parent or Guardian	NF1		2005-06-01	10.4	Male	NA	Grand Forks, ND	Oslo	MN		56744	UNITED STATES	NA	NA	NA	NA	NA	NA	NA	NA	NA	NA	NA	NA	NA	NA	NA	NA	NA	1	No one else in my family has it	Under 5 years old	2674.7	7.32293	3635.56	9.95362	3
632	3528	NA	6352	Criteria Met	No Results Received	Self	NF1		1961-12-16	53.8	Female	NA	Los Angeles	Seal Beach	CA		90740	UNITED STATES	NA	NA	NA	NA	NA	NA	NA	NA	NA	NA	NA	1	NA	NA	NA	NA	NA	NA	Yes	5 - 9 years old	18548.8	50.7839	18548.8	50.7839	1
633	3531	NA	6357	Criteria Met	No Results Received	Self	NF1		1964-10-11	51	Female	NA	Eau Claire	Eau Claire	WI		54703	UNITED STATES	NA	NA	NA	NA	NA	NA	NA	NA	NA	NA	NA	NA	NA	NA	NA	NA	NA	1	Yes	Older than 20 years old	17519	47.9645	17519	47.9645	1
634	3532	3531	6358	Criteria Met	No Results Received	Parent or Guardian	NF1		1997-11-27	17.9	Female	NA		Eau Claire	WI		54703	UNITED STATES	NA	NA	NA	NA	NA	NA	NA	NA	NA	NA	NA	NA	NA	NA	NA	NA	NA	1	Yes	5 - 9 years old	5418.87	14.8361	5419.04	14.8365	1
635	3533	NA	6359	Criteria Met	No Results Received	Parent or Guardian	NF1		2000-05-14	15.4	Male	NA	Audubon, Pa	Audubon	PA		19403	UNITED STATES	NA	NA	NA	NA	NA	NA	NA	NA	NA	NA	NA	NA	NA	NA	NA	NA	NA	1	No one else in my family has it	Under 5 years old	4520.04	12.3752	5385.9	14.7458	1
636	3534	NA	6360	Criteria Met	No Results Received	Parent or Guardian	NF1	NY - Other	2009-04-27	6.5	Male	NA	Rochester	Farmington	NY		14425	UNITED STATES	NA	NA	NA	NA	NA	NA	NA	NA	NA	NA	NA	NA	NA	NA	NA	NA	NA	1	No one else in my family has it	Under 5 years old	1250.09	3.42256	1807.57	4.94886	1
637	3537	NA	6363	Criteria Met	No Results Received	Self	NF1		1956-10-28	59	Female	NA	Dansville	York	NY		14592	UNITED STATES	NA	NA	NA	NA	NA	NA	NA	NA	NA	NA	NA	NA	NA	NA	NA	NA	NA	1	I am not sure if anyone in my family has NF1	Older than 20 years old	20424.8	55.9199	20424.8	55.92	1
638	3537	NA	9991	Criteria Met	No Results Received	Self	NF1		1956-10-28	59	Female	NA	Dansville	York	NY		14592	UNITED STATES	NA	NA	NA	NA	NA	NA	NA	NA	NA	NA	NA	NA	NA	NA	NA	NA	NA	1	I am not sure if anyone in my family has NF1	Older than 20 years old	20424.8	55.9199	20978.7	57.4365	2
639	3537	NA	13389	Criteria Met	No Results Received	Self	NF1		1956-10-28	59	Female	NA	Dansville	York	NY		14592	UNITED STATES	NA	NA	NA	NA	NA	NA	NA	NA	NA	NA	NA	NA	NA	NA	NA	NA	NA	1	I am not sure if anyone in my family has NF1	Older than 20 years old	20424.8	55.9199	21382.9	58.5431	3
640	3537	NA	13390	Criteria Met	No Results Received	Self	NF1		1956-10-28	59	Female	NA	Dansville	York	NY		14592	UNITED STATES	NA	NA	NA	NA	NA	NA	NA	NA	NA	NA	NA	NA	NA	NA	NA	NA	NA	1	I am not sure if anyone in my family has NF1	Older than 20 years old	20424.8	55.9199	21382.9	58.5431	4
641	3538	NA	6364	Criteria Met	No Results Received	Parent or Guardian	NF1		1995-04-29	20.5	Male	NA	Watertown	Sackets Harbor	NY		13685	UNITED STATES	NA	NA	NA	NA	NA	NA	NA	NA	NA	NA	NA	NA	NA	NA	NA	NA	NA	1	No one else in my family has it	Under 5 years old	6362.79	17.4204	6362.8	17.4204	1
642	3538	NA	13736	Criteria Met	No Results Received	Parent or Guardian	NF1		1995-04-29	20.5	Male	NA	Watertown	Sackets Harbor	NY		13685	UNITED STATES	NA	NA	NA	NA	NA	NA	NA	NA	NA	NA	NA	NA	NA	NA	NA	NA	NA	1	No one else in my family has it	Under 5 years old	6362.79	17.4204	7321.54	20.0453	2
643	3539	NA	6365	Criteria Met	No Results Received	Self	NF1		1946-10-10	69	Female	NA	stebenville	lake wales	FL		33898	UNITED STATES	NA	NA	NA	NA	NA	NA	NA	NA	NA	NA	NA	NA	NA	NA	NA	NA	NA	1	Yes	Older than 20 years old	24096.4	65.9723	24096.4	65.9724	1
644	3540	NA	6910	Criteria Met	No Results Received	Parent or Guardian	NF1		2000-09-27	15	Male	NA	Columbus, NE	Columbus	NE		68601	UNITED STATES	NA	NA	NA	NA	NA	NA	NA	NA	NA	NA	NA	NA	NA	NA	NA	NA	NA	1	No one else in my family has it	5 - 9 years old	4385.65	12.0073	4530.64	12.4042	1
645	3542	NA	6368	Criteria Met	No Results Received	Parent or Guardian	NF1		1997-02-11	18.7	Male	NA	Stoneham, MA	Medford	MA		2155	UNITED STATES	NA	NA	NA	NA	NA	NA	NA	NA	NA	NA	NA	NA	NA	NA	NA	NA	NA	1	No one else in my family has it	Under 5 years old	5710.68	15.635	5710.69	15.635	1
646	3543	NA	6369	Criteria Met	No Results Received	Self	NF1	MN - Other	1962-03-12	53.6	Male	NA	Bloomington	Bloomington	MN	mn	55420	UNITED STATES	NA	NA	NA	1	NA	NA	NA	NA	NA	NA	NA	NA	NA	NA	NA	NA	NA	1	Yes	10 - 20 years old	18465.7	50.5564	19018	52.0683	1
647	3543	NA	13902	Criteria Met	No Results Received	Self	NF1	MN - Other	1962-03-12	53.6	Male	NA	Bloomington	Bloomington	MN	mn	55420	UNITED STATES	NA	NA	NA	1	NA	NA	NA	NA	NA	NA	NA	NA	NA	NA	NA	NA	NA	1	Yes	10 - 20 years old	18465.7	50.5564	19423.5	53.1787	2
648	3544	NA	6370	Criteria Met	No Results Received	Self	NF1		1955-05-25	60.4	Male	NA	Brooklyn	Brooklyn	NY		11209	UNITED STATES	NA	NA	NA	NA	NA	NA	NA	NA	NA	NA	NA	NA	NA	NA	NA	NA	NA	1	I am not sure if anyone in my family has NF1	10 - 20 years old	20948.8	57.3547	20948.8	57.3547	1
649	3544	NA	14326	Criteria Met	No Results Received	Self	NF1		1955-05-25	60.4	Male	NA	Brooklyn	Brooklyn	NY		11209	UNITED STATES	NA	NA	NA	NA	NA	NA	NA	NA	NA	NA	NA	NA	NA	NA	NA	NA	NA	1	I am not sure if anyone in my family has NF1	10 - 20 years old	20948.8	57.3547	21944.4	60.0805	2
650	3545	NA	6371	Criteria Met	No Results Received	Self	NF1		1984-02-20	31.7	Female	NA	Springdale	Yazoo city	MS		39194	UNITED STATES	NA	NA	NA	NA	NA	NA	NA	NA	NA	NA	NA	NA	NA	NA	NA	NA	NA	1	Yes	5 - 9 years old	10450.8	28.6128	10450.8	28.6128	1
651	3546	NA	6372	Criteria Met	No Results Received	Self	NF1		1947-06-02	68.4	Female	NA	Brooklyn, NY	Mills River	NC		28759	UNITED STATES	NA	NA	NA	NA	NA	NA	NA	NA	NA	NA	NA	NA	NA	NA	NA	NA	NA	1	Yes	10 - 20 years old	23862.9	65.333	23862.9	65.333	1
652	3547	NA	6373	Criteria Met	No Results Received	Parent or Guardian	NF1		1996-01-27	19.7	Female	NA	Arlington, TX	Arlington	TX		76012	UNITED STATES	NA	NA	NA	NA	NA	NA	NA	NA	NA	NA	NA	NA	NA	NA	NA	NA	NA	1	No one else in my family has it	Under 5 years old	6092.02	16.679	6092.03	16.6791	1
653	3548	NA	6374	Criteria Met	No Results Received	Parent or Guardian	NF1		1999-10-12	16	Male	NA	Sacramento	Fair Oaks	CA		95628	UNITED STATES	NA	NA	NA	NA	NA	NA	NA	NA	NA	NA	NA	NA	NA	NA	NA	NA	NA	1	I am not sure if anyone in my family has NF1	Under 5 years old	4738.94	12.9745	4738.95	12.9745	1
654	3551	NA	6376	Criteria Met	No Results Received	Parent or Guardian	NF1		2008-07-19	7.2	Male	NA	Durham, NC	Cary	NC		27513	UNITED STATES	NA	NA	NA	NA	NA	NA	NA	NA	NA	NA	NA	NA	NA	NA	NA	NA	NA	1	No one else in my family has it	Under 5 years old	1537.03	4.20816	1537.03	4.20816	1
655	3551	NA	9997	Criteria Met	No Results Received	Parent or Guardian	NF1		2008-07-19	7.2	Male	NA	Durham, NC	Cary	NC		27513	UNITED STATES	NA	NA	NA	NA	NA	NA	NA	NA	NA	NA	NA	NA	NA	NA	NA	NA	NA	1	No one else in my family has it	Under 5 years old	1537.03	4.20816	2086.86	5.71351	2
656	3552	NA	6377	Criteria Met	No Results Received	Self	NF1		1955-11-26	59.9	Male	NA	Des Moines, Iowa	Wilmington	NC		28405	UNITED STATES	NA	NA	NA	NA	NA	NA	NA	NA	NA	NA	NA	NA	NA	NA	NA	NA	NA	1	Yes	Not sure	20766.7	56.8561	20766.7	56.8561	1
657	3552	NA	9948	Criteria Met	No Results Received	Self	NF1		1955-11-26	59.9	Male	NA	Des Moines, Iowa	Wilmington	NC		28405	UNITED STATES	NA	NA	NA	NA	NA	NA	NA	NA	NA	NA	NA	NA	NA	NA	NA	NA	NA	1	Yes	Not sure	20766.7	56.8561	21314.7	58.3564	2
658	3553	NA	6378	Criteria Met	No Results Received	Parent or Guardian	NF1		2004-05-29	11.4	Male	NA	Lee Summit	Freeman	MO		64746	UNITED STATES	NA	NA	NA	NA	NA	NA	NA	NA	NA	NA	NA	NA	NA	NA	NA	NA	NA	1	Yes	Under 5 years old	3049.71	8.34965	3049.72	8.34968	1
659	3554	3553	6379	Criteria Met	No Results Received	Self	NF1		1956-08-13	59.2	Male	NA		Freeman	MO		64746	UNITED STATES	NA	NA	NA	NA	NA	NA	NA	NA	NA	NA	NA	NA	NA	NA	NA	NA	NA	1	Yes	Older than 20 years old	20505.6	56.1412	20505.7	56.1416	1
660	3555	NA	6380	Criteria Met	No Results Received	Parent or Guardian	NF1		2010-02-12	5.7	Female	NA	Warsaw	Alexander	NY		14005	UNITED STATES	NA	NA	NA	NA	NA	NA	NA	NA	NA	NA	NA	NA	NA	NA	NA	NA	NA	1	No one else in my family has it	Under 5 years old	964.88	2.6417	964.88	2.6417	1
661	3556	NA	6381	Criteria Met	No Results Received	Self	NF1		1971-04-10	44.5	Female	NA	Sterling, IL	Pawcatuck	CT		6379	UNITED STATES	NA	NA	NA	NA	NA	NA	NA	NA	NA	NA	NA	NA	NA	NA	NA	NA	NA	1	Yes	Under 5 years old	15153	41.4867	15153	41.4867	1
662	3556	NA	9981	Criteria Met	No Results Received	Self	NF1		1971-04-10	44.5	Female	NA	Sterling, IL	Pawcatuck	CT		6379	UNITED STATES	NA	NA	NA	NA	NA	NA	NA	NA	NA	NA	NA	NA	NA	NA	NA	NA	NA	1	Yes	Under 5 years old	15153	41.4867	15701	42.987	2
663	3556	NA	11036	Criteria Met	No Results Received	Self	NF1		1971-04-10	44.5	Female	NA	Sterling, IL	Pawcatuck	CT		6379	UNITED STATES	NA	NA	NA	NA	NA	NA	NA	NA	NA	NA	NA	NA	NA	NA	NA	NA	NA	1	Yes	Under 5 years old	15153	41.4867	15782.4	43.2098	3
664	3556	NA	13295	Criteria Met	No Results Received	Self	NF1		1971-04-10	44.5	Female	NA	Sterling, IL	Pawcatuck	CT		6379	UNITED STATES	NA	NA	NA	NA	NA	NA	NA	NA	NA	NA	NA	NA	NA	NA	NA	NA	NA	1	Yes	Under 5 years old	15153	41.4867	16105.8	44.0951	4
665	3556	NA	15339	Criteria Met	No Results Received	Self	NF1		1971-04-10	44.5	Female	NA	Sterling, IL	Pawcatuck	CT		6379	UNITED STATES	NA	NA	NA	NA	NA	NA	NA	NA	NA	NA	NA	NA	NA	NA	NA	NA	NA	1	Yes	Under 5 years old	15153	41.4867	16251.7	44.4948	5
666	3558	NA	6382	Criteria Met	No Results Received	Self	NF1		1974-08-14	41.2	Female	NA	Los Angeles	El Monte	CA		91731	UNITED STATES	NA	NA	NA	NA	NA	NA	NA	NA	NA	NA	NA	1	NA	NA	NA	NA	NA	NA	Yes	10 - 20 years old	13931.3	38.1419	13931.3	38.1419	1
667	3559	NA	6383	Criteria Met	No Results Received	Parent or Guardian	NF1		2003-08-19	12.1	Male	NA	louisville	lawrenceburg	KY		40342	UNITED STATES	NA	NA	NA	NA	NA	NA	NA	NA	NA	NA	NA	NA	NA	NA	NA	NA	NA	1	No one else in my family has it	5 - 9 years old	3335.55	9.13224	3335.55	9.13224	1
668	3559	NA	9969	Criteria Met	No Results Received	Parent or Guardian	NF1		2003-08-19	12.1	Male	NA	louisville	lawrenceburg	KY		40342	UNITED STATES	NA	NA	NA	NA	NA	NA	NA	NA	NA	NA	NA	NA	NA	NA	NA	NA	NA	1	No one else in my family has it	5 - 9 years old	3335.55	9.13224	3881.84	10.6279	2
669	3561	NA	6385	Criteria Met	No Results Received	Self	NF1		1950-03-08	65.6	Female	NA	Omaha	Omaha	NE		68144	UNITED STATES	NA	NA	NA	NA	NA	NA	NA	NA	NA	NA	NA	NA	NA	NA	NA	NA	NA	1	Yes	Older than 20 years old	22858.6	62.5835	22858.6	62.5835	1
670	3561	NA	6389	Criteria Met	No Results Received	Self	NF1		1950-03-08	65.6	Female	NA	Omaha	Omaha	NE		68144	UNITED STATES	NA	NA	NA	NA	NA	NA	NA	NA	NA	NA	NA	NA	NA	NA	NA	NA	NA	1	Yes	Older than 20 years old	22858.6	62.5835	22858.6	62.5835	2
671	3562	3561	6386	Criteria Met	No Results Received	Parent or Guardian	NF1		1980-02-14	35.7	Female	NA		Omaha	NE		68144	UNITED STATES	NA	NA	NA	NA	NA	NA	NA	NA	NA	NA	NA	NA	NA	NA	NA	NA	NA	1	Yes	10 - 20 years old	11923.5	32.6446	11923.6	32.6451	1
672	3562	3561	6392	Criteria Met	No Results Received	Parent or Guardian	NF1		1980-02-14	35.7	Female	NA		Omaha	NE		68144	UNITED STATES	NA	NA	NA	NA	NA	NA	NA	NA	NA	NA	NA	NA	NA	NA	NA	NA	NA	1	Yes	10 - 20 years old	11923.5	32.6446	11923.6	32.6451	2
673	3563	3561	6387	Criteria Met	No Results Received	Parent or Guardian	NF1		1984-02-02	31.7	Female	NA		Omaha	NE		68144	UNITED STATES	NA	NA	NA	NA	NA	NA	NA	NA	NA	NA	NA	NA	NA	NA	NA	NA	NA	1	Yes	10 - 20 years old	10474.5	28.6775	10474.6	28.6779	1
674	3563	3561	6390	Criteria Met	No Results Received	Parent or Guardian	NF1		1984-02-02	31.7	Female	NA		Omaha	NE		68144	UNITED STATES	NA	NA	NA	NA	NA	NA	NA	NA	NA	NA	NA	NA	NA	NA	NA	NA	NA	1	Yes	5 - 9 years old	10474.5	28.6775	10474.6	28.678	2
675	3563	3561	6393	Criteria Met	No Results Received	Parent or Guardian	NF1		1984-02-02	31.7	Female	NA		Omaha	NE		68144	UNITED STATES	NA	NA	NA	NA	NA	NA	NA	NA	NA	NA	NA	NA	NA	NA	NA	NA	NA	1	Yes	5 - 9 years old	10474.5	28.6775	10474.6	28.678	3
676	3564	3561	6391	Criteria Met	No Results Received	Parent or Guardian	NF1		1977-01-07	38.8	Female	NA		Omaha	NE		68144	UNITED STATES	NA	NA	NA	NA	NA	NA	NA	NA	NA	NA	NA	NA	NA	NA	NA	NA	NA	1	Yes	10 - 20 years old	13056.5	35.7466	13056.6	35.7471	1
677	3565	NA	6903	Criteria Met	No Results Received	Parent or Guardian	NF1		2010-07-25	5.2	Female	NA	fayetteville, NC	Santa Barbara	CA		93110	UNITED STATES	NA	NA	NA	NA	NA	NA	NA	NA	NA	NA	NA	NA	NA	NA	NA	NA	NA	1	I am not sure if anyone in my family has NF1	Under 5 years old	805.87	2.20635	942.13	2.57941	1
678	3565	NA	6904	Criteria Met	No Results Received	Parent or Guardian	NF1		2010-07-25	5.2	Female	NA	fayetteville, NC	Santa Barbara	CA		93110	UNITED STATES	NA	NA	NA	NA	NA	NA	NA	NA	NA	NA	NA	NA	NA	NA	NA	NA	NA	1	I am not sure if anyone in my family has NF1	Under 5 years old	805.87	2.20635	942.13	2.57941	2
679	3565	NA	10988	Criteria Met	No Results Received	Parent or Guardian	NF1		2010-07-25	5.2	Female	NA	fayetteville, NC	Santa Barbara	CA		93110	UNITED STATES	NA	NA	NA	NA	NA	NA	NA	NA	NA	NA	NA	NA	NA	NA	NA	NA	NA	1	I am not sure if anyone in my family has NF1	Under 5 years old	805.87	2.20635	1431.13	3.91822	3
680	3568	NA	6400	Criteria Met	No Results Received	Self	NF1		1974-05-05	41.5	Male	NA	New Britain	Puyallup	WA		98374	UNITED STATES	NA	NA	NA	NA	NA	NA	NA	NA	NA	NA	NA	NA	NA	NA	NA	NA	NA	1	Yes	5 - 9 years old	14037.6	38.433	14037.6	38.433	1
681	3569	NA	6464	Criteria Met	No Results Received	Self	NF1		1956-04-20	59.5	Female	NA	DERBY	PROSPECT	CT		06712-1881	UNITED STATES	NA	NA	NA	NA	NA	NA	NA	NA	NA	NA	NA	NA	NA	NA	NA	NA	NA	1	No one else in my family has it	Older than 20 years old	20627	56.4737	20637.7	56.5028	1
682	3570	NA	7289	Criteria Met	No Results Received	Parent or Guardian	NF1	GA - Childrens Healthcare Atlanta Scottish RiteHosp.	2011-04-03	4.5	Female	NA	griffin	forsyth	GA		31029	UNITED STATES	NA	NA	NA	NA	NA	NA	NA	NA	NA	NA	NA	NA	NA	NA	NA	NA	NA	1	No one else in my family has it	Under 5 years old	556.04	1.52235	742.04	2.03159	1
683	3570	NA	13074	Criteria Met	No Results Received	Parent or Guardian	NF1	GA - Childrens Healthcare Atlanta Scottish RiteHosp.	2011-04-03	4.5	Female	NA	griffin	forsyth	GA		31029	UNITED STATES	NA	NA	NA	NA	NA	NA	NA	NA	NA	NA	NA	NA	NA	NA	NA	NA	NA	1	No one else in my family has it	Under 5 years old	556.04	1.52235	1478.08	4.04676	2
684	3571	NA	6402	Criteria Met	No Results Received	Parent or Guardian	NF1		2002-10-20	13	Male	NA		West Linn	OR		97068	UNITED STATES	NA	NA	NA	NA	NA	NA	NA	NA	NA	NA	NA	NA	NA	NA	NA	NA	NA	1	I am not sure if anyone in my family has NF1	Under 5 years old	3643.69	9.97588	3643.7	9.97591	1
685	3572	NA	6406	Criteria Met	No Results Received	Parent or Guardian	NF1		2002-10-22	13	Male	NA	Freehold	Hazlet	NJ		7730	UNITED STATES	NA	NA	NA	NA	NA	NA	NA	NA	NA	NA	NA	NA	NA	NA	NA	NA	NA	1	I am not sure if anyone in my family has NF1	Under 5 years old	3641.86	9.97087	3641.87	9.9709	1
686	3573	NA	6408	Criteria Met	No Results Received	Self	NF1		1986-12-16	28.8	Female	NA	Fairfax	Chantilly	VA		20151	UNITED STATES	NA	NA	NA	NA	NA	NA	NA	NA	NA	NA	NA	NA	NA	NA	NA	NA	NA	1	No one else in my family has it	Under 5 years old	9431.47	25.822	9431.48	25.822	1
687	3575	NA	6412	Criteria Met	No Results Received	Parent or Guardian	NF1	OTHER	2003-05-27	12.4	Male	NA	Redcliffe	Petrie		Qld	4502	AUSTRALIA	NA	NA	NA	NA	NA	NA	NA	NA	NA	NA	NA	NA	NA	NA	NA	NA	NA	1	No one else in my family has it	Under 5 years old	3426.13	9.38023	3426.14	9.38026	1
688	3575	NA	12703	Criteria Met	No Results Received	Parent or Guardian	NF1	OTHER	2003-05-27	12.4	Male	NA	Redcliffe	Petrie		Qld	4502	AUSTRALIA	NA	NA	NA	NA	NA	NA	NA	NA	NA	NA	NA	NA	NA	NA	NA	NA	NA	1	No one else in my family has it	Under 5 years old	3426.13	9.38023	4290.96	11.748	2
689	3576	NA	6413	Criteria Met	No Results Received	Parent or Guardian	NF1		2004-04-07	11.5	Male	NA	Kansas City	Kansas City	MO		64152	UNITED STATES	NA	NA	NA	NA	NA	NA	NA	NA	NA	NA	NA	NA	NA	NA	NA	NA	NA	1	No one else in my family has it	5 - 9 years old	3110.63	8.51644	3391.12	9.28438	1
690	3577	NA	6414	Criteria Met	No Results Received	Parent or Guardian	NF1		2010-04-26	5.5	Male	NA	Stillwater	Stillwater	OK		74075	UNITED STATES	NA	NA	NA	1	NA	NA	NA	NA	NA	NA	NA	NA	NA	NA	NA	NA	NA	1	No one else in my family has it	Under 5 years old	900.73	2.46606	900.73	2.46606	1
691	3577	NA	9183	Criteria Met	No Results Received	Parent or Guardian	NF1		2010-04-26	5.5	Male	NA	Stillwater	Stillwater	OK		74075	UNITED STATES	NA	NA	NA	1	NA	NA	NA	NA	NA	NA	NA	NA	NA	NA	NA	NA	NA	1	No one else in my family has it	Under 5 years old	900.73	2.46606	1279.14	3.50209	2
692	3578	NA	6415	Criteria Met	No Results Received	Self	NF1		1956-04-20	59.5	Female	NA	Danville	Mesa	AZ		85208	UNITED STATES	NA	NA	NA	NA	NA	NA	NA	NA	NA	NA	NA	NA	NA	NA	NA	NA	NA	1	No one else in my family has it	Under 5 years old	20630.1	56.4822	20630.1	56.4822	1
693	3579	NA	6418	Criteria Met	No Results Received	Self	NF1		1970-10-15	45	Female	NA	johannesburg	johannesburg			1709	SOUTH AFRICA	NA	NA	NA	NA	NA	NA	NA	NA	NA	NA	NA	NA	NA	NA	NA	NA	NA	1	No one else in my family has it	10 - 20 years old	15339.6	41.9976	15339.7	41.9978	1
694	3581	NA	6419	Criteria Met	No Results Received	Self	NF1		1964-12-24	50.8	Female	NA	honolulu	waipahu	HI		96797	UNITED STATES	NA	NA	NA	NA	NA	1	NA	NA	NA	NA	1	NA	NA	NA	NA	NA	NA	NA	No one else in my family has it	10 - 20 years old	17461.8	47.8078	17461.8	47.8078	1
695	3582	NA	6420	Criteria Met	No Results Received	Self	NF1		1962-04-23	53.5	Male	NA	Denville, NJ	Somerset	NJ		8873	UNITED STATES	NA	NA	NA	NA	NA	NA	NA	NA	NA	NA	NA	NA	NA	NA	NA	NA	NA	1	No one else in my family has it	10 - 20 years old	18438.9	50.4829	18438.9	50.483	1
696	3582	NA	14066	Criteria Met	No Results Received	Self	NF1		1962-04-23	53.5	Male	NA	Denville, NJ	Somerset	NJ		8873	UNITED STATES	NA	NA	NA	NA	NA	NA	NA	NA	NA	NA	NA	NA	NA	NA	NA	NA	NA	1	No one else in my family has it	10 - 20 years old	18438.9	50.4829	19385.6	53.0749	2
697	3583	NA	6422	Criteria Met	No Results Received	Parent or Guardian	NF1		2006-03-20	9.6	Male	NA	Portland	Limington	ME		4049	UNITED STATES	NA	NA	NA	NA	NA	NA	NA	NA	NA	NA	NA	NA	NA	NA	NA	NA	NA	1	No one else in my family has it	Under 5 years old	2402.74	6.57834	2402.75	6.57837	1
698	3584	NA	6424	Criteria Met	No Results Received	Self	NF1		1954-02-16	61.7	Female	NA	Akron	Parma	OH		44134	UNITED STATES	NA	NA	NA	NA	NA	NA	NA	NA	NA	NA	NA	NA	NA	NA	NA	NA	NA	1	Yes	10 - 20 years old	21427.9	58.6663	21427.9	58.6663	1
699	3585	NA	6425	Criteria Met	No Results Received	Self	NF1	OK - Other	1938-10-03	77.1	Male	NA	Ray	Grove	OK		74344	UNITED STATES	NA	NA	NA	NA	NA	NA	NA	NA	NA	NA	NA	1	NA	NA	NA	NA	NA	NA	Yes	Older than 20 years old	27042.9	74.0393	27042.9	74.0394	1
700	3585	NA	10918	Criteria Met	No Results Received	Self	NF1	OK - Other	1938-10-03	77.1	Male	NA	Ray	Grove	OK		74344	UNITED STATES	NA	NA	NA	NA	NA	NA	NA	NA	NA	NA	NA	1	NA	NA	NA	NA	NA	NA	Yes	Older than 20 years old	27042.9	74.0393	27659	75.7263	2
701	3585	NA	14245	Criteria Met	No Results Received	Self	NF1	OK - Other	1938-10-03	77.1	Male	NA	Ray	Grove	OK		74344	UNITED STATES	NA	NA	NA	NA	NA	NA	NA	NA	NA	NA	NA	1	NA	NA	NA	NA	NA	NA	Yes	Older than 20 years old	27042.9	74.0393	28015.8	76.7032	3
702	3586	NA	6426	Criteria Met	No Results Received	Self	NF1		1977-05-23	38.4	Female	NA	Novi Sad	Novi Sad		Serbia	21000	SERBIA	NA	NA	NA	NA	NA	NA	NA	NA	NA	NA	NA	NA	NA	NA	NA	NA	NA	1	Yes	Older than 20 years old	12930.9	35.4028	12930.9	35.4028	1
703	3586	NA	9613	Criteria Met	No Results Received	Self	NF1		1977-05-23	38.4	Female	NA	Novi Sad	Novi Sad		Serbia	21000	SERBIA	NA	NA	NA	NA	NA	NA	NA	NA	NA	NA	NA	NA	NA	NA	NA	NA	NA	1	Yes	Older than 20 years old	12930.9	35.4028	13407.5	36.7077	2
704	3589	NA	6429	Criteria Met	No Results Received	Parent or Guardian	NF1		1981-08-22	34.2	Female	NA	Jackson, Michigan	High Point	NC		27265	UNITED STATES	NA	NA	NA	NA	NA	NA	NA	NA	NA	NA	NA	NA	NA	NA	NA	NA	NA	1	No one else in my family has it	5 - 9 years old	11378.9	31.1537	11378.9	31.1537	1
705	3590	NA	6430	Criteria Met	No Results Received	Parent or Guardian	NF2		1998-01-31	17.7	Female	NA	Mchenry	Island lake	IL		60042	UNITED STATES	1	NA	NA	NA	NA	NA	NA	NA	NA	NA	NA	NA	NA	NA	NA	NA	NA	NA	No one else in my family has it	10 - 20 years old	5372.96	14.7104	5372.97	14.7104	1
706	3591	NA	6431	Criteria Met	No Results Received	Self	NF1	FL - Miami Childrens Hosp.NF Center	1981-06-23	34.3	Female	NA	West Palm Beach	Lake Worth	FL		33461	UNITED STATES	1	NA	NA	NA	NA	NA	NA	NA	NA	NA	NA	NA	NA	NA	NA	NA	NA	1	I am not sure if anyone in my family has NF1	Under 5 years old	11439	31.3183	11439	31.3183	1
707	3591	NA	14396	Criteria Met	No Results Received	Self	NF1	FL - Miami Childrens Hosp.NF Center	1981-06-23	34.3	Female	NA	West Palm Beach	Lake Worth	FL		33461	UNITED STATES	1	NA	NA	NA	NA	NA	NA	NA	NA	NA	NA	NA	NA	NA	NA	NA	NA	1	I am not sure if anyone in my family has NF1	Under 5 years old	11439	31.3183	12419.7	34.0033	2
708	3593	NA	6433	Criteria Met	No Results Received	Parent or Guardian	NF1		1998-10-11	17	Male	NA	Kelowna	Saskatoon		Saskatchewan	s7n 4t8	CANADA	NA	NA	NA	NA	NA	NA	NA	NA	NA	NA	NA	NA	NA	NA	NA	NA	NA	1	No one else in my family has it	Under 5 years old	5120.16	14.0182	5298.18	14.5056	1
709	3593	NA	14058	Criteria Met	No Results Received	Parent or Guardian	NF1		1998-10-11	17	Male	NA	Kelowna	Saskatoon		Saskatchewan	s7n 4t8	CANADA	NA	NA	NA	NA	NA	NA	NA	NA	NA	NA	NA	NA	NA	NA	NA	NA	NA	1	No one else in my family has it	Under 5 years old	5120.16	14.0182	6065.09	16.6053	2
710	3593	NA	15218	Criteria Met	No Results Received	Parent or Guardian	NF1		1998-10-11	17	Male	NA	Kelowna	Saskatoon		Saskatchewan	s7n 4t8	CANADA	NA	NA	NA	NA	NA	NA	NA	NA	NA	NA	NA	NA	NA	NA	NA	NA	NA	1	No one else in my family has it	Under 5 years old	5120.16	14.0182	6205.11	16.9887	3
711	3594	NA	6434	Criteria Met	No Results Received	Self	SCHW		1961-12-19	53.8	Female	NA	Longview	Portland	OR		97206	UNITED STATES	NA	NA	NA	NA	NA	NA	NA	NA	NA	NA	NA	NA	NA	NA	NA	NA	NA	1	No one else in my family has it	Older than 20 years old	18565.3	50.829	18565.3	50.829	1
712	3597	NA	6441	Criteria Met	No Results Received	Parent or Guardian	NF1		2010-02-27	5.6	Male	NA	Lone Tree	Parker	CO		80134	UNITED STATES	NA	NA	NA	NA	NA	NA	NA	NA	NA	NA	NA	NA	NA	NA	NA	NA	NA	1	No one else in my family has it	Under 5 years old	964	2.63929	964.01	2.63932	1
713	3597	NA	7939	Criteria Met	No Results Received	Parent or Guardian	NF1		2010-02-27	5.6	Male	NA	Lone Tree	Parker	CO		80134	UNITED STATES	NA	NA	NA	NA	NA	NA	NA	NA	NA	NA	NA	NA	NA	NA	NA	NA	NA	1	Yes	Under 5 years old	964	2.63929	1192.87	3.2659	2
714	3597	NA	13459	Criteria Met	No Results Received	Parent or Guardian	NF1		2010-02-27	5.6	Male	NA	Lone Tree	Parker	CO		80134	UNITED STATES	NA	NA	NA	NA	NA	NA	NA	NA	NA	NA	NA	NA	NA	NA	NA	NA	NA	1	No one else in my family has it	Under 5 years old	964	2.63929	1902.93	5.20994	3
715	3599	NA	6443	Criteria Met	No Results Received	Parent or Guardian	NF1		2008-05-14	7.4	Male	NA	Iowa city	Des Moines	IA		50317	UNITED STATES	NA	NA	NA	NA	NA	NA	NA	NA	NA	NA	NA	NA	NA	NA	NA	NA	NA	1	Yes	Under 5 years old	1618.43	4.43102	1618.44	4.43105	1
716	3600	NA	6444	Criteria Met	No Results Received	Self	NF1		1969-11-26	45.9	Female	NA	Bozeman	Meridian	ID		83642	UNITED STATES	NA	NA	NA	NA	NA	NA	NA	NA	NA	NA	NA	NA	NA	NA	NA	NA	NA	1	Yes	Under 5 years old	15667.6	42.8956	15667.6	42.8956	1
717	3600	NA	6448	Criteria Met	No Results Received	Self	NF1		1969-11-26	45.9	Female	NA	Bozeman	Meridian	ID		83642	UNITED STATES	NA	NA	NA	NA	NA	NA	NA	NA	NA	NA	NA	NA	NA	NA	NA	NA	NA	1	Yes	10 - 20 years old	15667.6	42.8956	15693.3	42.9659	2
718	3600	NA	10004	Criteria Met	No Results Received	Self	NF1		1969-11-26	45.9	Female	NA	Bozeman	Meridian	ID		83642	UNITED STATES	NA	NA	NA	NA	NA	NA	NA	NA	NA	NA	NA	NA	NA	NA	NA	NA	NA	1	Yes	10 - 20 years old	15667.6	42.8956	16202.7	44.3606	3
719	3600	NA	12743	Criteria Met	No Results Received	Self	NF1		1969-11-26	45.9	Female	NA	Bozeman	Meridian	ID		83642	UNITED STATES	NA	NA	NA	NA	NA	NA	NA	NA	NA	NA	NA	NA	NA	NA	NA	NA	NA	1	Yes	Under 5 years old	15667.6	42.8956	16533.2	45.2653	4
720	3602	3600	6449	Criteria Met	No Results Received	Parent or Guardian	NF1		2004-09-06	11.1	Male	NA		Meridian	ID		83642	UNITED STATES	NA	NA	NA	NA	NA	NA	NA	NA	NA	NA	NA	NA	NA	NA	NA	NA	NA	1	Yes	Under 5 years old	2964.45	8.11622	2964.62	8.11669	1
721	3602	3600	10006	Criteria Met	No Results Received	Parent or Guardian	NF1		2004-09-06	11.1	Male	NA		Meridian	ID		83642	UNITED STATES	NA	NA	NA	NA	NA	NA	NA	NA	NA	NA	NA	NA	NA	NA	NA	NA	NA	1	Yes	Under 5 years old	2964.45	8.11622	3499.7	9.58166	2
722	3603	3600	6450	Criteria Met	No Results Received	Parent or Guardian	NF1		2007-09-15	8.1	Male	NA		Meridian	ID		83642	UNITED STATES	NA	NA	NA	NA	NA	NA	NA	NA	NA	NA	NA	NA	NA	NA	NA	NA	NA	1	Yes	Under 5 years old	1860.45	5.09363	1860.62	5.0941	1
723	3603	3600	10007	Criteria Met	No Results Received	Parent or Guardian	NF1		2007-09-15	8.1	Male	NA		Meridian	ID		83642	UNITED STATES	NA	NA	NA	NA	NA	NA	NA	NA	NA	NA	NA	NA	NA	NA	NA	NA	NA	1	Yes	Under 5 years old	1860.45	5.09363	2395.7	6.55907	2
724	3604	NA	6451	Criteria Met	No Results Received	Parent or Guardian	NF1	MI - Other	1999-01-16	16.7	Male	NA	Kalamazoo, MI	Mattawan	MI		49071	UNITED STATES	NA	NA	NA	NA	NA	NA	NA	NA	NA	NA	NA	NA	NA	NA	NA	NA	NA	1	No one else in my family has it	Under 5 years old	5024.86	13.7573	5024.87	13.7573	1
725	3604	NA	9984	Criteria Met	No Results Received	Parent or Guardian	NF1	MI - Other	1999-01-16	16.7	Male	NA	Kalamazoo, MI	Mattawan	MI		49071	UNITED STATES	NA	NA	NA	NA	NA	NA	NA	NA	NA	NA	NA	NA	NA	NA	NA	NA	NA	1	No one else in my family has it	Under 5 years old	5024.86	13.7573	5558.06	15.2171	2
726	3604	NA	13465	Criteria Met	No Results Received	Parent or Guardian	NF1	MI - Other	1999-01-16	16.7	Male	NA	Kalamazoo, MI	Mattawan	MI		49071	UNITED STATES	NA	NA	NA	NA	NA	NA	NA	NA	NA	NA	NA	NA	NA	NA	NA	NA	NA	1	No one else in my family has it	Under 5 years old	5024.86	13.7573	5962.94	16.3256	3
727	3605	NA	6452	Criteria Met	No Results Received	Self	NF1		1959-10-02	56.1	Female	NA	Las Vegas	HENDERSON	NV		89074	UNITED STATES	NA	NA	NA	NA	NA	NA	NA	NA	NA	NA	NA	NA	NA	NA	NA	NA	NA	1	Yes	Older than 20 years old	19376.2	53.049	19376.2	53.049	1
728	3606	NA	6453	Criteria Met	No Results Received	Self	NF1	CA - Other	1950-08-21	65.2	Female	NA	Stockton	Santa Clara	CA		95054	UNITED STATES	NA	NA	NA	NA	NA	NA	1	NA	NA	NA	NA	NA	NA	NA	NA	NA	NA	NA	Yes	Older than 20 years old	22705.2	62.1634	22705.2	62.1634	1
729	3606	NA	13299	Criteria Met	No Results Received	Self	NF1	CA - Other	1950-08-21	65.2	Female	NA	Stockton	Santa Clara	CA		95054	UNITED STATES	NA	NA	NA	NA	NA	NA	1	NA	NA	NA	NA	NA	NA	NA	NA	NA	NA	NA	Yes	Older than 20 years old	22705.2	62.1634	23642.8	64.7303	2
730	3607	NA	6454	Criteria Met	No Results Received	Self	NF2		1980-09-14	35.1	Male	NA	Scotts Valley, CA	Santa Cruz	CA		95065	UNITED STATES	NA	NA	NA	NA	NA	NA	NA	NA	NA	NA	NA	NA	NA	NA	NA	NA	NA	1	I am not sure if anyone in my family has NF2	Older than 20 years old	11723.3	32.0967	11723.3	32.0967	1
731	3608	3599	6455	Criteria Met	No Results Received	Parent or Guardian	NF1		2008-05-14	7.4	Female	NA		Des Moines	IA		50317	UNITED STATES	NA	NA	NA	NA	NA	NA	NA	NA	NA	NA	NA	NA	NA	NA	NA	NA	NA	1	Yes	Under 5 years old	1619.22	4.43318	1619.39	4.43365	1
732	3610	NA	6457	Criteria Met	No Results Received	Parent or Guardian	NF1		2001-12-30	13.8	Female	NA	Gainesville ga	Clermont	GA		30527	UNITED STATES	NA	NA	NA	NA	NA	NA	NA	NA	NA	NA	NA	NA	NA	NA	NA	NA	NA	1	Yes	Under 5 years old	3946.67	10.8054	3946.67	10.8054	1
733	3611	NA	6458	Criteria Met	No Results Received	Parent or Guardian	NF1		2005-10-05	10	Male	NA	sioux falls,sd	colman	SD		57017	UNITED STATES	NA	NA	NA	NA	NA	NA	NA	NA	NA	NA	NA	NA	NA	NA	NA	NA	NA	1	No one else in my family has it	Under 5 years old	2571.88	7.04142	2571.89	7.04145	1
734	3612	NA	6459	Criteria Met	No Results Received	Parent or Guardian	NF1		2005-04-21	10.5	Male	NA	Cincinnati	Cincinnati	OH		45238	UNITED STATES	NA	NA	NA	NA	NA	NA	NA	NA	NA	NA	NA	NA	NA	NA	NA	NA	NA	1	No one else in my family has it	Under 5 years old	2739.03	7.49906	3275.62	8.96816	1
735	3612	NA	14379	Criteria Met	No Results Received	Parent or Guardian	NF1		2005-04-21	10.5	Male	NA	Cincinnati	Cincinnati	OH		45238	UNITED STATES	NA	NA	NA	NA	NA	NA	NA	NA	NA	NA	NA	NA	NA	NA	NA	NA	NA	1	No one else in my family has it	Under 5 years old	2739.03	7.49906	3715.92	10.1736	2
736	3613	NA	6460	Criteria Met	No Results Received	Parent or Guardian	NF1		2004-02-09	11.7	Female	NA	Parma	Hinckley	OH		44233	UNITED STATES	NA	NA	NA	NA	NA	NA	NA	NA	NA	NA	NA	NA	NA	NA	NA	NA	NA	1	I am not sure if anyone in my family has NF1	Under 5 years old	3176.19	8.69593	3176.2	8.69596	1
737	3613	NA	10024	Criteria Met	No Results Received	Parent or Guardian	NF1		2004-02-09	11.7	Female	NA	Parma	Hinckley	OH		44233	UNITED STATES	NA	NA	NA	NA	NA	NA	NA	NA	NA	NA	NA	NA	NA	NA	NA	NA	NA	1	I am not sure if anyone in my family has NF1	Under 5 years old	3176.19	8.69593	3711.11	10.1605	2
738	3613	NA	14505	Criteria Met	No Results Received	Parent or Guardian	NF1		2004-02-09	11.7	Female	NA	Parma	Hinckley	OH		44233	UNITED STATES	NA	NA	NA	NA	NA	NA	NA	NA	NA	NA	NA	NA	NA	NA	NA	NA	NA	1	I am not sure if anyone in my family has NF1	Under 5 years old	3176.19	8.69593	4167.83	11.4109	3
739	3614	NA	6461	Criteria Met	No Results Received	Self	NF1		1968-03-30	47.6	Female	NA	united kindom	goldcoast,QLD		Queensland	4227	AUSTRALIA	NA	NA	NA	NA	NA	NA	NA	NA	NA	NA	NA	NA	NA	NA	NA	NA	NA	1	I am not sure if anyone in my family has NF1	Older than 20 years old	16275.2	44.5592	16275.3	44.5592	1
740	3615	NA	6462	Criteria Met	No Results Received	Parent or Guardian	NF1		2006-10-05	9	Female	NA	Athens, Greece	Rethymno		Crete	74100	GREECE	NA	NA	NA	NA	NA	NA	NA	NA	NA	NA	NA	NA	NA	NA	NA	NA	NA	1	No one else in my family has it	5 - 9 years old	2207.54	6.04392	2207.54	6.04392	1
741	3616	NA	6465	Criteria Met	No Results Received	Parent or Guardian	NF1		1986-12-15	28.8	Female	NA	Annapolis, MD	Mt Pleasant	SC		29466	UNITED STATES	NA	NA	NA	NA	NA	NA	NA	NA	NA	NA	NA	NA	NA	NA	NA	NA	NA	1	No one else in my family has it	5 - 9 years old	9442.64	25.8525	9442.64	25.8525	1
742	3616	NA	13503	Criteria Met	No Results Received	Parent or Guardian	NF1		1986-12-15	28.8	Female	NA	Annapolis, MD	Mt Pleasant	SC		29466	UNITED STATES	NA	NA	NA	NA	NA	NA	NA	NA	NA	NA	NA	NA	NA	NA	NA	NA	NA	1	No one else in my family has it	5 - 9 years old	9442.64	25.8525	10378	28.4134	2
743	3618	NA	6469	Criteria Met	No Results Received	Self	NF1		1962-09-11	53.1	Male	NA	Anaheim	Anaheim	CA		92805-3409	UNITED STATES	NA	NA	NA	NA	NA	NA	NA	NA	NA	NA	NA	NA	NA	NA	NA	NA	NA	1	No one else in my family has it	10 - 20 years old	18305.2	50.1169	18305.2	50.1169	1
744	3619	NA	6470	Criteria Met	No Results Received	Parent or Guardian	NF1	DC - Children's National Med. Center - Gilbert NF Inst.	2006-04-25	9.5	Female	NA	Richmond	North Chesterfield	VA		23236	UNITED STATES	NA	NA	NA	1	NA	NA	NA	NA	NA	NA	NA	NA	NA	NA	NA	NA	NA	1	No one else in my family has it	Under 5 years old	2373.79	6.49908	2373.8	6.49911	1
745	3619	NA	9174	Criteria Met	No Results Received	Parent or Guardian	NF1	DC - Children's National Med. Center - Gilbert NF Inst.	2006-04-25	9.5	Female	NA	Richmond	North Chesterfield	VA		23236	UNITED STATES	NA	NA	NA	1	NA	NA	NA	NA	NA	NA	NA	NA	NA	NA	NA	NA	NA	1	No one else in my family has it	Under 5 years old	2373.79	6.49908	2739.86	7.50133	2
746	3619	NA	9705	Criteria Met	No Results Received	Parent or Guardian	NF1	DC - Children's National Med. Center - Gilbert NF Inst.	2006-04-25	9.5	Female	NA	Richmond	North Chesterfield	VA		23236	UNITED STATES	NA	NA	NA	1	NA	NA	NA	NA	NA	NA	NA	NA	NA	NA	NA	NA	NA	1	Yes	10 - 20 years old	2373.79	6.49908	2866.83	7.84895	3
747	3619	NA	9706	Criteria Met	No Results Received	Parent or Guardian	NF1	DC - Children's National Med. Center - Gilbert NF Inst.	2006-04-25	9.5	Female	NA	Richmond	North Chesterfield	VA		23236	UNITED STATES	NA	NA	NA	1	NA	NA	NA	NA	NA	NA	NA	NA	NA	NA	NA	NA	NA	1	Yes	10 - 20 years old	2373.79	6.49908	2866.83	7.84895	4
748	3619	NA	10884	Criteria Met	No Results Received	Parent or Guardian	NF1	DC - Children's National Med. Center - Gilbert NF Inst.	2006-04-25	9.5	Female	NA	Richmond	North Chesterfield	VA		23236	UNITED STATES	NA	NA	NA	1	NA	NA	NA	NA	NA	NA	NA	NA	NA	NA	NA	NA	NA	1	No one else in my family has it	Under 5 years old	2373.79	6.49908	2982.91	8.16676	5
749	3619	NA	14550	Criteria Met	No Results Received	Parent or Guardian	NF1	DC - Children's National Med. Center - Gilbert NF Inst.	2006-04-25	9.5	Female	NA	Richmond	North Chesterfield	VA		23236	UNITED STATES	NA	NA	NA	1	NA	NA	NA	NA	NA	NA	NA	NA	NA	NA	NA	NA	NA	1	No one else in my family has it	Under 5 years old	2373.79	6.49908	3365.03	9.21295	6
750	3620	NA	6471	Criteria Met	No Results Received	Parent or Guardian	NF1		1996-03-04	19.6	Female	NA	Santa Clarita	Saugus	CA		91350	UNITED STATES	NA	1	NA	NA	NA	NA	NA	NA	NA	NA	NA	NA	NA	NA	NA	NA	NA	1	No one else in my family has it	Under 5 years old	6077.9	16.6404	6077.91	16.6404	1
751	3621	NA	6472	Criteria Met	No Results Received	Parent or Guardian	NF1	MN - Minnesota NF Clinic Without WallsAmplatz	2011-09-13	4.1	Female	NA	Minneapolis	Milaca	MN		56353	UNITED STATES	NA	NA	NA	NA	NA	NA	NA	NA	NA	NA	NA	NA	NA	NA	NA	NA	NA	1	No one else in my family has it	Under 5 years old	406.93	1.11411	406.93	1.11411	1
752	3621	NA	9048	Criteria Met	No Results Received	Parent or Guardian	NF1	MN - Minnesota NF Clinic Without WallsAmplatz	2011-09-13	4.1	Female	NA	Minneapolis	Milaca	MN		56353	UNITED STATES	NA	NA	NA	NA	NA	NA	NA	NA	NA	NA	NA	NA	NA	NA	NA	NA	NA	1	No one else in my family has it	Under 5 years old	406.93	1.11411	752.57	2.06042	2
753	3621	NA	14345	Criteria Met	No Results Received	Parent or Guardian	NF1	MN - Minnesota NF Clinic Without WallsAmplatz	2011-09-13	4.1	Female	NA	Minneapolis	Milaca	MN		56353	UNITED STATES	NA	NA	NA	NA	NA	NA	NA	NA	NA	NA	NA	NA	NA	NA	NA	NA	NA	1	No one else in my family has it	Under 5 years old	406.93	1.11411	1379.53	3.77695	3
754	3622	NA	6473	Criteria Met	No Results Received	Parent or Guardian	NF1		2007-11-15	7.9	Male	NA	st. louis park, mn	glasgow	MT		59230	UNITED STATES	NA	NA	NA	NA	NA	NA	NA	NA	NA	NA	NA	NA	NA	NA	NA	NA	NA	1	No one else in my family has it	Under 5 years old	1805	4.94182	1805	4.94182	1
755	3623	NA	6475	Criteria Met	No Results Received	Parent or Guardian	NF1		2007-01-31	8.7	Female	NA	Westminster, CO	Platteville	CO		80651	UNITED STATES	NA	NA	NA	NA	NA	NA	NA	NA	NA	NA	NA	NA	NA	NA	NA	NA	NA	1	No one else in my family has it	Under 5 years old	2093.12	5.73065	2093.12	5.73065	1
756	3624	NA	6476	Criteria Met	No Results Received	Parent or Guardian	NF1	CA - Other	2002-05-12	13.4	Male	NA	Sacramento	Roseville	CA		95747	UNITED STATES	NA	NA	NA	NA	NA	NA	NA	NA	NA	NA	NA	NA	NA	NA	NA	NA	NA	1	Yes	Under 5 years old	3818.62	10.4548	4279.13	11.7156	1
757	3624	NA	11476	Criteria Met	No Results Received	Parent or Guardian	NF1	CA - Other	2002-05-12	13.4	Male	NA	Sacramento	Roseville	CA		95747	UNITED STATES	NA	NA	NA	NA	NA	NA	NA	NA	NA	NA	NA	NA	NA	NA	NA	NA	NA	1	No one else in my family has it	Under 5 years old	3818.62	10.4548	4444.1	12.1673	2
758	3626	NA	6479	Criteria Met	No Results Received	Self	NF1		1956-05-11	59.5	Male	NA	Holyoke	Chicopee	MA		1013	UNITED STATES	NA	NA	NA	NA	NA	NA	NA	NA	NA	NA	NA	NA	NA	NA	NA	NA	NA	1	Yes	10 - 20 years old	20621.3	56.4582	20621.4	56.4582	1
759	3626	NA	6482	Criteria Met	No Results Received	Self	NF1		1956-05-11	59.5	Male	NA	Holyoke	Chicopee	MA		1013	UNITED STATES	NA	NA	NA	NA	NA	NA	NA	NA	NA	NA	NA	NA	NA	NA	NA	NA	NA	1	Yes	10 - 20 years old	20621.3	56.4582	20621.6	56.4588	2
760	3626	NA	6483	Criteria Met	No Results Received	Self	NF1		1956-05-11	59.5	Male	NA	Holyoke	Chicopee	MA		1013	UNITED STATES	NA	NA	NA	NA	NA	NA	NA	NA	NA	NA	NA	NA	NA	NA	NA	NA	NA	1	Yes	10 - 20 years old	20621.3	56.4582	20621.6	56.4589	3
761	3626	NA	6487	Criteria Met	No Results Received	Self	NF1		1956-05-11	59.5	Male	NA	Holyoke	Chicopee	MA		1013	UNITED STATES	NA	NA	NA	NA	NA	NA	NA	NA	NA	NA	NA	NA	NA	NA	NA	NA	NA	1	Yes	10 - 20 years old	20621.3	56.4582	20622.7	56.4618	4
762	3629	NA	6485	Criteria Met	No Results Received	Parent or Guardian	NF1		2003-12-20	11.8	Male	NA	Westerville	Chester Springs	PA		19425	UNITED STATES	NA	NA	NA	NA	NA	NA	NA	NA	NA	NA	NA	NA	NA	NA	NA	NA	NA	1	No one else in my family has it	Under 5 years old	3232.88	8.85114	3232.89	8.85117	1
763	3629	NA	10003	Criteria Met	No Results Received	Parent or Guardian	NF1		2003-12-20	11.8	Male	NA	Westerville	Chester Springs	PA		19425	UNITED STATES	NA	NA	NA	NA	NA	NA	NA	NA	NA	NA	NA	NA	NA	NA	NA	NA	NA	1	No one else in my family has it	Under 5 years old	3232.88	8.85114	3760.67	10.2962	2
764	3630	NA	6486	Criteria Met	No Results Received	Parent or Guardian	NF1		2008-01-08	7.8	Male	NA	Springfield	Hollister	MO		65673	UNITED STATES	NA	NA	NA	NA	NA	NA	NA	NA	NA	NA	NA	NA	NA	NA	NA	NA	NA	1	Yes	Under 5 years old	1752.96	4.79934	1752.97	4.79937	1
765	3631	NA	6488	Criteria Met	No Results Received	Self	NF1		1961-07-08	54.3	Female	NA	Long Beach	Arad			89107	ISRAEL	NA	NA	NA	NA	NA	NA	NA	NA	NA	NA	NA	NA	NA	NA	NA	NA	NA	1	No one else in my family has it	Under 5 years old	18739.5	51.3058	18739.5	51.3058	1
766	3632	NA	6490	Criteria Met	No Results Received	Parent or Guardian	NF1		1977-11-22	37.9	Female	NA	Denver	Fresno	CA		93730	UNITED STATES	NA	NA	NA	NA	NA	NA	NA	NA	NA	NA	NA	NA	NA	NA	NA	NA	NA	1	I am not sure if anyone in my family has NF1	Under 5 years old	12758.9	34.932	12759	34.9323	1
767	3633	NA	6491	Criteria Met	No Results Received	Self	NF2	MA - Massachusetts General Hosp. Family Center for NF	1956-12-15	58.9	Female	NA	Lynchburg, VA	Portland	ME		4101	UNITED STATES	NA	NA	NA	NA	NA	NA	NA	NA	NA	NA	NA	NA	NA	NA	NA	NA	NA	1	Yes	Older than 20 years old	20406.1	55.8689	20406.1	55.8689	1
768	3633	NA	7278	Criteria Met	No Results Received	Self	NF2	MA - Massachusetts General Hosp. Family Center for NF	1956-12-15	58.9	Female	NA	Lynchburg, VA	Portland	ME		4101	UNITED STATES	NA	NA	NA	NA	NA	NA	NA	NA	NA	NA	NA	NA	NA	NA	NA	NA	NA	1	Yes	Older than 20 years old	20406.1	55.8689	20573.6	56.3274	2
769	3633	NA	11350	Criteria Met	No Results Received	Self	NF2	MA - Massachusetts General Hosp. Family Center for NF	1956-12-15	58.9	Female	NA	Lynchburg, VA	Portland	ME		4101	UNITED STATES	NA	NA	NA	NA	NA	NA	NA	NA	NA	NA	NA	NA	NA	NA	NA	NA	NA	1	Yes	Older than 20 years old	20406.1	55.8689	21021.1	57.5526	3
770	3633	NA	14571	Criteria Met	No Results Received	Self	NF2	MA - Massachusetts General Hosp. Family Center for NF	1956-12-15	58.9	Female	NA	Lynchburg, VA	Portland	ME		4101	UNITED STATES	NA	NA	NA	NA	NA	NA	NA	NA	NA	NA	NA	NA	NA	NA	NA	NA	NA	1	Yes	Older than 20 years old	20406.1	55.8689	21395.9	58.5788	4
771	3634	NA	6492	Criteria Met	No Results Received	Parent or Guardian	NF1		2003-06-07	12.3	Female	NA	Biddeford, Maine	Lyman	ME		4002	UNITED STATES	NA	NA	NA	NA	NA	NA	NA	NA	NA	NA	NA	NA	NA	NA	NA	NA	NA	1	No one else in my family has it	Under 5 years old	3431.69	9.39546	3431.69	9.39546	1
772	3635	NA	6493	Criteria Met	No Results Received	Self	NF1	NY - NYU LangoneComprehensive NF Center	1971-02-20	44.7	Male	NA	Incheon	Brooklyn	NY		11234	UNITED STATES	NA	NA	NA	NA	NA	NA	NA	NA	NA	1	NA	NA	NA	NA	NA	NA	NA	NA	No one else in my family has it	10 - 20 years old	15226.9	41.689	15226.9	41.689	1
773	3636	NA	6494	Criteria Met	No Results Received	Self	NF2		1990-01-02	25.8	Male	NA	Laguna Hills, CA	San Marcos	CA		92069	UNITED STATES	NA	NA	NA	NA	NA	NA	NA	NA	NA	NA	NA	NA	NA	NA	NA	NA	NA	1	No one else in my family has it	10 - 20 years old	8336.06	22.8229	8336.11	22.823	1
774	3637	NA	6495	Criteria Met	No Results Received	Self	NF1		1972-01-25	43.7	Female	NA	Santa Monica, CA	Greenwood Village	CO		80111	UNITED STATES	NA	NA	NA	NA	NA	NA	NA	NA	NA	NA	NA	NA	NA	NA	NA	NA	NA	1	No one else in my family has it	Under 5 years old	14888.7	40.7631	14888.8	40.7632	1
775	3638	NA	6496	Criteria Met	No Results Received	Parent or Guardian	NF1		2008-01-24	7.7	Female	NA	St. Paul	St. Paul	MN		55107	UNITED STATES	NA	NA	NA	1	NA	NA	NA	NA	NA	NA	NA	NA	NA	NA	NA	NA	NA	NA	I am not sure if anyone in my family has NF1	Under 5 years old	1742.08	4.76956	1742.1	4.76961	1
776	3640	NA	6499	Criteria Met	No Results Received	Parent or Guardian	NF1		1980-03-11	35.6	Male	NA	Flint	Fenton	MI		48430	UNITED STATES	NA	NA	NA	NA	NA	NA	NA	NA	NA	NA	NA	NA	NA	NA	NA	NA	NA	1	No one else in my family has it	Under 5 years old	11922.7	32.6426	11922.8	32.6429	1
777	3640	NA	13774	Criteria Met	No Results Received	Parent or Guardian	NF1		1980-03-11	35.6	Male	NA	Flint	Fenton	MI		48430	UNITED STATES	NA	NA	NA	NA	NA	NA	NA	NA	NA	NA	NA	NA	NA	NA	NA	NA	NA	1	No one else in my family has it	Under 5 years old	11922.7	32.6426	12848.6	35.1775	2
778	3645	NA	6504	Criteria Met	No Results Received	Parent or Guardian	NF1		2009-10-12	6	Female	NA	las vegas	las vegas	NV	usa	89121	UNITED STATES	NA	NA	NA	NA	NA	NA	NA	NA	NA	NA	NA	1	NA	NA	NA	NA	NA	NA	I am not sure if anyone in my family has NF1	Under 5 years old	1117.7	3.0601	1117.7	3.0601	1
779	3647	NA	7042	Criteria Met	No Results Received	Parent or Guardian	NF1		2012-05-14	3.4	Female	NA	Cincinnati	Mason	OH		45040	UNITED STATES	NA	NA	NA	NA	NA	NA	NA	NA	NA	NA	NA	NA	NA	NA	NA	NA	NA	1	No one else in my family has it	Under 5 years old	173.82	0.475893	287.82	0.788008	1
780	3647	NA	10758	Criteria Met	No Results Received	Parent or Guardian	NF1		2012-05-14	3.4	Female	NA	Cincinnati	Mason	OH		45040	UNITED STATES	NA	NA	NA	NA	NA	NA	NA	NA	NA	NA	NA	NA	NA	NA	NA	NA	NA	1	No one else in my family has it	Under 5 years old	173.82	0.475893	765.91	2.09695	2
781	3647	NA	14535	Criteria Met	No Results Received	Parent or Guardian	NF1		2012-05-14	3.4	Female	NA	Cincinnati	Mason	OH		45040	UNITED STATES	NA	NA	NA	NA	NA	NA	NA	NA	NA	NA	NA	NA	NA	NA	NA	NA	NA	1	No one else in my family has it	Under 5 years old	173.82	0.475893	1153.66	3.15855	3
782	3649	NA	7248	Criteria Met	No Results Received	Self	SCHW		1979-08-16	36.2	Female	NA	wilmington	wilmington	DE		19808	UNITED STATES	NA	NA	NA	NA	NA	NA	NA	NA	NA	NA	NA	NA	NA	NA	NA	NA	NA	1	Yes	Older than 20 years old	12134.1	33.2215	12287.8	33.6421	1
783	3649	NA	13301	Criteria Met	No Results Received	Self	SCHW		1979-08-16	36.2	Female	NA	wilmington	wilmington	DE		19808	UNITED STATES	NA	NA	NA	NA	NA	NA	NA	NA	NA	NA	NA	NA	NA	NA	NA	NA	NA	1	Yes	Older than 20 years old	12134.1	33.2215	13055.8	35.7447	2
784	3649	NA	13783	Criteria Met	No Results Received	Self	SCHW		1979-08-16	36.2	Female	NA	wilmington	wilmington	DE		19808	UNITED STATES	NA	NA	NA	NA	NA	NA	NA	NA	NA	NA	NA	NA	NA	NA	NA	NA	NA	1	Yes	Older than 20 years old	12134.1	33.2215	13056.6	35.7471	3
785	3652	NA	6513	Criteria Met	No Results Received	Self	NF1		1955-05-18	60.4	Female	NA	Baton Rouge	Boise	ID		83705	UNITED STATES	NA	NA	NA	NA	NA	NA	NA	NA	NA	NA	NA	NA	NA	NA	NA	NA	NA	1	No one else in my family has it	Older than 20 years old	20991	57.4704	20991.1	57.4705	1
786	3654	NA	6517	Criteria Met	No Results Received	Parent or Guardian	NF1		2012-05-27	3.4	Male	NA	Victoria	Tyler	TX		75707	UNITED STATES	NA	NA	NA	NA	NA	NA	NA	NA	NA	NA	NA	NA	NA	NA	NA	NA	NA	1	No one else in my family has it	Under 5 years old	164.1	0.449281	164.1	0.449281	1
787	3655	NA	6518	Criteria Met	No Results Received	Self	NF1		1980-11-30	34.9	Female	NA	Coeur d'Alene	Hayden	ID		83835	UNITED STATES	NA	NA	NA	NA	NA	NA	NA	NA	NA	NA	NA	NA	NA	NA	NA	NA	NA	1	No one else in my family has it	Under 5 years old	11665.7	31.9388	11665.7	31.9389	1
788	3655	NA	6519	Criteria Met	No Results Received	Self	NF1		1980-11-30	34.9	Female	NA	Coeur d'Alene	Hayden	ID		83835	UNITED STATES	NA	NA	NA	NA	NA	NA	NA	NA	NA	NA	NA	NA	NA	NA	NA	NA	NA	1	No one else in my family has it	Under 5 years old	11665.7	31.9388	11665.7	31.9389	2
789	3656	NA	6520	Criteria Met	No Results Received	Parent or Guardian	NF1		2007-06-15	8.3	Female	NA	Qu??bec city	lac-beauport		qu??bec	G3B 1H8	CANADA	NA	NA	NA	NA	NA	NA	NA	NA	NA	NA	NA	NA	NA	NA	NA	NA	NA	1	No one else in my family has it	Under 5 years old	1973.7	5.4037	1973.71	5.40372	1
790	3657	NA	6521	Criteria Met	No Results Received	Self	NF1		1970-06-21	45.3	Female	NA	Chicago	Rolling Meadows	IL		60008	UNITED STATES	NA	NA	NA	NA	NA	NA	NA	NA	NA	NA	NA	NA	NA	NA	NA	NA	NA	1	Yes	5 - 9 years old	15482.6	42.3891	15482.6	42.3891	1
791	3657	NA	14635	Criteria Met	No Results Received	Self	NF1		1970-06-21	45.3	Female	NA	Chicago	Rolling Meadows	IL		60008	UNITED STATES	NA	NA	NA	NA	NA	NA	NA	NA	NA	NA	NA	NA	NA	NA	NA	NA	NA	1	Yes	5 - 9 years old	15482.6	42.3891	16468.6	45.0887	2
792	3658	NA	6522	Criteria Met	No Results Received	Parent or Guardian	NF1		2010-08-22	5.1	Female	NA	DuBois,Pa	Brockway	PA		15824	UNITED STATES	NA	NA	NA	NA	NA	NA	NA	NA	NA	NA	NA	NA	NA	NA	NA	NA	NA	1	No one else in my family has it	Under 5 years old	811.12	2.22073	811.12	2.22073	1
793	3659	NA	6523	Criteria Met	No Results Received	Self	NF1		1983-12-03	31.9	Female	NA	portugal	v.n.famalicao			4760	PORTUGAL	NA	NA	NA	NA	NA	NA	NA	NA	NA	NA	NA	NA	NA	NA	NA	NA	NA	1	Yes	10 - 20 years old	10570.4	28.9401	10570.4	28.9401	1
794	3659	NA	6524	Criteria Met	No Results Received	Self	NF1		1983-12-03	31.9	Female	NA	portugal	v.n.famalicao			4760	PORTUGAL	NA	NA	NA	NA	NA	NA	NA	NA	NA	NA	NA	NA	NA	NA	NA	NA	NA	1	Yes	10 - 20 years old	10570.4	28.9401	10570.4	28.9402	2
795	3660	3659	6525	Criteria Met	No Results Received	Parent or Guardian	NF1		2011-09-14	4.1	Male	NA		v.n.famalicao			4760	PORTUGAL	NA	NA	NA	NA	NA	NA	NA	NA	NA	NA	NA	NA	NA	NA	NA	NA	NA	1	Yes	Under 5 years old	423.21	1.15869	423.42	1.15926	1
796	3660	3659	6527	Criteria Met	No Results Received	Parent or Guardian	NF1		2011-09-14	4.1	Male	NA		v.n.famalicao			4760	PORTUGAL	NA	NA	NA	NA	NA	NA	NA	NA	NA	NA	NA	NA	NA	NA	NA	NA	NA	1	Yes	Under 5 years old	423.21	1.15869	423.43	1.15929	2
797	3661	3659	6526	Criteria Met	No Results Received	Parent or Guardian	NF1		1962-06-27	53.3	Female	NA		v.n.famalicao			4760	PORTUGAL	NA	NA	NA	NA	NA	NA	NA	NA	NA	NA	NA	NA	NA	NA	NA	NA	NA	1	Yes	Older than 20 years old	18399.2	50.3743	18399.4	50.3749	1
798	3662	NA	6528	Criteria Met	No Results Received	Parent or Guardian	NF1		1997-12-07	17.8	Female	NA	Metairie	Metairie	LA		70003	UNITED STATES	NA	NA	NA	NA	NA	NA	NA	NA	NA	NA	NA	NA	NA	NA	NA	NA	NA	1	No one else in my family has it	Under 5 years old	5452.95	14.9294	5452.96	14.9294	1
799	3663	NA	6529	Criteria Met	No Results Received	Parent or Guardian	NF1		2005-02-06	10.7	Male	NA	Russellville	Russellville	KY		42276	UNITED STATES	NA	NA	NA	NA	NA	NA	NA	NA	NA	NA	NA	NA	NA	NA	NA	NA	NA	1	Yes	Under 5 years old	2835.09	7.76205	2835.09	7.76205	1
800	3664	3663	6530	Criteria Met	No Results Received	Parent or Guardian	NF1		2006-11-24	8.9	Male	NA		Russellville	KY		42276	UNITED STATES	NA	NA	NA	NA	NA	NA	NA	NA	NA	NA	NA	NA	NA	NA	NA	NA	NA	1	Yes	Under 5 years old	2178.88	5.96545	2179.1	5.96605	1
801	3666	NA	6532	Criteria Met	No Results Received	Self	NF1		1972-06-26	43.3	Female	NA	parma	parma	OH		44134	UNITED STATES	NA	NA	NA	NA	NA	NA	NA	NA	NA	NA	NA	NA	NA	NA	NA	NA	NA	1	I am not sure if anyone in my family has NF1	Older than 20 years old	14750	40.3832	14750	40.3832	1
802	3667	NA	6533	Criteria Met	No Results Received	Parent or Guardian	NF1		2011-11-11	3.9	Female	NA	parma	parma	OH		44134	UNITED STATES	NA	NA	NA	NA	NA	NA	NA	NA	NA	NA	NA	NA	NA	NA	NA	NA	NA	1	Yes	Under 5 years old	368.05	1.00767	368.06	1.00769	1
803	3668	NA	6535	Criteria Met	No Results Received	Self	NF1		1974-03-07	41.6	Female	NA	Biloxi	Great Bend	KS		67530	UNITED STATES	NA	NA	NA	NA	NA	NA	NA	NA	NA	NA	NA	NA	NA	NA	NA	NA	NA	1	Yes	Under 5 years old	14131.9	38.691	14131.9	38.691	1
804	3669	3668	6536	Criteria Met	No Results Received	Parent or Guardian	NF1		1993-02-13	22.7	Female	NA		Great Bend	KS		67530	UNITED STATES	NA	NA	NA	NA	NA	NA	NA	NA	NA	NA	NA	NA	NA	NA	NA	NA	NA	1	Yes	Under 5 years old	7213.69	19.75	7213.9	19.7506	1
805	3670	3668	6537	Criteria Met	No Results Received	Parent or Guardian	NF1		1996-09-05	19.1	Male	NA		Great Bend	KS		67530	UNITED STATES	NA	NA	NA	NA	NA	NA	NA	NA	NA	NA	NA	NA	NA	NA	NA	NA	NA	1	Yes	Under 5 years old	5913.7	16.1908	5913.91	16.1914	1
806	3671	NA	6538	Criteria Met	No Results Received	Self	NF1		1966-05-18	49.4	Female	NA	Californa	Jacksonville	FL		32220	UNITED STATES	NA	NA	NA	NA	NA	NA	NA	NA	NA	NA	NA	NA	NA	NA	NA	NA	NA	1	Yes	Not sure	16982	46.4943	16982	46.4943	1
807	3672	NA	6540	Criteria Met	No Results Received	Parent or Guardian	NF1		1982-05-05	33.5	Female	NA	Cuba	Miami	FL		33157	UNITED STATES	NA	NA	NA	NA	NA	NA	NA	NA	NA	NA	NA	NA	NA	NA	NA	NA	NA	1	Yes	Under 5 years old	11151.2	30.5302	11151.2	30.5302	1
808	3673	3672	6541	Criteria Met	No Results Received	Parent or Guardian	NF1		2010-11-18	4.9	Male	NA		Miami	FL		33157	UNITED STATES	NA	NA	NA	NA	NA	NA	NA	NA	NA	NA	NA	NA	NA	NA	NA	NA	NA	1	Yes	Under 5 years old	726.96	1.99031	727.17	1.99088	1
809	3674	NA	6542	Criteria Met	No Results Received	Parent or Guardian	NF1		2001-05-31	14.4	Male	NA	Wooster	Wooster	OH		44691	UNITED STATES	1	NA	NA	NA	NA	NA	NA	NA	NA	NA	NA	NA	NA	NA	NA	NA	NA	1	No one else in my family has it	Under 5 years old	4186.14	11.461	4186.14	11.461	1
810	3674	NA	9629	Criteria Met	No Results Received	Parent or Guardian	NF1		2001-05-31	14.4	Male	NA	Wooster	Wooster	OH		44691	UNITED STATES	1	NA	NA	NA	NA	NA	NA	NA	NA	NA	NA	NA	NA	NA	NA	NA	NA	1	I am not sure if anyone in my family has NF1	Under 5 years old	4186.14	11.461	4640.13	12.704	2
811	3675	NA	6543	Criteria Met	No Results Received	Self	NF1		1950-08-16	65.2	Male	NA	Wausau	Santa Fe	NM		87505	UNITED STATES	NA	NA	NA	NA	NA	NA	NA	NA	NA	NA	NA	NA	NA	NA	NA	NA	NA	1	Yes	Not sure	22737.8	62.2526	22737.8	62.2526	1
812	3676	NA	6544	Criteria Met	No Results Received	Self	NF1		1976-09-24	39.1	Male	NA	Troy	Troy	OH		45373	UNITED STATES	NA	NA	NA	NA	NA	NA	NA	NA	NA	NA	NA	NA	NA	NA	NA	NA	NA	1	Yes	Older than 20 years old	13201.8	36.1446	13201.8	36.1446	1
813	3677	3676	6545	Criteria Met	No Results Received	Parent or Guardian	NF1		2008-04-19	7.5	Female	NA		Troy	OH		45373	UNITED STATES	NA	NA	NA	NA	NA	NA	NA	NA	NA	NA	NA	NA	NA	NA	NA	NA	NA	1	Yes	Under 5 years old	1671.62	4.57665	1671.83	4.57722	1
814	3678	NA	6546	Criteria Met	No Results Received	Parent or Guardian	NF1		2006-03-10	9.6	Male	NA	Atlanta	Fayetteville	GA		30214	UNITED STATES	NA	NA	NA	1	NA	NA	NA	NA	NA	NA	NA	NA	NA	NA	NA	NA	NA	NA	No one else in my family has it	Under 5 years old	2443.73	6.69057	2443.74	6.6906	1
815	3679	NA	6549	Criteria Met	No Results Received	Parent or Guardian	NF1		2010-01-27	5.7	Female	NA	Regensburg, Germany	Regensburg		Bavaria	93049	GERMANY	NA	NA	NA	NA	NA	NA	NA	NA	NA	NA	NA	1	NA	NA	NA	NA	NA	NA	No one else in my family has it	Under 5 years old	1026.84	2.81133	1534.55	4.20137	1
816	3680	NA	6550	Criteria Met	No Results Received	Parent or Guardian	NF1		2006-02-11	9.7	Male	NA	Austin, TX	Austin	TX		78703	UNITED STATES	NA	NA	NA	NA	NA	NA	NA	NA	NA	NA	NA	1	NA	NA	NA	NA	NA	1	No one else in my family has it	5 - 9 years old	2472.95	6.77057	2472.96	6.7706	1
817	3680	NA	9001	Criteria Met	No Results Received	Parent or Guardian	NF1		2006-02-11	9.7	Male	NA	Austin, TX	Austin	TX		78703	UNITED STATES	NA	NA	NA	NA	NA	NA	NA	NA	NA	NA	NA	1	NA	NA	NA	NA	NA	1	No one else in my family has it	5 - 9 years old	2472.95	6.77057	2783.69	7.62133	2
818	3682	NA	6552	Criteria Met	No Results Received	Parent or Guardian	NF1		2005-07-06	10.3	Female	NA	Princeton	Yardley	PA		19067	UNITED STATES	NA	1	NA	NA	NA	NA	NA	NA	NA	NA	NA	1	1	NA	NA	NA	NA	NA	No one else in my family has it	Under 5 years old	2695.65	7.38029	2695.66	7.38031	1
819	3682	NA	11144	Criteria Met	No Results Received	Parent or Guardian	NF1		2005-07-06	10.3	Female	NA	Princeton	Yardley	PA		19067	UNITED STATES	NA	1	NA	NA	NA	NA	NA	NA	NA	NA	NA	1	1	NA	NA	NA	NA	NA	No one else in my family has it	Under 5 years old	2695.65	7.38029	3599.96	9.85615	2
820	3685	NA	6556	Criteria Met	No Results Received	Self	NF1		1989-01-30	26.7	Male	NA	Poway	San Marcos	CA		92069	UNITED STATES	NA	NA	NA	NA	NA	NA	NA	NA	NA	NA	NA	NA	NA	NA	NA	NA	NA	1	Yes	Under 5 years old	8700.24	23.82	8700.25	23.82	1
821	3686	NA	6557	Criteria Met	No Results Received	Parent or Guardian	NF1		2002-09-19	13.1	Male	NA	Portland	Hillsboro	OR		97124	UNITED STATES	NA	NA	NA	NA	NA	NA	NA	NA	NA	NA	NA	NA	NA	NA	NA	NA	NA	1	No one else in my family has it	Under 5 years old	3720.76	10.1869	3720.76	10.1869	1
822	3687	NA	6558	Criteria Met	No Results Received	Self	NF1		1956-04-13	59.5	Male	NA	Jerome	Nampa	ID		83686	UNITED STATES	NA	NA	NA	NA	NA	NA	NA	NA	NA	NA	NA	NA	NA	NA	NA	NA	NA	1	No one else in my family has it	Older than 20 years old	20680.8	56.6209	20680.8	56.621	1
823	3688	NA	6559	Criteria Met	No Results Received	Self	NF1		1956-09-15	59.1	Female	NA	Torrington	Falmouth	ME		4105	UNITED STATES	NA	NA	NA	NA	NA	NA	NA	NA	NA	NA	NA	NA	NA	NA	NA	NA	NA	1	Yes	Older than 20 years old	20526.1	56.1973	20526.1	56.1973	1
824	3688	NA	10001	Criteria Met	No Results Received	Self	NF1		1956-09-15	59.1	Female	NA	Torrington	Falmouth	ME		4105	UNITED STATES	NA	NA	NA	NA	NA	NA	NA	NA	NA	NA	NA	NA	NA	NA	NA	NA	NA	1	Yes	Older than 20 years old	20526.1	56.1973	21022.5	57.5565	2
825	3688	NA	14807	Criteria Met	No Results Received	Self	NF1		1956-09-15	59.1	Female	NA	Torrington	Falmouth	ME		4105	UNITED STATES	NA	NA	NA	NA	NA	NA	NA	NA	NA	NA	NA	NA	NA	NA	NA	NA	NA	1	Yes	Older than 20 years old	20526.1	56.1973	21529.6	58.9449	3
826	3690	NA	6561	Criteria Met	No Results Received	Self	SCHW	OH - Other	1971-05-19	44.4	Female	NA	Cleveland, OH	North Olmsted	OH		44070	UNITED STATES	NA	NA	NA	NA	NA	NA	NA	NA	NA	NA	NA	NA	NA	NA	NA	NA	NA	1	No one else in my family has it	Older than 20 years old	15168	41.5279	15168.1	41.5279	1
827	3690	NA	6562	Criteria Met	No Results Received	Self	SCHW	OH - Other	1971-05-19	44.4	Female	NA	Cleveland, OH	North Olmsted	OH		44070	UNITED STATES	NA	NA	NA	NA	NA	NA	NA	NA	NA	NA	NA	NA	NA	NA	NA	NA	NA	1	No one else in my family has it	Older than 20 years old	15168	41.5279	15168.1	41.5279	2
828	3690	NA	9943	Criteria Met	No Results Received	Self	SCHW	OH - Other	1971-05-19	44.4	Female	NA	Cleveland, OH	North Olmsted	OH		44070	UNITED STATES	NA	NA	NA	NA	NA	NA	NA	NA	NA	NA	NA	NA	NA	NA	NA	NA	NA	1	No one else in my family has it	Older than 20 years old	15168	41.5279	15661.6	42.8792	3
829	3690	NA	15161	Criteria Met	No Results Received	Self	SCHW	OH - Other	1971-05-19	44.4	Female	NA	Cleveland, OH	North Olmsted	OH		44070	UNITED STATES	NA	NA	NA	NA	NA	NA	NA	NA	NA	NA	NA	NA	NA	NA	NA	NA	NA	1	No one else in my family has it	Older than 20 years old	15168	41.5279	16211.9	44.3857	4
830	3692	NA	6564	Criteria Met	No Results Received	Parent or Guardian	NF1		2005-12-17	9.8	Male	NA	Fort Collins	Loveland	CO		80538	UNITED STATES	NA	NA	NA	NA	NA	NA	NA	NA	NA	NA	NA	NA	NA	NA	NA	NA	NA	1	No one else in my family has it	Under 5 years old	2537.72	6.9479	2537.72	6.9479	1
831	3693	NA	6565	Criteria Met	No Results Received	Parent or Guardian	NF1		2003-06-27	12.3	Male	NA	Fort Walton Beach	Destin	FL		32541	UNITED STATES	NA	NA	NA	NA	NA	NA	NA	NA	NA	NA	NA	NA	NA	NA	NA	NA	NA	1	No one else in my family has it	5 - 9 years old	3441.73	9.42294	3441.75	9.423	1
832	3693	NA	10915	Criteria Met	No Results Received	Parent or Guardian	NF1		2003-06-27	12.3	Male	NA	Fort Walton Beach	Destin	FL		32541	UNITED STATES	NA	NA	NA	NA	NA	NA	NA	NA	NA	NA	NA	NA	NA	NA	NA	NA	NA	1	No one else in my family has it	5 - 9 years old	3441.73	9.42294	4016	10.9952	2
833	3693	NA	15385	Criteria Met	No Results Received	Parent or Guardian	NF1		2003-06-27	12.3	Male	NA	Fort Walton Beach	Destin	FL		32541	UNITED STATES	NA	NA	NA	NA	NA	NA	NA	NA	NA	NA	NA	NA	NA	NA	NA	NA	NA	1	No one else in my family has it	5 - 9 years old	3441.73	9.42294	4486.08	12.2822	3
834	3694	NA	6567	Criteria Met	No Results Received	Self	NF1		1977-06-17	38.3	Male	NA	Shaw AFB, South Carolina	Harlingen	TX		78552	UNITED STATES	NA	NA	NA	NA	NA	NA	NA	NA	NA	NA	NA	NA	NA	NA	NA	NA	NA	1	Yes	5 - 9 years old	12948	35.4496	12948	35.4496	1
835	3695	NA	6568	Criteria Met	No Results Received	Parent or Guardian	NF1		2012-02-09	3.7	Female	NA	Kenosha, WI	Kenosha	WI		53143	UNITED STATES	NA	NA	NA	NA	NA	NA	NA	NA	NA	NA	NA	NA	NA	NA	NA	NA	NA	1	Yes	Under 5 years old	293.78	0.804326	293.79	0.804353	1
836	3696	3695	6569	Criteria Met	No Results Received	Self	NF1		1982-03-12	33.6	Female	NA		Kenosha	WI		53143	UNITED STATES	NA	NA	NA	NA	NA	NA	NA	NA	NA	NA	NA	NA	NA	NA	NA	NA	NA	1	Yes	10 - 20 years old	11219.6	30.7175	11219.8	30.7181	1
837	3697	NA	6570	Criteria Met	No Results Received	Self	NF1		1961-04-08	54.5	Female	NA	New York	New York	NY		10128	UNITED STATES	NA	NA	NA	NA	NA	NA	NA	NA	NA	NA	NA	NA	NA	NA	NA	NA	NA	1	No one else in my family has it	5 - 9 years old	18862.8	51.6435	18862.8	51.6436	1
838	3698	NA	6571	Criteria Met	No Results Received	Self	NF1		1946-07-20	69.3	Female	NA	Washington, D.C.	Cortez	CO		81321	UNITED STATES	NA	NA	NA	NA	NA	NA	NA	NA	NA	NA	NA	NA	NA	NA	NA	NA	NA	1	I am not sure if anyone in my family has NF1	10 - 20 years old	24239.1	66.363	24239.1	66.363	1
839	3699	NA	6572	Criteria Met	No Results Received	Self	NF1		1960-07-22	55.3	Male	NA	Detroit	Detroit	MI		48238-1625	UNITED STATES	NA	NA	NA	1	NA	NA	NA	NA	NA	NA	NA	NA	NA	NA	NA	NA	NA	NA	Yes	Under 5 years old	19123.1	52.3562	19123.1	52.3563	1
840	3701	NA	6574	Criteria Met	No Results Received	Parent or Guardian	NF1		2004-08-23	11.1	Male	NA	Morristown	Randolph	NJ		7869	UNITED STATES	NA	NA	NA	NA	NA	NA	1	NA	NA	NA	NA	NA	NA	NA	NA	NA	NA	NA	No one else in my family has it	Under 5 years old	3020.9	8.27077	3020.91	8.2708	1
841	3702	NA	6576	Criteria Met	No Results Received	Self	NF1		1962-09-22	53.1	Female	NA	Peoria Il	Unionville	MO		63565	UNITED STATES	NA	NA	NA	NA	NA	NA	NA	NA	NA	NA	NA	NA	NA	NA	NA	NA	NA	1	Yes	Older than 20 years old	18331.9	50.1901	18332	50.1902	1
842	3704	NA	6578	Criteria Met	No Results Received	Self	NF1		1968-10-11	47	Male	NA	Kansas City	Saint Louis	MO		63129	UNITED STATES	NA	NA	NA	NA	NA	NA	NA	NA	NA	NA	NA	NA	NA	NA	NA	NA	NA	1	Yes	5 - 9 years old	16121.2	44.1375	16121.2	44.1375	1
843	3706	NA	6580	Criteria Met	No Results Received	Parent or Guardian	NF1		2005-01-01	10.8	Male	NA	Cary	Charlotte	NC		28226	UNITED STATES	NA	NA	NA	NA	NA	NA	NA	NA	NA	NA	NA	NA	NA	NA	NA	NA	NA	1	No one else in my family has it	Under 5 years old	2891.07	7.91532	2891.07	7.91532	1
844	3706	NA	9993	Criteria Met	No Results Received	Parent or Guardian	NF1		2005-01-01	10.8	Male	NA	Cary	Charlotte	NC		28226	UNITED STATES	NA	NA	NA	NA	NA	NA	NA	NA	NA	NA	NA	NA	NA	NA	NA	NA	NA	1	No one else in my family has it	Under 5 years old	2891.07	7.91532	3381.73	9.25867	2
845	3706	NA	10917	Criteria Met	No Results Received	Parent or Guardian	NF1		2005-01-01	10.8	Male	NA	Cary	Charlotte	NC		28226	UNITED STATES	NA	NA	NA	NA	NA	NA	NA	NA	NA	NA	NA	NA	NA	NA	NA	NA	NA	1	No one else in my family has it	Under 5 years old	2891.07	7.91532	3462.01	9.47847	3
846	3707	NA	6581	Criteria Met	No Results Received	Self	NF2		1987-06-05	28.4	Female	NA	Atlanta, GA	Atlanta	GA		30342	UNITED STATES	NA	NA	NA	NA	NA	NA	NA	NA	NA	NA	NA	NA	NA	NA	NA	NA	NA	1	I am not sure if anyone in my family has NF2	5 - 9 years old	9311.07	25.4923	9311.09	25.4924	1
847	3708	NA	6582	Criteria Met	No Results Received	Self	NF1		1953-03-01	62.6	Male	NA	Carthage IL	Carthage	IL		62321	UNITED STATES	NA	NA	NA	NA	NA	NA	NA	NA	NA	NA	NA	NA	NA	NA	NA	NA	NA	1	Yes	10 - 20 years old	21825.7	59.7556	21825.8	59.7556	1
848	3708	NA	10894	Criteria Met	No Results Received	Self	NF1		1953-03-01	62.6	Male	NA	Carthage IL	Carthage	IL		62321	UNITED STATES	NA	NA	NA	NA	NA	NA	NA	NA	NA	NA	NA	NA	NA	NA	NA	NA	NA	1	Yes	10 - 20 years old	21825.7	59.7556	22396	61.3168	2
849	3709	NA	6583	Criteria Met	No Results Received	Parent or Guardian	NF1		2006-08-03	9.2	Female	NA	fort worth	granbury	TX		76048	UNITED STATES	NA	NA	NA	NA	NA	NA	NA	NA	NA	NA	NA	NA	NA	NA	NA	NA	NA	1	No one else in my family has it	Under 5 years old	2312.89	6.33235	2312.91	6.3324	1
850	3709	NA	13172	Criteria Met	No Results Received	Parent or Guardian	NF1		2006-08-03	9.2	Female	NA	fort worth	granbury	TX		76048	UNITED STATES	NA	NA	NA	NA	NA	NA	NA	NA	NA	NA	NA	NA	NA	NA	NA	NA	NA	1	No one else in my family has it	Under 5 years old	2312.89	6.33235	3193.18	8.74245	2
851	3709	NA	13861	Criteria Met	No Results Received	Parent or Guardian	NF1		2006-08-03	9.2	Female	NA	fort worth	granbury	TX		76048	UNITED STATES	NA	NA	NA	NA	NA	NA	NA	NA	NA	NA	NA	NA	NA	NA	NA	NA	NA	1	No one else in my family has it	Under 5 years old	2312.89	6.33235	3207.89	8.78272	3
852	3710	NA	6584	Criteria Met	No Results Received	Self	NF1		1956-04-02	59.6	Female	NA	hickory nc	lenoir	NC		28645	UNITED STATES	NA	NA	NA	NA	NA	NA	NA	NA	NA	NA	NA	NA	NA	NA	NA	NA	NA	1	Yes	Not sure	20698	56.6679	20698	56.6679	1
853	3710	NA	10062	Criteria Met	No Results Received	Self	NF1		1956-04-02	59.6	Female	NA	hickory nc	lenoir	NC		28645	UNITED STATES	NA	NA	NA	NA	NA	NA	NA	NA	NA	NA	NA	NA	NA	NA	NA	NA	NA	1	Yes	Not sure	20698	56.6679	21194.5	58.0273	2
854	3712	NA	6586	Criteria Met	No Results Received	Parent or Guardian	NF1		1997-04-22	18.5	Female	NA	PhiladelphIa	Philadelphia	PA		19119	UNITED STATES	NA	NA	NA	NA	NA	NA	NA	NA	NA	NA	NA	NA	NA	NA	NA	NA	NA	1	No one else in my family has it	Under 5 years old	5703.07	15.6142	5703.08	15.6142	1
855	3713	NA	6587	Criteria Met	No Results Received	Self	NF1		1981-08-09	34.2	Female	NA	Wichita	Ward	AR		72176	UNITED STATES	NA	NA	NA	NA	NA	NA	NA	NA	NA	NA	NA	NA	NA	NA	NA	NA	NA	1	Yes	Under 5 years old	11438.1	31.3159	11438.1	31.3159	1
856	3713	NA	6589	Criteria Met	No Results Received	Self	NF1		1981-08-09	34.2	Female	NA	Wichita	Ward	AR		72176	UNITED STATES	NA	NA	NA	NA	NA	NA	NA	NA	NA	NA	NA	NA	NA	NA	NA	NA	NA	1	Yes	Under 5 years old	11438.1	31.3159	11438.1	31.3159	2
857	3714	3713	6588	Criteria Met	No Results Received	Parent or Guardian	NF1		2002-08-23	13.1	Male	NA		Ward	AR		72176	UNITED STATES	NA	NA	NA	NA	NA	NA	NA	NA	NA	NA	NA	NA	NA	NA	NA	NA	NA	1	Yes	Under 5 years old	3753.92	10.2777	3754.14	10.2783	1
858	3715	3713	6592	Criteria Met	No Results Received	Parent or Guardian	NF1		2006-06-25	9.3	Female	NA		Ward	AR		72176	UNITED STATES	NA	NA	NA	NA	NA	NA	NA	NA	NA	NA	NA	NA	NA	NA	NA	NA	NA	1	Yes	Under 5 years old	2351.94	6.43926	2352.15	6.43984	1
859	3716	3713	6593	Criteria Met	No Results Received	Parent or Guardian	NF1		2012-08-01	3.2	Female	NA		Ward	AR		72176	UNITED STATES	NA	NA	NA	NA	NA	NA	NA	NA	NA	NA	NA	NA	NA	NA	NA	NA	NA	1	Yes	Under 5 years old	122.94	0.336591	256.98	0.703573	1
860	3717	NA	6594	Criteria Met	No Results Received	Parent or Guardian	NF1		2003-07-10	12.3	Female	NA	Memphis, TN	Eads	TN		38028	UNITED STATES	NA	NA	NA	NA	NA	NA	NA	NA	NA	NA	NA	NA	NA	NA	NA	NA	NA	1	No one else in my family has it	Under 5 years old	3433.51	9.40044	3433.51	9.40044	1
861	3718	NA	6595	Criteria Met	No Results Received	Self	NF1		1974-09-19	41.1	Female	NA	Lincon, NE	Gretna	NE		68028	UNITED STATES	NA	NA	NA	NA	NA	NA	NA	NA	NA	NA	NA	NA	NA	NA	NA	NA	NA	1	Yes	Under 5 years old	13955	38.2068	13955	38.2068	1
862	3718	NA	10573	Criteria Met	No Results Received	Self	NF1		1974-09-19	41.1	Female	NA	Lincon, NE	Gretna	NE		68028	UNITED STATES	NA	NA	NA	NA	NA	NA	NA	NA	NA	NA	NA	NA	NA	NA	NA	NA	NA	1	Yes	Under 5 years old	13955	38.2068	14550.8	39.8378	2
863	3719	3718	6596	Criteria Met	No Results Received	Parent or Guardian	NF1		1999-07-21	16.2	Male	NA		Gretna	NE		68028	UNITED STATES	NA	NA	NA	NA	NA	NA	NA	NA	NA	NA	NA	NA	NA	NA	NA	NA	NA	1	Yes	Under 5 years old	4883.84	13.3712	4884.05	13.3718	1
864	3719	3718	10575	Criteria Met	No Results Received	Parent or Guardian	NF1		1999-07-21	16.2	Male	NA		Gretna	NE		68028	UNITED STATES	NA	NA	NA	NA	NA	NA	NA	NA	NA	NA	NA	NA	NA	NA	NA	NA	NA	1	Yes	Under 5 years old	4883.84	13.3712	5438.97	14.8911	2
865	3720	NA	6597	Criteria Met	No Results Received	Parent or Guardian	NF1		1994-10-05	21	Male	NA	Bacolod city	Bacolod		negros occiedental	16000	PHILIPPINES	NA	NA	NA	NA	NA	NA	1	NA	NA	NA	NA	NA	NA	NA	NA	NA	NA	NA	Yes	10 - 20 years old	6634.53	18.1644	6634.55	18.1644	1
866	3721	NA	6598	Criteria Met	No Results Received	Parent or Guardian	NF1		1999-12-08	15.8	Male	NA	New Hartford	Sauquoit	NY		13456	UNITED STATES	NA	NA	NA	NA	NA	NA	NA	NA	NA	NA	NA	NA	NA	NA	NA	NA	NA	1	No one else in my family has it	Under 5 years old	4744.65	12.9901	4744.65	12.9901	1
867	3721	NA	11078	Criteria Met	No Results Received	Parent or Guardian	NF1		1999-12-08	15.8	Male	NA	New Hartford	Sauquoit	NY		13456	UNITED STATES	NA	NA	NA	NA	NA	NA	NA	NA	NA	NA	NA	NA	NA	NA	NA	NA	NA	1	No one else in my family has it	Under 5 years old	4744.65	12.9901	5313.59	14.5478	2
868	3724	NA	6602	Criteria Met	No Results Received	Self	NF1		1952-10-03	63.1	Female	NA	Georgetowm, Guyana	west orange	NJ		7052	UNITED STATES	NA	NA	NA	NA	NA	NA	NA	NA	NA	NA	NA	NA	NA	NA	NA	1	NA	NA	I am not sure if anyone in my family has NF1	Not sure	21977	60.1698	21977	60.1699	1
869	3724	NA	6604	Criteria Met	No Results Received	Self	NF1		1952-10-03	63.1	Female	NA	Georgetowm, Guyana	west orange	NJ		7052	UNITED STATES	NA	NA	NA	NA	NA	NA	NA	NA	NA	NA	NA	NA	NA	NA	NA	1	NA	NA	I am not sure if anyone in my family has NF1	Not sure	21977	60.1698	21977	60.1699	2
870	3725	NA	6603	Criteria Met	No Results Received	Self	NF1		1964-05-04	51.5	Female	NA	Cleveland	Euclid	OH		44123	UNITED STATES	NA	NA	NA	NA	NA	NA	NA	NA	NA	NA	NA	NA	NA	NA	NA	NA	NA	1	Yes	Under 5 years old	17746	48.586	17746	48.586	1
871	3725	NA	6605	Criteria Met	No Results Received	Self	NF1		1964-05-04	51.5	Female	NA	Cleveland	Euclid	OH		44123	UNITED STATES	NA	NA	NA	NA	NA	NA	NA	NA	NA	NA	NA	NA	NA	NA	NA	NA	NA	1	Yes	Under 5 years old	17746	48.586	17746	48.586	2
872	3726	NA	6606	Criteria Met	No Results Received	Self	NF1		1994-03-04	21.6	Female	NA	wuerzberg	Cheyenne	WY		82009	UNITED STATES	NA	NA	NA	NA	NA	NA	NA	NA	NA	NA	NA	NA	NA	NA	NA	NA	NA	1	No one else in my family has it	Under 5 years old	6850.14	18.7547	6850.15	18.7547	1
873	3728	NA	6609	Criteria Met	No Results Received	Self	NF1		1970-09-13	45.1	Female	NA	Manhattan	Newark	DE		19702	UNITED STATES	NA	NA	NA	1	NA	NA	NA	NA	NA	NA	NA	NA	NA	NA	NA	NA	NA	NA	Yes	5 - 9 years old	15423.7	42.2278	15423.7	42.2278	1
874	3729	NA	6610	Criteria Met	No Results Received	Parent or Guardian	NF1		2002-05-20	13.4	Male	NA	Atlanta	Sandy Springs	GA		30342	UNITED STATES	NA	NA	NA	1	NA	NA	NA	NA	NA	NA	NA	1	NA	NA	NA	NA	NA	NA	I am not sure if anyone in my family has NF1	Under 5 years old	3851.85	10.5458	3851.88	10.5459	1
875	3731	NA	6617	Criteria Met	No Results Received	Self	NF1		1987-12-05	27.9	Female	NA		Pompton Plains	NJ		7444	UNITED STATES	NA	NA	NA	NA	NA	NA	NA	NA	NA	NA	NA	NA	NA	NA	NA	NA	NA	1	No one else in my family has it	Under 5 years old	9132.11	25.0024	9132.11	25.0024	1
876	3732	NA	6618	Criteria Met	No Results Received	Parent or Guardian	NF1		2007-11-28	7.9	Male	NA	Grand Coulee	Mount Vernon	WA		98273	UNITED STATES	1	NA	NA	NA	NA	NA	NA	NA	NA	NA	NA	NA	NA	NA	NA	NA	NA	1	No one else in my family has it	Under 5 years old	1834.31	5.02207	1834.32	5.02209	1
877	3733	NA	6619	Criteria Met	Results Verified	Self	NF2		1988-10-11	27	Male	NA	Fort Worth, TX	San Francisco	CA		94107	UNITED STATES	NA	NA	NA	NA	NA	NA	NA	NA	NA	NA	NA	NA	NA	NA	NA	NA	NA	1	No one else in my family has it	Older than 20 years old	8821.73	24.1526	8834.73	24.1882	1
878	3733	NA	9994	Criteria Met	Results Verified	Self	NF2		1988-10-11	27	Male	NA	Fort Worth, TX	San Francisco	CA		94107	UNITED STATES	NA	NA	NA	NA	NA	NA	NA	NA	NA	NA	NA	NA	NA	NA	NA	NA	NA	1	No one else in my family has it	Older than 20 years old	8821.73	24.1526	9307.78	25.4833	2
879	3733	NA	11406	Criteria Met	Results Verified	Self	NF2		1988-10-11	27	Male	NA	Fort Worth, TX	San Francisco	CA		94107	UNITED STATES	NA	NA	NA	NA	NA	NA	NA	NA	NA	NA	NA	NA	NA	NA	NA	NA	NA	1	No one else in my family has it	Older than 20 years old	8821.73	24.1526	9401.11	25.7388	3
880	3734	NA	6620	Criteria Met	No Results Received	Self	NF1		1969-12-27	45.8	Female	NA	Cairo,IL	chicago	IL		60651	UNITED STATES	NA	NA	NA	1	NA	NA	NA	NA	NA	NA	NA	NA	NA	NA	NA	NA	NA	NA	I am not sure if anyone in my family has NF1	Older than 20 years old	15685	42.9432	15685	42.9433	1
881	3735	NA	6621	Criteria Met	No Results Received	Self	NF1		1988-09-01	27.1	Female	NA	Galveston texas	Portland	OR		97202	UNITED STATES	NA	NA	NA	NA	NA	NA	NA	NA	NA	NA	NA	1	NA	NA	NA	NA	NA	NA	No one else in my family has it	10 - 20 years old	8862.69	24.2647	8862.7	24.2648	1
882	3736	NA	6622	Criteria Met	No Results Received	Self	NF1		1964-12-02	50.9	Female	NA	Buffalo	Miramar	FL		33027	UNITED STATES	NA	NA	NA	NA	NA	NA	NA	NA	NA	NA	NA	NA	NA	NA	NA	NA	NA	1	Yes	10 - 20 years old	17537.2	48.0141	17537.2	48.0141	1
883	3736	NA	11917	Criteria Met	No Results Received	Self	NF1		1964-12-02	50.9	Female	NA	Buffalo	Miramar	FL		33027	UNITED STATES	NA	NA	NA	NA	NA	NA	NA	NA	NA	NA	NA	NA	NA	NA	NA	NA	NA	1	Yes	10 - 20 years old	17537.2	48.0141	18179.9	49.7739	2
884	3737	NA	6623	Criteria Met	No Results Received	Self	NF1		1970-05-22	45.4	Female	NA	Corpus Christi	Jacksonville	FL		32073	UNITED STATES	NA	NA	NA	NA	NA	NA	NA	NA	NA	NA	NA	NA	NA	NA	NA	NA	NA	1	Yes	10 - 20 years old	15540.2	42.5466	15540.2	42.5466	1
885	3739	NA	6625	Criteria Met	No Results Received	Parent or Guardian	NF1		2000-02-22	15.6	Male	NA	Roseville	San Antonio	TX		78251	UNITED STATES	NA	NA	NA	NA	NA	NA	NA	NA	NA	NA	NA	NA	NA	NA	NA	NA	NA	1	No one else in my family has it	Under 5 years old	4672.87	12.7936	4782.78	13.0945	1
886	3740	NA	6626	Criteria Met	No Results Received	Self	NF1		1997-05-20	18.4	Female	NA	catersville	rockmart	GA		30153	UNITED STATES	NA	NA	NA	NA	NA	NA	NA	NA	NA	NA	NA	NA	NA	NA	NA	NA	NA	1	I am not sure if anyone in my family has NF1	Under 5 years old	5681.61	15.5554	5681.62	15.5554	1
887	3741	NA	6627	Criteria Met	No Results Received	Self	NF1		1985-04-24	30.5	Female	NA	Jackson	Powell	WY		82435	UNITED STATES	NA	NA	NA	NA	NA	NA	NA	NA	NA	NA	NA	NA	NA	NA	NA	NA	NA	1	No one else in my family has it	Under 5 years old	10091.3	27.6286	10091.3	27.6286	1
888	3742	NA	6628	Criteria Met	No Results Received	Self	NF1		1978-09-15	37.1	Female	NA	Montclair	Westfield	NJ		7090	UNITED STATES	NA	NA	NA	NA	NA	NA	NA	NA	NA	NA	NA	NA	NA	NA	NA	NA	NA	1	Yes	Under 5 years old	12505.6	34.2384	12505.6	34.2385	1
889	3743	NA	6629	Criteria Met	No Results Received	Parent or Guardian	NF1	IL - Lurie Childrens Hosp. of Chicago NF Clinic	2009-03-28	6.5	Male	NA	Arlington Heights	Arlington Heights	IL		60004	UNITED STATES	NA	NA	NA	NA	NA	NA	NA	NA	NA	NA	NA	NA	NA	NA	NA	NA	NA	1	No one else in my family has it	Under 5 years old	1353.86	3.70667	1838.77	5.03428	1
890	3743	NA	15419	Criteria Met	No Results Received	Parent or Guardian	NF1	IL - Lurie Childrens Hosp. of Chicago NF Clinic	2009-03-28	6.5	Male	NA	Arlington Heights	Arlington Heights	IL		60004	UNITED STATES	NA	NA	NA	NA	NA	NA	NA	NA	NA	NA	NA	NA	NA	NA	NA	NA	NA	1	No one else in my family has it	Under 5 years old	1353.86	3.70667	2385.81	6.53199	2
891	3744	NA	6630	Criteria Met	No Results Received	Parent or Guardian	NF1		1996-10-17	19	Female	NA	Charlotte	Fuquay Varina	NC		27526	UNITED STATES	NA	NA	NA	1	NA	NA	NA	NA	NA	NA	NA	NA	NA	NA	NA	NA	NA	NA	I am not sure if anyone in my family has NF1	Under 5 years old	5899.19	16.1511	5899.2	16.1511	1
892	3745	NA	6631	Criteria Met	No Results Received	Parent or Guardian	NF1		1999-01-25	16.7	Female	NA	Cortland, NY	Cortland	NY		13045	UNITED STATES	NA	NA	NA	NA	NA	NA	NA	NA	NA	NA	NA	NA	NA	NA	NA	NA	NA	1	Yes	Under 5 years old	5069.79	13.8803	5069.79	13.8803	1
893	3745	NA	13725	Criteria Met	No Results Received	Parent or Guardian	NF1		1999-01-25	16.7	Female	NA	Cortland, NY	Cortland	NY		13045	UNITED STATES	NA	NA	NA	NA	NA	NA	NA	NA	NA	NA	NA	NA	NA	NA	NA	NA	NA	1	Yes	Under 5 years old	5069.79	13.8803	5954.53	16.3026	2
894	3745	NA	13726	Criteria Met	No Results Received	Parent or Guardian	NF1		1999-01-25	16.7	Female	NA	Cortland, NY	Cortland	NY		13045	UNITED STATES	NA	NA	NA	NA	NA	NA	NA	NA	NA	NA	NA	NA	NA	NA	NA	NA	NA	1	Yes	Under 5 years old	5069.79	13.8803	5954.53	16.3026	3
895	3746	NA	6632	Criteria Met	No Results Received	Self	NF1		1967-10-21	48	Male	NA	Albany, GA	Cortland	NY		13045	UNITED STATES	NA	NA	NA	NA	NA	NA	NA	NA	NA	NA	NA	NA	NA	NA	NA	NA	NA	1	Yes	Older than 20 years old	16488.8	45.1439	16488.8	45.1439	1
896	3746	NA	7880	Criteria Met	No Results Received	Self	NF1		1967-10-21	48	Male	NA	Albany, GA	Cortland	NY		13045	UNITED STATES	NA	NA	NA	NA	NA	NA	NA	NA	NA	NA	NA	NA	NA	NA	NA	NA	NA	1	Yes	Older than 20 years old	16488.8	45.1439	16657.8	45.6065	2
897	3747	NA	6634	Criteria Met	No Results Received	Parent or Guardian	NF1	NY - Buffalo Women's & Children's Hosp.	2006-11-20	8.9	Female	NA	Williamsville, ny	Clarence Center	NY	USA	14032	UNITED STATES	NA	NA	NA	NA	NA	NA	NA	NA	NA	NA	NA	NA	NA	NA	NA	NA	NA	1	No one else in my family has it	Under 5 years old	2214.37	6.06261	2214.39	6.06267	1
898	3747	NA	6635	Criteria Met	No Results Received	Parent or Guardian	NF1	NY - Buffalo Women's & Children's Hosp.	2006-11-20	8.9	Female	NA	Williamsville, ny	Clarence Center	NY	USA	14032	UNITED STATES	NA	NA	NA	NA	NA	NA	NA	NA	NA	NA	NA	NA	NA	NA	NA	NA	NA	1	No one else in my family has it	Under 5 years old	2214.37	6.06261	2214.39	6.06267	2
899	3747	NA	11265	Criteria Met	No Results Received	Parent or Guardian	NF1	NY - Buffalo Women's & Children's Hosp.	2006-11-20	8.9	Female	NA	Williamsville, ny	Clarence Center	NY	USA	14032	UNITED STATES	NA	NA	NA	NA	NA	NA	NA	NA	NA	NA	NA	NA	NA	NA	NA	NA	NA	1	No one else in my family has it	Under 5 years old	2214.37	6.06261	2779.6	7.61013	3
900	3747	NA	12704	Criteria Met	No Results Received	Parent or Guardian	NF1	NY - Buffalo Women's & Children's Hosp.	2006-11-20	8.9	Female	NA	Williamsville, ny	Clarence Center	NY	USA	14032	UNITED STATES	NA	NA	NA	NA	NA	NA	NA	NA	NA	NA	NA	NA	NA	NA	NA	NA	NA	1	No one else in my family has it	Under 5 years old	2214.37	6.06261	3018.72	8.2648	4
901	3748	NA	6636	Criteria Met	No Results Received	Self	NF1		1973-01-18	42.8	Female	NA	nashville	nashvillet	TN		37211	UNITED STATES	NA	NA	NA	NA	NA	NA	NA	NA	NA	NA	NA	NA	NA	NA	NA	NA	NA	1	Yes	Not sure	14573.9	39.9012	14573.9	39.9012	1
902	3749	NA	6637	Criteria Met	No Results Received	Self	NF1		1974-07-12	41.3	Female	NA	Dallas, TX	Frisco	TX		75035	UNITED STATES	NA	NA	NA	NA	NA	NA	NA	NA	NA	NA	NA	NA	NA	NA	NA	NA	NA	1	No one else in my family has it	Under 5 years old	14034	38.4231	14034	38.4231	1
903	3750	NA	6638	Criteria Met	No Results Received	Self	NF1		1982-07-13	33.3	Female	NA	Melbourne, AUSTRALIA	Belgrave, Victoria			3160	AUSTRALIA	NA	NA	NA	NA	NA	NA	NA	NA	NA	NA	NA	1	NA	NA	NA	NA	NA	NA	Yes	Not sure	11111	30.4204	11111.1	30.4204	1
904	3750	NA	7290	Criteria Met	No Results Received	Self	NF1		1982-07-13	33.3	Female	NA	Melbourne, AUSTRALIA	Belgrave, Victoria			3160	AUSTRALIA	NA	NA	NA	NA	NA	NA	NA	NA	NA	NA	NA	1	NA	NA	NA	NA	NA	NA	Yes	5 - 9 years old	11111	30.4204	11233.2	30.7549	2
905	3750	NA	13680	Criteria Met	No Results Received	Self	NF1		1982-07-13	33.3	Female	NA	Melbourne, AUSTRALIA	Belgrave, Victoria			3160	AUSTRALIA	NA	NA	NA	NA	NA	NA	NA	NA	NA	NA	NA	1	NA	NA	NA	NA	NA	NA	Yes	5 - 9 years old	11111	30.4204	11994.4	32.8389	3
906	3752	NA	6640	Criteria Met	No Results Received	Self	NF1	WA - Univ. of Washington	1962-07-03	53.3	Female	NA	Everett, WA	Everett	WA		98208	UNITED STATES	NA	NA	NA	NA	NA	NA	NA	NA	NA	NA	NA	NA	NA	NA	NA	NA	NA	1	Yes	5 - 9 years old	18426.1	50.4479	18426.1	50.4479	1
907	3752	NA	14154	Criteria Met	No Results Received	Self	NF1	WA - Univ. of Washington	1962-07-03	53.3	Female	NA	Everett, WA	Everett	WA		98208	UNITED STATES	NA	NA	NA	NA	NA	NA	NA	NA	NA	NA	NA	NA	NA	NA	NA	NA	NA	1	Yes	5 - 9 years old	18426.1	50.4479	19324.6	52.908	2
908	3753	NA	6641	Criteria Met	No Results Received	Self	NF1		1971-08-27	44.1	Male	NA		Auburn			1501	UNITED STATES	NA	NA	NA	NA	NA	NA	NA	NA	NA	NA	NA	NA	NA	NA	NA	NA	NA	1	Yes	Under 5 years old	15085.1	41.3007	15085.1	41.3007	1
909	3755	NA	6643	Criteria Met	No Results Received	Parent or Guardian	NF1	IA - Univ. of Iowa Hosp. and Clinics NF Clinic	2004-02-20	11.6	Female	NA	Clinton	Morrison	IL		61270	UNITED STATES	NA	NA	NA	NA	NA	NA	NA	NA	NA	NA	NA	NA	NA	NA	NA	NA	NA	1	No one else in my family has it	Under 5 years old	3222.12	8.82168	3222.12	8.82168	1
910	3755	NA	13316	Criteria Met	No Results Received	Parent or Guardian	NF1	IA - Univ. of Iowa Hosp. and Clinics NF Clinic	2004-02-20	11.6	Female	NA	Clinton	Morrison	IL		61270	UNITED STATES	NA	NA	NA	NA	NA	NA	NA	NA	NA	NA	NA	NA	NA	NA	NA	NA	NA	1	No one else in my family has it	Under 5 years old	3222.12	8.82168	4101.8	11.2301	2
911	3755	NA	15102	Criteria Met	No Results Received	Parent or Guardian	NF1	IA - Univ. of Iowa Hosp. and Clinics NF Clinic	2004-02-20	11.6	Female	NA	Clinton	Morrison	IL		61270	UNITED STATES	NA	NA	NA	NA	NA	NA	NA	NA	NA	NA	NA	NA	NA	NA	NA	NA	NA	1	No one else in my family has it	Under 5 years old	3222.12	8.82168	4239.69	11.6076	3
912	3756	3218	6644	Criteria Met	No Results Received	Parent or Guardian	NF1		2002-05-19	13.4	Male	NA		claremore,	OK		74019	UNITED STATES	1	NA	NA	NA	NA	NA	NA	NA	NA	NA	NA	NA	NA	NA	NA	NA	NA	1	Yes	Under 5 years old	3864.56	10.5806	3864.78	10.5812	1
913	3757	3218	6645	Criteria Met	No Results Received	Parent or Guardian	NF1		2007-03-31	8.5	Female	NA		claremore,	OK		74019	UNITED STATES	1	NA	NA	NA	NA	NA	NA	NA	NA	NA	NA	NA	NA	NA	NA	NA	NA	1	Yes	Under 5 years old	2087.57	5.71546	2087.78	5.71603	1
914	3759	NA	6647	Criteria Met	No Results Received	Self	NF1		1948-02-23	67.7	Male	NA	Los Angeles	Santa Rosa	CA		95405	UNITED STATES	NA	NA	NA	NA	NA	NA	NA	NA	NA	NA	NA	NA	NA	NA	NA	NA	NA	1	No one else in my family has it	Under 5 years old	23675.8	64.8208	23675.8	64.8209	1
915	3760	NA	6648	Criteria Met	No Results Received	Parent or Guardian	NF1		2004-04-26	11.5	Male	NA	Guatemala	Orange Park	FL		32073	UNITED STATES	NA	NA	NA	NA	NA	NA	NA	NA	NA	NA	NA	1	NA	NA	NA	NA	NA	NA	I am not sure if anyone in my family has NF1	Under 5 years old	3158.83	8.64841	3158.84	8.64843	1
916	3760	NA	13314	Criteria Met	No Results Received	Parent or Guardian	NF1		2004-04-26	11.5	Male	NA	Guatemala	Orange Park	FL		32073	UNITED STATES	NA	NA	NA	NA	NA	NA	NA	NA	NA	NA	NA	1	NA	NA	NA	NA	NA	NA	I am not sure if anyone in my family has NF1	Under 5 years old	3158.83	8.64841	4035.79	11.0494	2
917	3761	NA	6649	Criteria Met	No Results Received	Parent or Guardian	NF1		2002-04-18	13.5	Male	NA	Indianapolis	Indianapolis	IN		46250	UNITED STATES	NA	NA	NA	NA	NA	NA	NA	NA	NA	NA	NA	NA	NA	NA	NA	NA	NA	1	No one else in my family has it	Under 5 years old	3898.59	10.6738	3898.6	10.6738	1
918	3762	NA	6650	Criteria Met	Results Verified	Parent or Guardian	NF1	CA - Childrens Hosp. Los Angeles Neurocutaneous Disorders Program	2010-01-24	5.7	Female	NA	Santa Monica, CA	Pacific Palisades	CA		90272	UNITED STATES	NA	NA	NA	NA	NA	NA	NA	NA	NA	NA	NA	NA	NA	NA	NA	NA	NA	1	No one else in my family has it	Under 5 years old	1060.73	2.90412	1060.75	2.90418	1
919	3762	NA	7590	Criteria Met	Results Verified	Parent or Guardian	NF1	CA - Childrens Hosp. Los Angeles Neurocutaneous Disorders Program	2010-01-24	5.7	Female	NA	Santa Monica, CA	Pacific Palisades	CA		90272	UNITED STATES	NA	NA	NA	NA	NA	NA	NA	NA	NA	NA	NA	NA	NA	NA	NA	NA	NA	1	No one else in my family has it	Under 5 years old	1060.73	2.90412	1195.93	3.27428	2
920	3762	NA	12043	Criteria Met	Results Verified	Parent or Guardian	NF1	CA - Childrens Hosp. Los Angeles Neurocutaneous Disorders Program	2010-01-24	5.7	Female	NA	Santa Monica, CA	Pacific Palisades	CA		90272	UNITED STATES	NA	NA	NA	NA	NA	NA	NA	NA	NA	NA	NA	NA	NA	NA	NA	NA	NA	1	No one else in my family has it	Under 5 years old	1060.73	2.90412	1705.81	4.67025	3
921	3763	NA	6651	Criteria Met	No Results Received	Parent or Guardian	NF1		2009-03-23	6.6	Female	NA	Skien, Norway	Porsgrunn		Telemark	3944	NORWAY	NA	NA	NA	NA	NA	NA	NA	NA	NA	NA	NA	NA	NA	NA	NA	NA	NA	1	I am not sure if anyone in my family has NF1	Under 5 years old	1367.91	3.74513	1367.91	3.74513	1
922	3764	NA	6652	Criteria Met		Self	NF2	OTHER	1958-09-13	57.1	Female	NA	Brooklyn	Piedmont	CA		94611	UNITED STATES	NA	NA	NA	NA	NA	NA	NA	NA	NA	NA	NA	NA	NA	NA	NA	NA	NA	1	I am not sure if anyone in my family has NF2	Older than 20 years old	19821.9	54.2695	19821.9	54.2695	1
923	3764	NA	7327	Criteria Met		Self	NF2	OTHER	1958-09-13	57.1	Female	NA	Brooklyn	Piedmont	CA		94611	UNITED STATES	NA	NA	NA	NA	NA	NA	NA	NA	NA	NA	NA	NA	NA	NA	NA	NA	NA	1	Yes	Older than 20 years old	19821.9	54.2695	19939.8	54.5921	2
924	3764	NA	11407	Criteria Met		Self	NF2	OTHER	1958-09-13	57.1	Female	NA	Brooklyn	Piedmont	CA		94611	UNITED STATES	NA	NA	NA	NA	NA	NA	NA	NA	NA	NA	NA	NA	NA	NA	NA	NA	NA	1	Yes	Older than 20 years old	19821.9	54.2695	20387.2	55.8171	3
925	3764	NA	15429	Criteria Met		Self	NF2	OTHER	1958-09-13	57.1	Female	NA	Brooklyn	Piedmont	CA		94611	UNITED STATES	NA	NA	NA	NA	NA	NA	NA	NA	NA	NA	NA	NA	NA	NA	NA	NA	NA	1	I am not sure if anyone in my family has NF2	Older than 20 years old	19821.9	54.2695	20845	57.0705	4
926	3765	NA	6654	Criteria Met	No Results Received	Parent or Guardian	NF1		1997-07-06	18.3	Male	NA	methuen	auburn	ME		4210	UNITED STATES	NA	NA	NA	NA	NA	NA	NA	NA	NA	NA	NA	NA	NA	NA	NA	NA	NA	1	No one else in my family has it	Under 5 years old	5646.86	15.4603	5646.87	15.4603	1
927	3766	NA	13326	Criteria Met	No Results Received	Self	NF1		1984-02-18	31.7	Female	NA	COLOMBIA	YOPAL		CASANARE	57	COLOMBIA	NA	NA	NA	NA	NA	NA	NA	NA	NA	NA	NA	NA	NA	NA	NA	1	NA	NA	Yes	10 - 20 years old	10533.9	28.8403	11408.8	31.2357	1
928	3767	NA	6656	Criteria Met	No Results Received	Self	NF2		1942-08-17	73.2	Male	NA	Chicago	Peoria	IL		61606	UNITED STATES	NA	NA	NA	NA	NA	NA	NA	NA	NA	NA	NA	NA	NA	NA	NA	NA	NA	1	No one else in my family has it	Older than 20 years old	25694.1	70.3466	25694.1	70.3466	1
929	3769	NA	6657	Criteria Met	No Results Received	Parent or Guardian	NF1		2006-03-14	9.6	Male	NA	San Francisco	Novato	CA		94947	UNITED STATES	NA	NA	NA	NA	NA	NA	NA	NA	NA	NA	NA	NA	NA	NA	NA	NA	NA	1	No one else in my family has it	Under 5 years old	2474.69	6.77533	2474.7	6.77536	1
930	3770	3769	6658	Criteria Met	No Results Received	Parent or Guardian	NF1		2006-03-14	9.6	Male	NA		Novato	CA		94947	UNITED STATES	NA	NA	NA	NA	NA	NA	NA	NA	NA	NA	NA	NA	NA	NA	NA	NA	NA	1	Yes	Under 5 years old	2474.49	6.77478	2474.7	6.77536	1
931	3771	NA	6659	Criteria Met	No Results Received	Parent or Guardian	NF1		2008-11-20	6.9	Male	NA	Sanaa - Yemen	SANAA		SANAA	P.O.BOX 18720	YEMEN	NA	NA	NA	NA	NA	NA	NA	NA	NA	NA	NA	1	NA	NA	NA	NA	NA	NA	No one else in my family has it	Under 5 years old	1493.43	4.08879	1493.45	4.08884	1
932	3772	NA	6661	Criteria Met	No Results Received	Parent or Guardian	NF1		2003-05-29	12.4	Male	NA	st louis park	minneapolis	MN		55407	UNITED STATES	NA	NA	NA	NA	NA	NA	NA	NA	NA	NA	NA	NA	NA	NA	NA	NA	NA	1	No one else in my family has it	Under 5 years old	3496.1	9.5718	3496.1	9.5718	1
933	3772	NA	11015	Criteria Met	No Results Received	Parent or Guardian	NF1		2003-05-29	12.4	Male	NA	st louis park	minneapolis	MN		55407	UNITED STATES	NA	NA	NA	NA	NA	NA	NA	NA	NA	NA	NA	NA	NA	NA	NA	NA	NA	1	No one else in my family has it	Under 5 years old	3496.1	9.5718	4045.21	11.0752	2
934	3772	NA	15207	Criteria Met	No Results Received	Parent or Guardian	NF1		2003-05-29	12.4	Male	NA	st louis park	minneapolis	MN		55407	UNITED STATES	NA	NA	NA	NA	NA	NA	NA	NA	NA	NA	NA	NA	NA	NA	NA	NA	NA	1	No one else in my family has it	Under 5 years old	3496.1	9.5718	4514.08	12.3589	3
935	3773	NA	6662	Criteria Met	No Results Received	Self	NF1		1961-08-29	54.1	Male	NA	fullerton	costa mesa	CA		92627	UNITED STATES	NA	NA	NA	NA	NA	NA	NA	NA	NA	NA	NA	NA	NA	NA	NA	NA	NA	1	Yes	Not sure	18744.7	51.3202	18744.7	51.3202	1
936	3774	NA	6664	Criteria Met	No Results Received	Parent or Guardian	NF2		2000-08-10	15.2	Male	NA	MUMBAI	MUMBAI		Maharastra	400067	INDIA	NA	1	1	NA	NA	NA	NA	NA	NA	NA	NA	NA	NA	NA	NA	NA	NA	NA	No one else in my family has it	Under 5 years old	4518.72	12.3716	4518.73	12.3716	1
937	3775	NA	6665	Criteria Met	No Results Received	Self	NF1		1982-01-27	33.7	Female	NA	pocatello	Twin Falls	ID		83301	UNITED STATES	NA	NA	NA	NA	NA	NA	NA	NA	NA	NA	NA	NA	NA	NA	NA	NA	NA	1	No one else in my family has it	5 - 9 years old	11289.1	30.908	11289.2	30.9081	1
938	3777	NA	6668	Criteria Met	No Results Received	Self	NF1	TX - Other	1982-09-15	33.1	Male	NA	Oswego, NY	Pflugerville	TX		78660	UNITED STATES	NA	NA	NA	NA	NA	NA	NA	NA	NA	NA	NA	NA	NA	NA	NA	NA	NA	1	Yes	5 - 9 years old	11061.2	30.2838	11061.2	30.2839	1
939	3777	NA	13348	Criteria Met	No Results Received	Self	NF1	TX - Other	1982-09-15	33.1	Male	NA	Oswego, NY	Pflugerville	TX		78660	UNITED STATES	NA	NA	NA	NA	NA	NA	NA	NA	NA	NA	NA	NA	NA	NA	NA	NA	NA	1	Yes	5 - 9 years old	11061.2	30.2838	11929.8	32.6621	2
940	3778	NA	6669	Criteria Met	No Results Received	Self	NF1		1975-09-25	40.1	Female	NA	BOGOTA	BOGOTA			16 86	COLOMBIA	NA	NA	NA	NA	NA	NA	NA	NA	NA	NA	NA	NA	NA	NA	NA	NA	NA	1	No one else in my family has it	Under 5 years old	13609	37.2594	13609	37.2594	1
941	3780	NA	6671	Criteria Met	No Results Received	Parent or Guardian	NF1		2009-02-02	6.7	Female	NA	Omaha	Omaha	NE		68107	UNITED STATES	NA	NA	NA	NA	NA	NA	NA	NA	NA	NA	NA	NA	NA	NA	NA	NA	NA	1	I am not sure if anyone in my family has NF1	Under 5 years old	1425.82	3.90368	1425.83	3.90371	1
942	3780	NA	11348	Criteria Met	No Results Received	Parent or Guardian	NF1		2009-02-02	6.7	Female	NA	Omaha	Omaha	NE		68107	UNITED STATES	NA	NA	NA	NA	NA	NA	NA	NA	NA	NA	NA	NA	NA	NA	NA	NA	NA	1	No one else in my family has it	Under 5 years old	1425.82	3.90368	1978.95	5.41807	2
943	3781	NA	6672	Criteria Met	No Results Received	Parent or Guardian	NF1		1983-10-31	32	Female	NA	Boise	Boise	ID		83705	UNITED STATES	NA	NA	NA	NA	NA	NA	NA	NA	NA	NA	NA	NA	NA	NA	NA	NA	NA	1	Yes	Under 5 years old	10653.6	29.168	10653.6	29.168	1
944	3782	NA	6673	Criteria Met	No Results Received	Self	NF2		1979-07-20	36.2	Male	NA	cali colombia	cali		valle del cauca	52	COLOMBIA	NA	NA	NA	NA	NA	NA	NA	NA	NA	NA	NA	NA	NA	NA	NA	1	NA	NA	No one else in my family has it	Older than 20 years old	12217.7	33.4503	12217.8	33.4504	1
945	3782	NA	10898	Criteria Met	No Results Received	Self	NF2		1979-07-20	36.2	Male	NA	cali colombia	cali		valle del cauca	52	COLOMBIA	NA	NA	NA	NA	NA	NA	NA	NA	NA	NA	NA	NA	NA	NA	NA	1	NA	NA	No one else in my family has it	Older than 20 years old	12217.7	33.4503	12759	34.9322	2
946	3785	NA	6676	Criteria Met	No Results Received	Self	NF1		1955-11-19	59.9	Female	NA	london	devon		ex5 4qr	ex5 4qr	UNITED KINGDOM	NA	NA	NA	NA	NA	NA	NA	NA	NA	NA	NA	NA	NA	NA	NA	NA	NA	1	Yes	Under 5 years old	20861.8	57.1166	20861.8	57.1166	1
947	3786	NA	6684	Criteria Met	No Results Received	Self	NF1		1993-02-07	22.7	Female	NA	San Bernardo	Villa Maestranza			8020636	CHILE	NA	NA	NA	NA	NA	NA	NA	NA	NA	NA	NA	NA	NA	NA	NA	1	NA	1	No one else in my family has it	5 - 9 years old	7266.82	19.8955	7268.75	19.9008	1
948	3788	NA	6680	Criteria Met	No Results Received	Parent or Guardian	NF1		2012-03-19	3.6	Male	NA	Concepci??n	Brisamar		San Pedro de la Paz	4130000	CHILE	NA	NA	NA	NA	NA	NA	NA	NA	NA	NA	NA	1	NA	NA	NA	NA	NA	NA	No one else in my family has it	Under 5 years old	286.96	0.785654	286.97	0.785681	1
949	3789	NA	6681	Criteria Met	No Results Received	Self	NF1		1969-04-13	46.5	Male	NA	New York	New York	NY		10069	UNITED STATES	NA	NA	NA	NA	NA	NA	NA	NA	NA	NA	NA	NA	NA	NA	NA	NA	NA	1	No one else in my family has it	Under 5 years old	15968	43.7179	15968	43.718	1
950	3789	NA	11493	Criteria Met	No Results Received	Self	NF1		1969-04-13	46.5	Male	NA	New York	New York	NY		10069	UNITED STATES	NA	NA	NA	NA	NA	NA	NA	NA	NA	NA	NA	NA	NA	NA	NA	NA	NA	1	No one else in my family has it	Under 5 years old	15968	43.7179	16527.7	45.2504	2
951	3791	NA	6683	Criteria Met	No Results Received	Self	NF1		1978-12-12	36.8	Male	NA	boston	Newark	NJ	usa	7114	UNITED STATES	NA	NA	NA	NA	NA	NA	NA	NA	NA	NA	NA	1	NA	NA	NA	NA	NA	NA	I am not sure if anyone in my family has NF1	Under 5 years old	12438.2	34.054	12438.2	34.054	1
952	3793	NA	6685	Criteria Met	No Results Received	Self	NF1		1973-10-02	42	Female	NA	Camden	Mount Laurel	NJ		8054	UNITED STATES	NA	NA	NA	NA	NA	NA	NA	NA	NA	NA	NA	NA	NA	NA	NA	NA	NA	1	No one else in my family has it	Under 5 years old	14337.1	39.2528	14337.1	39.2528	1
953	3793	NA	10076	Criteria Met	No Results Received	Self	NF1		1973-10-02	42	Female	NA	Camden	Mount Laurel	NJ		8054	UNITED STATES	NA	NA	NA	NA	NA	NA	NA	NA	NA	NA	NA	NA	NA	NA	NA	NA	NA	1	No one else in my family has it	Under 5 years old	14337.1	39.2528	14804.1	40.5313	2
954	3794	NA	6686	Criteria Met	No Results Received	Parent or Guardian	NF1		2002-03-24	13.6	Male	NA	Jerusalem	Bet Shemesh			99543	ISRAEL	NA	NA	NA	NA	NA	NA	NA	NA	NA	NA	NA	NA	NA	NA	NA	NA	NA	1	No one else in my family has it	Under 5 years old	3937.28	10.7797	3937.28	10.7797	1
955	3794	NA	11012	Criteria Met	No Results Received	Parent or Guardian	NF1		2002-03-24	13.6	Male	NA	Jerusalem	Bet Shemesh			99543	ISRAEL	NA	NA	NA	NA	NA	NA	NA	NA	NA	NA	NA	NA	NA	NA	NA	NA	NA	1	No one else in my family has it	Under 5 years old	3937.28	10.7797	4601.67	12.5987	2
956	3795	NA	6687	Criteria Met	No Results Received	Self	NF1		1982-01-29	33.7	Female	NA	Brooklyn	Staten Island	NY		10312	UNITED STATES	NA	NA	NA	NA	NA	NA	NA	NA	NA	NA	NA	NA	NA	NA	NA	NA	NA	1	No one else in my family has it	Under 5 years old	11296.5	30.9283	11296.5	30.9283	1
957	3796	NA	6688	Criteria Met	No Results Received	Parent or Guardian	NF1		2004-02-24	11.6	Male	NA	chile	punta arenas			6201673	CHILE	NA	NA	NA	NA	NA	NA	NA	NA	NA	NA	NA	1	NA	1	NA	NA	NA	NA	Yes	Under 5 years old	3235.67	8.85878	3235.69	8.85884	1
958	3798	NA	7843	Criteria Met	No Results Received	Parent or Guardian	NF1	AS - Arkansas Children's Hosp. Neurocutaneous Disorders Clinic	2007-11-13	7.9	Male	NA	North Little Rock	North Little Rock	AR		72116	UNITED STATES	NA	NA	NA	NA	NA	NA	NA	NA	NA	NA	NA	NA	NA	NA	NA	NA	NA	1	No one else in my family has it	Under 5 years old	1878.46	5.14294	2020.68	5.53232	1
959	3799	NA	6691	Criteria Met	No Results Received	Parent or Guardian	NF2		2000-03-09	15.6	Male	NA	Nashville	Fairview	TN		37062	UNITED STATES	NA	NA	NA	NA	NA	NA	NA	NA	NA	NA	NA	NA	NA	NA	NA	NA	NA	1	No one else in my family has it	10 - 20 years old	4683.57	12.8229	4683.58	12.8229	1
960	3802	NA	6693	Criteria Met	No Results Received	Self	NF1		1982-01-04	33.8	Female	NA	oakland	san pablo	CA		94806	UNITED STATES	NA	NA	NA	1	NA	NA	NA	NA	NA	NA	NA	NA	NA	NA	NA	NA	NA	NA	Yes	Under 5 years old	11323.1	31.0009	11323.1	31.0009	1
961	3803	NA	6694	Criteria Met	No Results Received	Self	NF1	OTHER	1985-05-01	30.5	Female	NA	Denver	Okmulgee	OK		74447	UNITED STATES	NA	NA	NA	1	NA	NA	NA	NA	NA	NA	NA	NA	NA	NA	NA	NA	NA	1	Yes	Under 5 years old	10110.1	27.6799	10110.1	27.6799	1
962	3803	NA	12231	Criteria Met	No Results Received	Self	NF1	OTHER	1985-05-01	30.5	Female	NA	Denver	Okmulgee	OK		74447	UNITED STATES	NA	NA	NA	1	NA	NA	NA	NA	NA	NA	NA	NA	NA	NA	NA	NA	NA	1	Yes	Under 5 years old	10110.1	27.6799	10771.8	29.4915	2
963	3804	3802	6695	Criteria Met	No Results Received	Parent or Guardian	NF1		2012-03-26	3.5	Female	NA		san pablo	CA		94806	UNITED STATES	NA	NA	NA	1	NA	NA	NA	NA	NA	NA	NA	NA	NA	NA	NA	NA	NA	NA	Yes	Under 5 years old	283.87	0.777194	284.08	0.777769	1
964	3805	NA	6696	Criteria Met	No Results Received	Self	NF1		1969-06-19	46.3	Female	NA	Rio de Janeiro	Vista	CA		92081	UNITED STATES	NA	NA	NA	NA	NA	NA	NA	NA	NA	NA	NA	NA	NA	NA	NA	NA	NA	1	No one else in my family has it	Under 5 years old	15905.9	43.548	16006.6	43.8238	1
965	3805	NA	14040	Criteria Met	No Results Received	Self	NF1		1969-06-19	46.3	Female	NA	Rio de Janeiro	Vista	CA		92081	UNITED STATES	NA	NA	NA	NA	NA	NA	NA	NA	NA	NA	NA	NA	NA	NA	NA	NA	NA	1	No one else in my family has it	Under 5 years old	15905.9	43.548	16771	45.9164	2
966	3805	NA	15156	Criteria Met	No Results Received	Self	NF1		1969-06-19	46.3	Female	NA	Rio de Janeiro	Vista	CA		92081	UNITED STATES	NA	NA	NA	NA	NA	NA	NA	NA	NA	NA	NA	NA	NA	NA	NA	NA	NA	1	No one else in my family has it	Under 5 years old	15905.9	43.548	16910.9	46.2994	3
967	3806	NA	6697	Criteria Met	No Results Received	Parent or Guardian	NF1		2000-11-16	14.9	Male	NA	Knoxville, Tennessee	Knoxville	TN		37932	UNITED STATES	NA	NA	NA	NA	NA	NA	NA	NA	NA	NA	NA	NA	NA	NA	NA	NA	NA	1	I am not sure if anyone in my family has NF1	Under 5 years old	4433.86	12.1392	4433.87	12.1393	1
968	3806	NA	9947	Criteria Met	No Results Received	Parent or Guardian	NF1		2000-11-16	14.9	Male	NA	Knoxville, Tennessee	Knoxville	TN		37932	UNITED STATES	NA	NA	NA	NA	NA	NA	NA	NA	NA	NA	NA	NA	NA	NA	NA	NA	NA	1	I am not sure if anyone in my family has NF1	Under 5 years old	4433.86	12.1392	4887.66	13.3817	2
969	3806	NA	14393	Criteria Met	No Results Received	Parent or Guardian	NF1		2000-11-16	14.9	Male	NA	Knoxville, Tennessee	Knoxville	TN		37932	UNITED STATES	NA	NA	NA	NA	NA	NA	NA	NA	NA	NA	NA	NA	NA	NA	NA	NA	NA	1	I am not sure if anyone in my family has NF1	Under 5 years old	4433.86	12.1392	5333.65	14.6027	3
970	3807	NA	6698	Criteria Met	No Results Received	Self	NF1		1996-05-11	19.4	Female	NA	LABORDE- CORDOBA	6000			2657	ARGENTINA	NA	NA	NA	NA	NA	NA	NA	NA	NA	NA	NA	NA	NA	NA	NA	NA	NA	1	No one else in my family has it	Not sure	6084.17	16.6575	6084.18	16.6576	1
971	3808	NA	6704	Criteria Met	No Results Received	Self	NF1		1967-07-16	48.3	Female	NA	Batesville, MS	Clinton	MS		39056	UNITED STATES	NA	NA	NA	NA	NA	NA	NA	NA	NA	NA	NA	NA	NA	NA	NA	NA	NA	1	Yes	5 - 9 years old	16611.2	45.479	16612.6	45.4828	1
972	3809	NA	6700	Criteria Met	No Results Received	Self	NF1	PA - Other	1997-06-09	18.3	Female	NA	Pottsville, PA	Minersville	PA		17954	UNITED STATES	NA	NA	NA	NA	NA	NA	NA	NA	NA	NA	NA	NA	NA	NA	NA	NA	NA	1	No one else in my family has it	Under 5 years old	5690.84	15.5807	5874.7	16.0841	1
973	3809	NA	11114	Criteria Met	No Results Received	Self	NF1	PA - Other	1997-06-09	18.3	Female	NA	Pottsville, PA	Minersville	PA		17954	UNITED STATES	NA	NA	NA	NA	NA	NA	NA	NA	NA	NA	NA	NA	NA	NA	NA	NA	NA	1	No one else in my family has it	Under 5 years old	5690.84	15.5807	6225.75	17.0452	2
974	3810	NA	6702	Criteria Met	No Results Received	Self	NF1		1957-09-19	58.1	Female	NA	port angeles	port angeles	WA		98363	UNITED STATES MINOR OUTLYING ISLANDS	NA	NA	NA	NA	NA	NA	NA	NA	NA	NA	NA	NA	NA	NA	NA	NA	NA	1	No one else in my family has it	10 - 20 years old	20199.2	55.3024	20199.2	55.3025	1
975	3812	3808	6705	Criteria Met	No Results Received	Parent or Guardian	NF1		2004-10-14	11	Female	NA		Clinton	MS		39056	UNITED STATES	NA	NA	NA	NA	NA	NA	NA	NA	NA	NA	NA	NA	NA	NA	NA	NA	NA	1	Yes	Not sure	3007.39	8.23379	3007.6	8.23436	1
976	3813	NA	6706	Criteria Met	No Results Received	Self	NF2		1969-12-26	45.8	Female	NA	Cincinnati	Cincinnati	OH		45238	UNITED STATES	NA	NA	NA	NA	NA	NA	NA	NA	NA	NA	NA	NA	NA	NA	NA	NA	NA	1	No one else in my family has it	Older than 20 years old	15718.9	43.0359	15718.9	43.0359	1
977	3813	NA	9600	Criteria Met	No Results Received	Self	NF2		1969-12-26	45.8	Female	NA	Cincinnati	Cincinnati	OH		45238	UNITED STATES	NA	NA	NA	NA	NA	NA	NA	NA	NA	NA	NA	NA	NA	NA	NA	NA	NA	1	No one else in my family has it	Older than 20 years old	15718.9	43.0359	16107.8	44.1007	2
978	3813	NA	13450	Criteria Met	No Results Received	Self	NF2		1969-12-26	45.8	Female	NA	Cincinnati	Cincinnati	OH		45238	UNITED STATES	NA	NA	NA	NA	NA	NA	NA	NA	NA	NA	NA	NA	NA	NA	NA	NA	NA	1	No one else in my family has it	Older than 20 years old	15718.9	43.0359	16575.9	45.3824	3
979	3814	NA	6707	Criteria Met	No Results Received	Parent or Guardian	NF1	IL - Lurie Childrens Hosp. of Chicago NF Clinic	2000-05-25	15.4	Female	NA	Morris, IL	Batavia	IL		60510	UNITED STATES	NA	NA	NA	NA	NA	NA	NA	NA	NA	NA	NA	NA	NA	NA	NA	NA	NA	1	No one else in my family has it	Under 5 years old	4611.11	12.6245	5070.84	13.8832	1
980	3815	NA	6708	Criteria Met	No Results Received	Self	NF1		1982-10-12	33	Female	NA	warsaw ny	castile	NY		14427	UNITED STATES	NA	NA	NA	NA	NA	NA	NA	NA	NA	NA	NA	NA	NA	NA	NA	NA	NA	1	Yes	5 - 9 years old	11046.8	30.2444	11046.8	30.2444	1
981	3815	NA	13710	Criteria Met	No Results Received	Self	NF1		1982-10-12	33	Female	NA	warsaw ny	castile	NY		14427	UNITED STATES	NA	NA	NA	NA	NA	NA	NA	NA	NA	NA	NA	NA	NA	NA	NA	NA	NA	1	Yes	5 - 9 years old	11046.8	30.2444	11903.5	32.59	2
982	3815	NA	15177	Criteria Met	No Results Received	Self	NF1		1982-10-12	33	Female	NA	warsaw ny	castile	NY		14427	UNITED STATES	NA	NA	NA	NA	NA	NA	NA	NA	NA	NA	NA	NA	NA	NA	NA	NA	NA	1	Yes	5 - 9 years old	11046.8	30.2444	12048	32.9856	3
983	3816	NA	6710	Criteria Met	No Results Received	Parent or Guardian	NF1		2000-06-19	15.3	Female	NA	Sandusky	Belleuve	OH		44811	UNITED STATES	NA	NA	NA	NA	NA	NA	NA	NA	NA	NA	NA	NA	NA	NA	NA	NA	NA	1	No one else in my family has it	Under 5 years old	4586.77	12.5579	4586.78	12.5579	1
984	3817	NA	6711	Criteria Met	No Results Received	Self	SCHW		1963-12-19	51.8	Female	NA	tampa fla	newport	MI		48166	UNITED STATES	NA	NA	NA	NA	NA	NA	NA	NA	NA	NA	NA	NA	NA	NA	NA	NA	NA	1	No one else in my family has it	Older than 20 years old	17918.8	49.0591	17918.9	49.0592	1
985	3819	NA	6714	Criteria Met	No Results Received	Parent or Guardian	NF1		2006-12-24	8.8	Male	NA	Tuscon	Brick	NJ		8724	UNITED STATES	NA	NA	NA	NA	NA	NA	NA	NA	NA	NA	NA	NA	NA	NA	NA	NA	NA	1	No one else in my family has it	Under 5 years old	2208	6.04517	2208.01	6.0452	1
986	3819	NA	13848	Criteria Met	No Results Received	Parent or Guardian	NF1		2006-12-24	8.8	Male	NA	Tuscon	Brick	NJ		8724	UNITED STATES	NA	NA	NA	NA	NA	NA	NA	NA	NA	NA	NA	NA	NA	NA	NA	NA	NA	1	No one else in my family has it	Under 5 years old	2208	6.04517	3064.77	8.39088	2
987	3822	NA	6717	Criteria Met	No Results Received	Self	NF1		1995-12-25	19.8	Female	NA	mount pleasant iowa	salem	IA		52649	UNITED STATES	NA	NA	NA	NA	NA	NA	NA	NA	NA	NA	NA	NA	NA	NA	NA	NA	NA	1	I am not sure if anyone in my family has NF1	5 - 9 years old	6225.8	17.0453	7221.81	19.7722	1
988	3823	NA	6718	Criteria Met	No Results Received	Parent or Guardian	NF1		1998-12-04	16.9	Female	NA	Fort worth	Fort worth	TX		76114	UNITED STATES	NA	NA	NA	NA	NA	NA	NA	NA	NA	NA	NA	NA	NA	NA	NA	NA	NA	1	Yes	Under 5 years old	5150.89	14.1024	5150.9	14.1024	1
989	3825	NA	6720	Criteria Met	No Results Received	Parent or Guardian	NF1		2005-05-17	10.4	Female	NA	2005-05-17	Phila	PA		19145	UNITED STATES	NA	NA	NA	NA	NA	NA	NA	NA	NA	NA	NA	NA	NA	NA	NA	NA	NA	1	Yes	Under 5 years old	2796.61	7.6567	2796.62	7.65673	1
990	3826	NA	6722	Criteria Met	No Results Received	Parent or Guardian	NF1		1987-06-28	28.3	Female	NA	Fairfax	Manassas	VA		20110	UNITED STATES	NA	NA	NA	NA	NA	NA	NA	NA	NA	NA	NA	NA	NA	NA	NA	NA	NA	1	No one else in my family has it	5 - 9 years old	9329.72	25.5434	9329.72	25.5434	1
991	3826	NA	13804	Criteria Met	No Results Received	Parent or Guardian	NF1		1987-06-28	28.3	Female	NA	Fairfax	Manassas	VA		20110	UNITED STATES	NA	NA	NA	NA	NA	NA	NA	NA	NA	NA	NA	NA	NA	NA	NA	NA	NA	1	No one else in my family has it	5 - 9 years old	9329.72	25.5434	10183.6	27.8813	2
992	3828	NA	6724	Criteria Met	Results Verified	Parent or Guardian	NF1		2009-11-19	5.9	Male	NA	jennings	jennings	LA		70546	UNITED STATES	NA	NA	NA	NA	NA	NA	NA	NA	NA	NA	NA	NA	NA	NA	NA	NA	NA	1	I am not sure if anyone in my family has NF1	Under 5 years old	1149.94	3.14836	1604.85	4.39384	1
993	3828	NA	10057	Criteria Met	Results Verified	Parent or Guardian	NF1		2009-11-19	5.9	Male	NA	jennings	jennings	LA		70546	UNITED STATES	NA	NA	NA	NA	NA	NA	NA	NA	NA	NA	NA	NA	NA	NA	NA	NA	NA	1	I am not sure if anyone in my family has NF1	Under 5 years old	1149.94	3.14836	1979.92	5.42073	2
994	3831	NA	6726	Criteria Met	No Results Received	Self	NF1		1968-05-17	47.4	Male	NA	cacabelos	cacabelos		leon	24540	SPAIN	NA	NA	NA	NA	NA	NA	NA	NA	NA	NA	NA	NA	NA	NA	NA	NA	NA	1	No one else in my family has it	10 - 20 years old	16312.6	44.6616	16404.7	44.9135	1
995	3831	NA	11974	Criteria Met	No Results Received	Self	NF1		1968-05-17	47.4	Male	NA	cacabelos	cacabelos		leon	24540	SPAIN	NA	NA	NA	NA	NA	NA	NA	NA	NA	NA	NA	NA	NA	NA	NA	NA	NA	1	No one else in my family has it	10 - 20 years old	16312.6	44.6616	16926.7	46.3427	2
996	3832	NA	6727	Criteria Met	No Results Received	Parent or Guardian	NF1		2004-11-19	10.9	Male	NA	Huntington	Chesapeake	OH		45619	UNITED STATES	NA	NA	NA	NA	NA	NA	NA	NA	NA	NA	NA	NA	NA	NA	NA	NA	NA	1	No one else in my family has it	Under 5 years old	2978.55	8.15483	2978.56	8.15485	1
997	3833	NA	6729	Criteria Met	No Results Received	Parent or Guardian	NF1		2001-09-13	14.1	Female	NA	Moreno Valley, CA	Brookfiled	IL		60513	UNITED STATES	NA	NA	NA	NA	NA	NA	NA	NA	NA	NA	NA	NA	NA	NA	NA	NA	NA	1	Yes	10 - 20 years old	4142.83	11.3425	4142.93	11.3427	1
998	3834	NA	6730	Criteria Met	No Results Received	Parent or Guardian	NF1		2010-07-14	5.2	Female	NA	CARTERSVILLE	ADAIRSVILLE	GA		30103	UNITED STATES	NA	NA	NA	NA	NA	NA	NA	NA	NA	NA	NA	NA	NA	NA	NA	NA	NA	1	No one else in my family has it	Under 5 years old	917.15	2.51102	917.16	2.51105	1
999	3835	NA	6731	Criteria Met	No Results Received	Parent or Guardian	NF1		2002-08-12	13.2	Male	NA	Gainesville	Ocala	FL		34476	UNITED STATES	1	NA	NA	NA	NA	NA	NA	NA	NA	NA	NA	NA	NA	NA	NA	NA	NA	1	Yes	Under 5 years old	3810.76	10.4333	3810.78	10.4333	1
1000	3835	NA	13138	Criteria Met	No Results Received	Parent or Guardian	NF1		2002-08-12	13.2	Male	NA	Gainesville	Ocala	FL		34476	UNITED STATES	1	NA	NA	NA	NA	NA	NA	NA	NA	NA	NA	NA	NA	NA	NA	NA	NA	1	Yes	Under 5 years old	3810.76	10.4333	4642	12.7091	2
1001	3835	NA	13990	Criteria Met	No Results Received	Parent or Guardian	NF1		2002-08-12	13.2	Male	NA	Gainesville	Ocala	FL		34476	UNITED STATES	1	NA	NA	NA	NA	NA	NA	NA	NA	NA	NA	NA	NA	NA	NA	NA	NA	1	Yes	Under 5 years old	3810.76	10.4333	4662.02	12.7639	3
1002	3836	3835	6732	Criteria Met	No Results Received	Self	NF1		1958-04-04	57.6	Male	NA		Ocala	FL		34476	UNITED STATES	1	NA	NA	NA	NA	NA	NA	NA	NA	NA	NA	NA	NA	NA	NA	NA	NA	1	I am not sure if anyone in my family has NF1	Older than 20 years old	20011.6	54.7887	20011.8	54.7892	1
1003	3836	3835	13991	Criteria Met	No Results Received	Self	NF1		1958-04-04	57.6	Male	NA		Ocala	FL		34476	UNITED STATES	1	NA	NA	NA	NA	NA	NA	NA	NA	NA	NA	NA	NA	NA	NA	NA	NA	1	I am not sure if anyone in my family has NF1	Older than 20 years old	20011.6	54.7887	20863	57.1198	2
1004	3837	NA	6733	Criteria Met	No Results Received	Parent or Guardian	NF1		1998-09-09	17.1	Female	NA	Norfolk	Hattiesburg	MS		39402	UNITED STATES	NA	NA	NA	NA	NA	NA	NA	NA	NA	NA	NA	NA	NA	NA	NA	NA	NA	1	No one else in my family has it	Under 5 years old	5243.85	14.3569	5243.86	14.3569	1
1005	3837	NA	10885	Criteria Met	No Results Received	Parent or Guardian	NF1		1998-09-09	17.1	Female	NA	Norfolk	Hattiesburg	MS		39402	UNITED STATES	NA	NA	NA	NA	NA	NA	NA	NA	NA	NA	NA	NA	NA	NA	NA	NA	NA	1	No one else in my family has it	Under 5 years old	5243.85	14.3569	5767.92	15.7917	2
1006	3838	NA	6734	Criteria Met	No Results Received	Parent or Guardian	NF1		1997-03-03	18.6	Male	NA	Wilmington	Bear	DE		19701	UNITED STATES	NA	NA	NA	NA	NA	NA	NA	NA	NA	NA	NA	NA	NA	NA	NA	NA	NA	1	No one else in my family has it	Under 5 years old	5798.85	15.8764	5798.86	15.8764	1
1007	3839	NA	6735	Criteria Met	No Results Received	Parent or Guardian	NF1		2003-04-01	12.5	Male	NA	Carmichael, CA	Lynnwood	WA		98036	UNITED STATES	NA	NA	NA	NA	NA	NA	NA	NA	NA	NA	NA	NA	NA	NA	NA	NA	NA	1	Yes	5 - 9 years old	3578.95	9.79863	3578.97	9.79869	1
1008	3840	3839	6736	Criteria Met	No Results Received	Self	NF1		1969-12-28	45.8	Male	NA		Lynnwood	WA		98036	UNITED STATES	NA	NA	NA	NA	NA	NA	NA	NA	NA	NA	NA	NA	NA	NA	NA	NA	NA	1	Yes	Under 5 years old	15725.8	43.0548	15726	43.0554	1
1009	3841	NA	6737	Criteria Met	No Results Received	Self	NF2		1977-01-10	38.8	Female	NA	Delmenhorst	Prairie du Sac	WI		53578	UNITED STATES	NA	NA	NA	NA	NA	NA	NA	NA	NA	NA	NA	NA	NA	NA	NA	NA	NA	1	No one else in my family has it	Older than 20 years old	13156.7	36.0211	13156.7	36.0211	1
1010	3842	NA	6738	Criteria Met	No Results Received	Parent or Guardian	NF1	LA - Other	2012-05-24	3.4	Male	NA	Lake Charles	Lake Charles	LA		70615	UNITED STATES	NA	NA	NA	NA	NA	NA	NA	NA	NA	NA	NA	NA	NA	NA	NA	NA	NA	1	I am not sure if anyone in my family has NF1	Under 5 years old	238.96	0.654237	238.97	0.654264	1
1011	3842	NA	9966	Criteria Met	No Results Received	Parent or Guardian	NF1	LA - Other	2012-05-24	3.4	Male	NA	Lake Charles	Lake Charles	LA		70615	UNITED STATES	NA	NA	NA	NA	NA	NA	NA	NA	NA	NA	NA	NA	NA	NA	NA	NA	NA	1	I am not sure if anyone in my family has NF1	Under 5 years old	238.96	0.654237	680.82	1.86398	2
1012	3843	NA	6739	Criteria Met	No Results Received	Self	NF1	TX - Baylor NF Clinic	1948-03-07	67.6	Male	NA	Fort Worth Texas	Grand Prairie	TX		75050	UNITED STATES	NA	NA	NA	NA	NA	NA	NA	NA	NA	NA	NA	NA	NA	NA	NA	NA	NA	1	Yes	Under 5 years old	23693	64.8678	23693	64.8679	1
1013	3843	NA	6767	Criteria Met	No Results Received	Self	NF1	TX - Baylor NF Clinic	1948-03-07	67.6	Male	NA	Fort Worth Texas	Grand Prairie	TX		75050	UNITED STATES	NA	NA	NA	NA	NA	NA	NA	NA	NA	NA	NA	NA	NA	NA	NA	NA	NA	1	Yes	Under 5 years old	23693	64.8678	23700	64.887	2
1014	3843	NA	11334	Criteria Met	No Results Received	Self	NF1	TX - Baylor NF Clinic	1948-03-07	67.6	Male	NA	Fort Worth Texas	Grand Prairie	TX		75050	UNITED STATES	NA	NA	NA	NA	NA	NA	NA	NA	NA	NA	NA	NA	NA	NA	NA	NA	NA	1	Yes	Under 5 years old	23693	64.8678	24224.6	66.3233	3
1015	3843	NA	13938	Criteria Met	No Results Received	Self	NF1	TX - Baylor NF Clinic	1948-03-07	67.6	Male	NA	Fort Worth Texas	Grand Prairie	TX		75050	UNITED STATES	NA	NA	NA	NA	NA	NA	NA	NA	NA	NA	NA	NA	NA	NA	NA	NA	NA	1	Yes	Under 5 years old	23693	64.8678	24541.9	67.1921	4
1016	3844	NA	6742	Criteria Met	No Results Received	Self	NF1		1977-11-23	37.9	Female	NA	Dallas Tx	Terrell	TX		75160	UNITED STATES	NA	NA	NA	NA	NA	NA	NA	NA	NA	NA	NA	NA	NA	NA	NA	NA	NA	1	I am not sure if anyone in my family has NF1	10 - 20 years old	12840.1	35.1543	12840.2	35.1546	1
1017	3846	NA	6743	Criteria Met	No Results Received	Self	NF1		1991-07-15	24.3	Female	NA		Athens	OH		45701	UNITED STATES	NA	NA	NA	NA	NA	NA	NA	NA	NA	NA	NA	NA	NA	NA	NA	NA	NA	1	No one else in my family has it	Under 5 years old	7858.24	21.5147	7858.25	21.5147	1
1018	3847	NA	6744	Criteria Met	No Results Received	Self	NF1		1979-03-16	36.6	Male	NA	Pittsburgh	Bethel Park	PA		15102	UNITED STATES	NA	NA	NA	NA	NA	NA	NA	NA	NA	NA	NA	NA	NA	NA	NA	NA	NA	1	No one else in my family has it	Under 5 years old	12362.8	33.8474	12362.8	33.8474	1
1019	3847	NA	7684	Criteria Met	No Results Received	Self	NF1		1979-03-16	36.6	Male	NA	Pittsburgh	Bethel Park	PA		15102	UNITED STATES	NA	NA	NA	NA	NA	NA	NA	NA	NA	NA	NA	NA	NA	NA	NA	NA	NA	1	No one else in my family has it	Under 5 years old	12362.8	33.8474	12472.8	34.1488	2
1020	3847	NA	13333	Criteria Met	No Results Received	Self	NF1		1979-03-16	36.6	Male	NA	Pittsburgh	Bethel Park	PA		15102	UNITED STATES	NA	NA	NA	NA	NA	NA	NA	NA	NA	NA	NA	NA	NA	NA	NA	NA	NA	1	No one else in my family has it	Under 5 years old	12362.8	33.8474	13208.8	36.1638	3
1021	3847	NA	13366	Criteria Met	No Results Received	Self	NF1		1979-03-16	36.6	Male	NA	Pittsburgh	Bethel Park	PA		15102	UNITED STATES	NA	NA	NA	NA	NA	NA	NA	NA	NA	NA	NA	NA	NA	NA	NA	NA	NA	1	No one else in my family has it	Under 5 years old	12362.8	33.8474	13208.9	36.1639	4
1022	3847	NA	13384	Criteria Met	No Results Received	Self	NF1		1979-03-16	36.6	Male	NA	Pittsburgh	Bethel Park	PA		15102	UNITED STATES	NA	NA	NA	NA	NA	NA	NA	NA	NA	NA	NA	NA	NA	NA	NA	NA	NA	1	No one else in my family has it	Under 5 years old	12362.8	33.8474	13208.9	36.1639	5
1023	3848	NA	6745	Criteria Met	No Results Received	Parent or Guardian	NF1		2008-11-03	6.9	Male	NA	Fargo	Barnesville	MN		56514	UNITED STATES	NA	NA	NA	NA	NA	NA	NA	NA	NA	NA	NA	NA	NA	NA	NA	NA	NA	1	No one else in my family has it	Under 5 years old	1537.76	4.21016	1537.77	4.21018	1
1024	3848	NA	7303	Criteria Met	No Results Received	Parent or Guardian	NF1		2008-11-03	6.9	Male	NA	Fargo	Barnesville	MN		56514	UNITED STATES	NA	NA	NA	NA	NA	NA	NA	NA	NA	NA	NA	NA	NA	NA	NA	NA	NA	1	No one else in my family has it	Under 5 years old	1537.76	4.21016	1624.63	4.44799	2
1025	3849	NA	6746	Criteria Met	No Results Received	Parent or Guardian	NF1		2011-04-18	4.5	Female	NA	Boston	Wellesley	MA		2481	UNITED STATES	NA	NA	NA	NA	NA	NA	NA	NA	NA	NA	NA	NA	NA	NA	NA	NA	NA	1	No one else in my family has it	Under 5 years old	641.88	1.75737	641.89	1.7574	1
1026	3850	NA	6747	Criteria Met	Additional Information Needed	Parent or Guardian	NF1		2005-07-13	10.2	Male	NA	Birmingham	Birmingham	AL		35216	UNITED STATES	NA	NA	NA	NA	NA	NA	NA	NA	NA	NA	NA	NA	NA	NA	NA	NA	NA	1	Yes	5 - 9 years old	2747.04	7.52099	2878.63	7.88126	1
1027	3850	NA	11425	Criteria Met	Additional Information Needed	Parent or Guardian	NF1		2005-07-13	10.2	Male	NA	Birmingham	Birmingham	AL		35216	UNITED STATES	NA	NA	NA	NA	NA	NA	NA	NA	NA	NA	NA	NA	NA	NA	NA	NA	NA	1	Yes	5 - 9 years old	2747.04	7.52099	3283.64	8.99012	2
1028	3850	NA	14354	Criteria Met	Additional Information Needed	Parent or Guardian	NF1		2005-07-13	10.2	Male	NA	Birmingham	Birmingham	AL		35216	UNITED STATES	NA	NA	NA	NA	NA	NA	NA	NA	NA	NA	NA	NA	NA	NA	NA	NA	NA	1	Yes	5 - 9 years old	2747.04	7.52099	3632.62	9.94557	3
1029	3851	NA	6748	Criteria Met	No Results Received	Self	NF1		1967-09-22	48.1	Female	NA	Los Alamos	DeSmet	SD		57231	UNITED STATES	NA	NA	NA	NA	NA	NA	NA	NA	NA	NA	NA	NA	NA	NA	NA	NA	NA	1	No one else in my family has it	5 - 9 years old	16556.7	45.3297	16556.7	45.3298	1
1030	3853	NA	6750	Criteria Met	No Results Received	Parent or Guardian	NF1		2010-12-09	4.8	Female	NA	San Antonio	San Antonio	TX		78233	UNITED STATES	1	NA	NA	NA	NA	NA	NA	NA	NA	NA	NA	NA	NA	NA	NA	NA	NA	1	Yes	Under 5 years old	772.92	2.11614	772.93	2.11617	1
1031	3854	NA	6751	Criteria Met	No Results Received	Self	NF1		1959-07-28	56.2	Male	NA	Glasgow, Montana	Glasgow	MT		59230	UNITED STATES	NA	NA	NA	NA	NA	NA	NA	NA	NA	NA	NA	NA	NA	NA	NA	NA	NA	1	Yes	Older than 20 years old	19535.7	53.4858	19535.7	53.4858	1
1032	3857	NA	6755	Criteria Met	No Results Received	Self	NF1		1989-05-02	26.5	Female	NA	New York	La Crosse	WI		54601	UNITED STATES	NA	NA	NA	NA	NA	NA	NA	NA	NA	NA	NA	NA	NA	NA	NA	NA	NA	1	Yes	Under 5 years old	8665.1	23.7238	8665.11	23.7238	1
1033	3859	NA	6757	Criteria Met	No Results Received	Parent or Guardian	NF1		1982-02-10	33.7	Male	NA	Ji Ning	Jin Xiang		Shan Dong	272200	CHINA	NA	NA	NA	NA	NA	1	NA	NA	NA	NA	NA	NA	NA	NA	NA	NA	NA	NA	No one else in my family has it	Under 5 years old	11303.4	30.947	11303.4	30.947	1
1034	3860	NA	6758	Criteria Met	No Results Received	Parent or Guardian	NF1		2005-02-25	10.6	Male	NA	Reno, nevada	battle mountain	NV		89820	UNITED STATES	NA	NA	NA	NA	NA	NA	NA	NA	NA	NA	NA	1	NA	1	NA	NA	NA	NA	No one else in my family has it	Under 5 years old	2888.11	7.90721	2888.11	7.90721	1
1035	3862	NA	6760	Criteria Met	No Results Received	Self	NF1		1994-10-30	21	Female	NA	fitchburg	townsend	MA		1469	UNITED STATES	NA	NA	NA	NA	NA	NA	NA	NA	NA	NA	NA	NA	NA	NA	NA	NA	NA	1	Yes	Under 5 years old	6660.06	18.2343	6660.07	18.2343	1
1036	3864	NA	6761	Criteria Met	No Results Received	Self	NF1		1993-09-05	22.1	Female	NA	San Diego	San Diego	CA		92139	UNITED STATES	NA	1	NA	NA	NA	NA	NA	NA	NA	NA	NA	NA	NA	NA	NA	NA	NA	1	No one else in my family has it	Under 5 years old	7080.25	19.3847	7080.26	19.3847	1
1037	3865	NA	6762	Criteria Met	No Results Received	Self	NF1		1985-12-11	29.8	Female	NA	Chattanooga, TN	Honolulu	HI		96818	UNITED STATES	NA	NA	NA	NA	NA	NA	NA	NA	NA	NA	NA	NA	NA	NA	NA	NA	NA	1	Yes	Older than 20 years old	9905.33	27.1193	9905.34	27.1193	1
1038	3866	NA	6269	Criteria Met	No Results Received	Self	NF1		1964-03-15	51.6	Male	NA	Waukesha	Valparaiso	IN		46383	UNITED STATES	NA	NA	NA	NA	NA	NA	NA	NA	NA	NA	NA	NA	NA	NA	NA	NA	NA	1	Yes	Older than 20 years old	17846.7	48.8616	17722.1	48.5204	1
1039	3866	NA	6763	Criteria Met	No Results Received	Self	NF1		1964-03-15	51.6	Male	NA	Waukesha	Valparaiso	IN		46383	UNITED STATES	NA	NA	NA	NA	NA	NA	NA	NA	NA	NA	NA	NA	NA	NA	NA	NA	NA	1	Yes	Older than 20 years old	17846.7	48.8616	17846.7	48.8616	2
1040	3869	NA	6769	Criteria Met	No Results Received	Parent or Guardian	NF1		1961-12-14	53.9	Male	NA	Boston	Baltimore	MD		21215	UNITED STATES	NA	NA	NA	1	NA	NA	NA	NA	NA	NA	NA	NA	NA	NA	NA	NA	NA	NA	Yes	Under 5 years old	18670.7	51.1176	18670.7	51.1176	1
1041	3871	NA	6771	Criteria Met	No Results Received	Self	NF1		1971-10-08	44	Female	NA	camrose	calgary		Alberta	T2K 4L6	CANADA	NA	NA	NA	NA	NA	NA	NA	NA	NA	NA	NA	NA	NA	NA	NA	NA	NA	1	Yes	Older than 20 years old	15085.9	41.3028	15085.9	41.3028	1
1042	3872	3871	6772	Criteria Met	No Results Received	Parent or Guardian	NF1		1997-05-23	18.4	Female	NA		calgary		Alberta	T2K 4L6	CANADA	NA	NA	NA	NA	NA	NA	NA	NA	NA	NA	NA	NA	NA	NA	NA	NA	NA	1	Yes	Under 5 years old	5726.65	15.6787	5726.86	15.6793	1
1043	3873	3871	6773	Criteria Met	No Results Received	Parent or Guardian	NF1		2002-03-16	13.6	Male	NA		calgary		Alberta	T2K 4L6	CANADA	NA	NA	NA	NA	NA	NA	NA	NA	NA	NA	NA	NA	NA	NA	NA	NA	NA	1	Yes	Under 5 years old	3968.65	10.8656	3968.87	10.8662	1
1044	3874	NA	6774	Criteria Met	No Results Received	Self	NF1		1974-09-24	41.1	Male	NA	New York	Montgomery	NY		12549	UNITED STATES	NA	NA	NA	NA	NA	NA	NA	NA	NA	NA	NA	NA	NA	NA	NA	NA	NA	1	Yes	10 - 20 years old	14003.9	38.3406	14003.9	38.3406	1
1045	3875	NA	6775	Criteria Met	No Results Received	Self	NF1		1991-01-04	24.8	Female	NA	Cleveland	Euclid	OH		44123	UNITED STATES	NA	NA	NA	NA	NA	NA	NA	NA	NA	NA	NA	NA	NA	NA	NA	NA	NA	1	Yes	Under 5 years old	8058.56	22.0631	8058.57	22.0632	1
1046	3876	NA	6776	Criteria Met	No Results Received	Parent or Guardian	NF1		2010-12-08	4.8	Female	NA	Longview	longview	TX		75601	UNITED STATES	NA	NA	NA	NA	NA	NA	NA	NA	NA	NA	NA	NA	NA	NA	NA	NA	NA	1	No one else in my family has it	Under 5 years old	781.19	2.13878	781.19	2.13878	1
1047	3876	NA	15209	Criteria Met	No Results Received	Parent or Guardian	NF1		2010-12-08	4.8	Female	NA	Longview	longview	TX		75601	UNITED STATES	NA	NA	NA	NA	NA	NA	NA	NA	NA	NA	NA	NA	NA	NA	NA	NA	NA	1	No one else in my family has it	Under 5 years old	781.19	2.13878	1764.09	4.82982	2
1048	3877	NA	6777	Criteria Met	No Results Received	Parent or Guardian	NF1		1997-09-08	18.1	Female	NA	San Gabriel	San Gabriel	CA		91776	UNITED STATES	NA	NA	NA	NA	NA	NA	NA	NA	NA	NA	NA	NA	NA	NA	NA	NA	NA	1	No one else in my family has it	Under 5 years old	5620.26	15.3874	5620.27	15.3875	1
1049	3877	NA	9952	Criteria Met	No Results Received	Parent or Guardian	NF1		1997-09-08	18.1	Female	NA	San Gabriel	San Gabriel	CA		91776	UNITED STATES	NA	NA	NA	NA	NA	NA	NA	NA	NA	NA	NA	NA	NA	NA	NA	NA	NA	1	No one else in my family has it	Under 5 years old	5620.26	15.3874	6052.69	16.5714	2
1050	3877	NA	11009	Criteria Met	No Results Received	Parent or Guardian	NF1		1997-09-08	18.1	Female	NA	San Gabriel	San Gabriel	CA		91776	UNITED STATES	NA	NA	NA	NA	NA	NA	NA	NA	NA	NA	NA	NA	NA	NA	NA	NA	NA	1	No one else in my family has it	Under 5 years old	5620.26	15.3874	6134.19	16.7945	3
1051	3879	NA	6779	Criteria Met	No Results Received	Self	NF2		1976-01-10	39.8	Female	NA	Bloomsburg	Opelika	AL		36801	UNITED STATES	NA	NA	NA	NA	NA	NA	NA	NA	NA	NA	NA	NA	NA	NA	NA	NA	NA	1	I am not sure if anyone in my family has NF2	Older than 20 years old	13533.4	37.0525	13533.4	37.0525	1
1052	3881	NA	6783	Criteria Met	No Results Received	Self	NF1		1994-06-17	21.3	Male	NA	Neenah	Kaukauna	ID		54130	UNITED STATES	NA	NA	NA	NA	NA	NA	NA	NA	NA	NA	NA	NA	NA	NA	NA	NA	NA	1	Yes	Under 5 years old	6801.01	18.6202	6801.02	18.6202	1
1053	3882	NA	6784	Criteria Met	No Results Received	Parent or Guardian	NF1		2010-07-27	5.2	Male	NA	Columbia City	Columbia City	IN		46725	UNITED STATES	NA	NA	NA	NA	NA	NA	NA	NA	NA	NA	NA	NA	NA	NA	NA	NA	NA	1	No one else in my family has it	Under 5 years old	917.04	2.51072	917.05	2.51075	1
1054	3882	NA	11212	Criteria Met	No Results Received	Parent or Guardian	NF1		2010-07-27	5.2	Male	NA	Columbia City	Columbia City	IN		46725	UNITED STATES	NA	NA	NA	NA	NA	NA	NA	NA	NA	NA	NA	NA	NA	NA	NA	NA	NA	1	No one else in my family has it	Under 5 years old	917.04	2.51072	1430.93	3.91767	2
1055	3883	NA	6785	Criteria Met	No Results Received	Self	SCHW		1972-06-04	43.4	Male	NA	St. Anthony, NL CANADA	Cold Lake		Alberta	T9M1P2	CANADA	NA	NA	NA	NA	NA	NA	NA	NA	NA	NA	NA	NA	NA	NA	NA	NA	NA	1	Yes	Older than 20 years old	14849.1	40.6547	14849.1	40.6547	1
1056	3883	NA	9940	Criteria Met	No Results Received	Self	SCHW		1972-06-04	43.4	Male	NA	St. Anthony, NL CANADA	Cold Lake		Alberta	T9M1P2	CANADA	NA	NA	NA	NA	NA	NA	NA	NA	NA	NA	NA	NA	NA	NA	NA	NA	NA	1	Yes	Older than 20 years old	14849.1	40.6547	15279.6	41.8333	2
1057	3883	NA	14369	Criteria Met	No Results Received	Self	SCHW		1972-06-04	43.4	Male	NA	St. Anthony, NL CANADA	Cold Lake		Alberta	T9M1P2	CANADA	NA	NA	NA	NA	NA	NA	NA	NA	NA	NA	NA	NA	NA	NA	NA	NA	NA	1	Yes	Older than 20 years old	14849.1	40.6547	15724.8	43.0522	3
1058	3884	NA	6787	Criteria Met	No Results Received	Self	NF1		1979-02-17	36.7	Female	NA	Singapore	Singapore		Singapore	550511	SINGAPORE	NA	1	NA	NA	NA	NA	NA	NA	NA	NA	NA	NA	NA	NA	NA	NA	NA	NA	No one else in my family has it	10 - 20 years old	12400.6	33.9509	12474.6	34.1536	1
1059	3884	NA	14349	Criteria Met	No Results Received	Self	NF1		1979-02-17	36.7	Female	NA	Singapore	Singapore		Singapore	550511	SINGAPORE	NA	1	NA	NA	NA	NA	NA	NA	NA	NA	NA	NA	NA	NA	NA	NA	NA	NA	No one else in my family has it	10 - 20 years old	12400.6	33.9509	13275.6	36.3465	2
1060	3885	NA	6788	Criteria Met	No Results Received	Parent or Guardian	NF1		1989-07-24	26.2	Male	NA	NY	Larchmont	NY		10538	UNITED STATES	NA	NA	NA	NA	NA	NA	NA	NA	NA	NA	NA	NA	NA	NA	NA	NA	NA	1	No one else in my family has it	Under 5 years old	8590.69	23.52	8590.69	23.52	1
1061	3886	NA	6789	Criteria Met	No Results Received	Self	NF1		1982-05-02	33.5	Female	NA	Auckland	Auckland			1701	NEW ZEALAND	NA	NA	NA	NA	NA	NA	NA	NA	NA	NA	NA	1	NA	1	NA	NA	NA	NA	No one else in my family has it	Older than 20 years old	11231.1	30.749	11231.1	30.749	1
1062	3887	NA	6790	Criteria Met	No Results Received	Parent or Guardian	NF1		1993-08-25	22.1	Female	NA	Newark	Middletown	DE		19709	UNITED STATES	NA	NA	NA	NA	NA	NA	NA	NA	NA	NA	NA	NA	NA	NA	NA	NA	NA	1	No one else in my family has it	Under 5 years old	7098.92	19.4358	7098.93	19.4358	1
1063	3888	NA	6791	Criteria Met	No Results Received	Parent or Guardian	NF2		1999-01-17	16.7	Male	NA	republica argentina chubut	Comodoro Rivadavia		Chubut	9001	ARGENTINA	NA	NA	NA	NA	NA	NA	NA	NA	NA	NA	NA	NA	NA	NA	NA	1	NA	NA	Yes	10 - 20 years old	5128	14.0397	5128.01	14.0397	1
1064	3888	NA	7320	Criteria Met	No Results Received	Parent or Guardian	NF2		1999-01-17	16.7	Male	NA	republica argentina chubut	Comodoro Rivadavia		Chubut	9001	ARGENTINA	NA	NA	NA	NA	NA	NA	NA	NA	NA	NA	NA	NA	NA	NA	NA	1	NA	NA	Yes	10 - 20 years old	5128	14.0397	5203.12	14.2454	2
1065	3890	NA	6792	Criteria Met	No Results Received	Parent or Guardian	NF1		2004-04-03	11.5	Female	NA	Danbury	Hartsdale	NY		10530	UNITED STATES	NA	NA	NA	NA	NA	NA	NA	NA	NA	NA	NA	NA	NA	NA	NA	NA	NA	1	No one else in my family has it	Under 5 years old	3225.71	8.83151	3225.71	8.83151	1
1066	3890	NA	7287	Criteria Met	No Results Received	Parent or Guardian	NF1		2004-04-03	11.5	Female	NA	Danbury	Hartsdale	NY		10530	UNITED STATES	NA	NA	NA	NA	NA	NA	NA	NA	NA	NA	NA	NA	NA	NA	NA	NA	NA	1	No one else in my family has it	Under 5 years old	3225.71	8.83151	3297.87	9.02908	2
1067	3891	NA	6184	Criteria Met	No Results Received	Parent or Guardian	NF1		2004-09-01	11.1	Female	NA	Vorhees	Minotola	NJ		8341	UNITED STATES	NA	NA	NA	NA	NA	NA	NA	NA	NA	NA	NA	NA	NA	NA	NA	NA	NA	1	Yes	Under 5 years old	3074.81	8.41837	2933.84	8.03242	1
1068	3891	NA	6793	Criteria Met	No Results Received	Parent or Guardian	NF1		2004-09-01	11.1	Female	NA	Vorhees	Minotola	NJ		8341	UNITED STATES	NA	NA	NA	NA	NA	NA	NA	NA	NA	NA	NA	NA	NA	NA	NA	NA	NA	1	Yes	Under 5 years old	3074.81	8.41837	3074.82	8.4184	2
1069	3892	NA	6794	Criteria Met	No Results Received	Self	NF1		1974-07-09	41.3	Female	NA		herndon	VA		20170	UNITED STATES	NA	NA	NA	NA	NA	NA	NA	NA	NA	NA	NA	NA	NA	NA	NA	NA	NA	1	No one else in my family has it	Under 5 years old	14087.2	38.5687	14087.2	38.5687	1
1070	3893	NA	6795	Criteria Met	No Results Received	Parent or Guardian	NF1		1982-09-23	33.1	Female	NA	Hibbing, mn	Hibbing	MN		55746	UNITED STATES	NA	NA	NA	NA	NA	NA	NA	NA	NA	NA	NA	NA	NA	NA	NA	NA	NA	1	Yes	Under 5 years old	11089.6	30.3616	11089.6	30.3616	1
1071	3894	3893	6796	Criteria Met	No Results Received	Parent or Guardian	NF1		2009-07-22	6.2	Female	NA		Hibbing	MN		55746	UNITED STATES	NA	NA	NA	NA	NA	NA	NA	NA	NA	NA	NA	NA	NA	NA	NA	NA	NA	1	Yes	Under 5 years old	1290.39	3.5329	1290.6	3.53347	1
1072	3895	NA	6797	Criteria Met	No Results Received	Parent or Guardian	NF1	OH - Nationwide Children's Hosp. NF Clinic	2009-03-26	6.5	Male	NA	Alexandria	Delaware	OH		43015	UNITED STATES	NA	NA	NA	NA	NA	NA	NA	NA	NA	NA	NA	NA	NA	NA	NA	NA	NA	1	No one else in my family has it	Under 5 years old	1408.65	3.85667	1408.65	3.85667	1
1073	3895	NA	13304	Criteria Met	No Results Received	Parent or Guardian	NF1	OH - Nationwide Children's Hosp. NF Clinic	2009-03-26	6.5	Male	NA	Alexandria	Delaware	OH		43015	UNITED STATES	NA	NA	NA	NA	NA	NA	NA	NA	NA	NA	NA	NA	NA	NA	NA	NA	NA	1	No one else in my family has it	Under 5 years old	1408.65	3.85667	2240.76	6.13487	2
1074	3896	NA	6798	Criteria Met	No Results Received	Self	NF1		1978-11-12	36.9	Female	NA	arecibo	lakeland	FL		33801	UNITED STATES	NA	NA	NA	NA	NA	NA	NA	NA	NA	NA	NA	1	NA	NA	NA	NA	NA	NA	Yes	Under 5 years old	12500.8	34.2252	12500.8	34.2252	1
1075	3898	NA	6800	Criteria Met	No Results Received	Self	NF1		1988-09-09	27.1	Female	NA	Tallahassee	St. Johns	FL		32259	UNITED STATES	NA	NA	NA	NA	NA	NA	NA	NA	NA	NA	NA	NA	NA	NA	NA	NA	NA	1	No one else in my family has it	10 - 20 years old	8913.25	24.4031	8913.25	24.4031	1
1076	3898	NA	8695	Criteria Met	No Results Received	Self	NF1		1988-09-09	27.1	Female	NA	Tallahassee	St. Johns	FL		32259	UNITED STATES	NA	NA	NA	NA	NA	NA	NA	NA	NA	NA	NA	NA	NA	NA	NA	NA	NA	1	No one else in my family has it	10 - 20 years old	8913.25	24.4031	9101.02	24.9172	2
1077	3898	NA	9385	Criteria Met	No Results Received	Self	NF1		1988-09-09	27.1	Female	NA	Tallahassee	St. Johns	FL		32259	UNITED STATES	NA	NA	NA	NA	NA	NA	NA	NA	NA	NA	NA	NA	NA	NA	NA	NA	NA	1	No one else in my family has it	10 - 20 years old	8913.25	24.4031	9219.18	25.2407	3
1078	3899	NA	6801	Criteria Met	No Results Received	Parent or Guardian	NF1		2012-01-26	3.7	Male	NA	Dyer	Hobart	IN		46342	UNITED STATES	NA	NA	NA	NA	NA	NA	NA	NA	NA	NA	NA	NA	NA	NA	NA	NA	NA	1	Yes	Under 5 years old	374.27	1.0247	374.28	1.02472	1
1079	3899	NA	9998	Criteria Met	No Results Received	Parent or Guardian	NF1		2012-01-26	3.7	Male	NA	Dyer	Hobart	IN		46342	UNITED STATES	NA	NA	NA	NA	NA	NA	NA	NA	NA	NA	NA	NA	NA	NA	NA	NA	NA	1	Yes	Under 5 years old	374.27	1.0247	801.2	2.19357	2
1080	3900	3899	6802	Criteria Met	No Results Received	Self	NF1		1983-10-25	32	Male	NA		Hobart	IN		46342	UNITED STATES	NA	NA	NA	NA	NA	NA	NA	NA	NA	NA	NA	NA	NA	NA	NA	NA	NA	1	Yes	5 - 9 years old	10694.1	29.2788	10694.3	29.2794	1
1081	3901	NA	6803	Criteria Met	No Results Received	Self	NF1		1990-07-31	25.2	Female	NA	Voorhees	Norfolk	VA		23518	UNITED STATES	NA	NA	NA	NA	NA	NA	NA	NA	NA	NA	NA	NA	NA	NA	NA	NA	NA	1	Yes	Under 5 years old	8224.65	22.5179	8224.66	22.5179	1
1082	3902	NA	6804	Criteria Met	No Results Received	Self	NF1		1984-09-02	31.1	Female	NA	Ribeir?œo Preto - SP - Brasil	Ribeirao Preto sp			14096520	BRAZIL	NA	NA	NA	NA	NA	NA	NA	NA	NA	NA	NA	NA	NA	NA	NA	NA	NA	1	I am not sure if anyone in my family has NF1	5 - 9 years old	10382.8	28.4264	10382.8	28.4264	1
1083	3903	NA	6805	Criteria Met	No Results Received	Parent or Guardian	NF1		2009-01-14	6.7	Male	NA	Nashville, TN	Franklin	TN		37064	UNITED STATES	NA	NA	NA	NA	NA	NA	NA	NA	NA	NA	NA	NA	NA	NA	NA	NA	NA	1	I am not sure if anyone in my family has NF1	Under 5 years old	1482.77	4.0596	1482.77	4.0596	1
1084	3905	NA	6810	Criteria Met	No Results Received	Parent or Guardian	NF1		2007-07-15	8.2	Female	NA	Neuendettelsau	Tucson	AZ		85716	UNITED STATES	NA	NA	NA	NA	NA	NA	NA	NA	NA	NA	NA	NA	NA	NA	NA	NA	NA	1	No one else in my family has it	Under 5 years old	2032.04	5.56342	2032.05	5.56345	1
1085	3906	NA	6811	Criteria Met	No Results Received	Self	SCHW		1954-07-19	61.3	Female	NA	Waukesha	Hayward	WI		54843	UNITED STATES	NA	NA	NA	NA	NA	NA	NA	NA	NA	NA	NA	NA	NA	NA	NA	NA	NA	1	No one else in my family has it	Older than 20 years old	21386	58.5518	21386	58.5518	1
1086	3906	NA	14115	Criteria Met	No Results Received	Self	SCHW		1954-07-19	61.3	Female	NA	Waukesha	Hayward	WI		54843	UNITED STATES	NA	NA	NA	NA	NA	NA	NA	NA	NA	NA	NA	NA	NA	NA	NA	NA	NA	1	No one else in my family has it	Older than 20 years old	21386	58.5518	22224.8	60.8482	2
1087	3907	NA	6813	Criteria Met	No Results Received	Self	NF1		1987-06-10	28.4	Male	NA	Montreal	Laval		Quebec	H7H2G4	CANADA	NA	NA	NA	NA	NA	NA	NA	NA	NA	NA	NA	NA	NA	NA	NA	NA	NA	1	No one else in my family has it	5 - 9 years old	9372.08	25.6594	9372.09	25.6594	1
1088	3908	NA	6814	Criteria Met	No Results Received	Parent or Guardian	NF1		2008-01-15	7.7	Female	NA	Ann arbor	Howell	MI		48843	UNITED STATES	NA	NA	NA	NA	NA	NA	NA	NA	NA	NA	NA	NA	NA	NA	NA	NA	NA	1	No one else in my family has it	Under 5 years old	1848.14	5.05993	1848.15	5.05996	1
1089	3908	NA	9964	Criteria Met	No Results Received	Parent or Guardian	NF1		2008-01-15	7.7	Female	NA	Ann arbor	Howell	MI		48843	UNITED STATES	NA	NA	NA	NA	NA	NA	NA	NA	NA	NA	NA	NA	NA	NA	NA	NA	NA	1	No one else in my family has it	Under 5 years old	1848.14	5.05993	2271.81	6.21988	2
1090	3908	NA	12580	Criteria Met	No Results Received	Parent or Guardian	NF1		2008-01-15	7.7	Female	NA	Ann arbor	Howell	MI		48843	UNITED STATES	NA	NA	NA	NA	NA	NA	NA	NA	NA	NA	NA	NA	NA	NA	NA	NA	NA	1	No one else in my family has it	Under 5 years old	1848.14	5.05993	2564.01	7.01988	3
1091	3909	NA	6815	Criteria Met	No Results Received	Parent or Guardian	NF1		2003-03-15	12.6	Female	NA	Houston	Missouri City	TX		77459	UNITED STATES	NA	NA	NA	NA	NA	NA	NA	NA	NA	NA	NA	1	NA	NA	NA	NA	NA	1	No one else in my family has it	Under 5 years old	3615.7	9.89925	3615.7	9.89925	1
1092	3910	NA	6816	Criteria Met	No Results Received	Self	NF1		1982-02-04	33.7	Female	NA	Seoul, South Koreal	bellflower	CA		90706	UNITED STATES	NA	1	NA	NA	NA	NA	NA	NA	NA	1	NA	NA	NA	NA	NA	NA	NA	NA	No one else in my family has it	Older than 20 years old	11324.7	31.0053	11324.8	31.0055	1
1093	3914	NA	6819	Criteria Met	No Results Received	Parent or Guardian	NF1		2009-07-16	6.2	Male	NA	Mississauga	Barrie		Ontario	L4N 7R3	CANADA	NA	NA	NA	NA	NA	NA	NA	NA	NA	NA	NA	NA	NA	NA	NA	NA	NA	1	No one else in my family has it	Under 5 years old	1302.13	3.56504	1302.14	3.56507	1
1094	3916	NA	15157	Criteria Met		Self	SCHW	OTHER	1972-06-21	43.3	Female	NA	National City	Liberty Lake	WA		99019	UNITED STATES	1	NA	NA	1	NA	NA	NA	NA	NA	NA	NA	1	NA	NA	NA	NA	NA	NA	No one else in my family has it	Older than 20 years old	14841.9	40.6348	15812.9	43.2933	1
1095	3917	NA	6822	Criteria Met	No Results Received	Self	NF1		1993-08-26	22.1	Female	NA	Orillia	Orillia		Ontario	L3V7R5	CANADA	NA	NA	NA	NA	NA	NA	NA	NA	NA	NA	NA	NA	NA	NA	NA	NA	NA	1	Yes	Under 5 years old	7105.88	19.4548	7105.89	19.4549	1
1096	3918	NA	6823	Criteria Met	No Results Received	Self	NF1		1955-02-23	60.7	Male	NA	New York	Brooklyn	NY		11238	UNITED STATES	NA	NA	NA	NA	NA	NA	NA	NA	NA	NA	NA	NA	NA	NA	NA	NA	NA	1	Yes	Under 5 years old	21170.1	57.9605	21170.1	57.9605	1
1097	3918	NA	7276	Criteria Met	No Results Received	Self	NF1		1955-02-23	60.7	Male	NA	New York	Brooklyn	NY		11238	UNITED STATES	NA	NA	NA	NA	NA	NA	NA	NA	NA	NA	NA	NA	NA	NA	NA	NA	NA	1	Yes	Under 5 years old	21170.1	57.9605	21234.5	58.1369	2
1098	3920	NA	6825	Criteria Met	No Results Received	Self	NF1		1968-09-16	47.1	Male	NA	CARLISLE	SHIPPENSBURG	PA		17257	UNITED STATES	NA	NA	NA	NA	NA	NA	NA	NA	NA	NA	NA	NA	NA	NA	NA	1	NA	NA	Yes	Under 5 years old	16217.7	44.4017	16217.7	44.4017	1
1099	3921	NA	6826	Criteria Met	No Results Received	Self	NF1		1978-01-25	37.7	Male	NA		nottingham		NOTTINGHASHIRE	NG15 0BX	UNITED KINGDOM	NA	NA	NA	NA	NA	NA	NA	NA	NA	NA	NA	NA	NA	NA	NA	NA	NA	1	Yes	Under 5 years old	12799.9	35.0442	12799.9	35.0442	1
1100	3922	3921	6827	Criteria Met	No Results Received	Parent or Guardian	NF1		2009-05-12	6.4	Male	NA		nottingham		NOTTINGHASHIRE	NG15 0BX	UNITED KINGDOM	NA	NA	NA	NA	NA	NA	NA	NA	NA	NA	NA	NA	NA	NA	NA	NA	NA	1	Yes	Under 5 years old	1369.69	3.75001	1369.9	3.75058	1
1101	3923	NA	6828	Criteria Met	No Results Received	Parent or Guardian	NF1		2003-06-23	12.3	Male	NA	Tallahassee	Tallahassee	FL		32312	UNITED STATES	NA	NA	NA	NA	NA	NA	NA	NA	NA	NA	NA	NA	NA	NA	NA	NA	NA	1	No one else in my family has it	Under 5 years old	3521.01	9.64	3521.02	9.64003	1
1102	3924	NA	6829	Criteria Met	No Results Received	Parent or Guardian	NF1		2010-03-08	5.6	Male	NA	Hamilton, New Zealand	Hamilton		Waikato	3214	NEW ZEALAND	NA	NA	NA	NA	NA	NA	NA	NA	NA	NA	NA	NA	NA	NA	NA	NA	NA	1	No one else in my family has it	Under 5 years old	1071.07	2.93243	1071.07	2.93243	1
1103	3925	NA	6830	Criteria Met	No Results Received	Parent or Guardian	NF1		1999-07-13	16.3	Male	NA	cleveland ohio	bentleyville	OH		44022	UNITED STATES	NA	NA	NA	NA	NA	NA	NA	NA	NA	NA	NA	NA	NA	NA	NA	NA	NA	1	No one else in my family has it	Under 5 years old	4962.68	13.5871	4962.69	13.5871	1
1104	3925	NA	9955	Criteria Met	No Results Received	Parent or Guardian	NF1		1999-07-13	16.3	Male	NA	cleveland ohio	bentleyville	OH		44022	UNITED STATES	NA	NA	NA	NA	NA	NA	NA	NA	NA	NA	NA	NA	NA	NA	NA	NA	NA	1	No one else in my family has it	Under 5 years old	4962.68	13.5871	5379.72	14.7289	2
1105	3926	NA	6831	Criteria Met	No Results Received	Parent or Guardian	NF1		2004-04-12	11.5	Male	NA	lafayette, la	Church Point	LA		70525	UNITED STATES	NA	NA	NA	NA	NA	NA	NA	NA	NA	NA	NA	NA	NA	NA	NA	NA	NA	1	No one else in my family has it	Under 5 years old	3227.8	8.83723	3227.8	8.83723	1
1106	3927	NA	6832	Criteria Met	No Results Received	Parent or Guardian	NF1		2005-02-17	10.6	Male	NA	Las Vegas	Kansas City	KS		66104	UNITED STATES	NA	NA	NA	1	NA	NA	NA	NA	NA	NA	NA	NA	NA	NA	NA	NA	NA	NA	I am not sure if anyone in my family has NF1	Under 5 years old	2916.93	7.98612	2916.94	7.98615	1
1107	3928	NA	6834	Criteria Met	No Results Received	Self	NF1		1983-07-20	32.2	Female	NA		Benton harbor			49022	UNITED STATES	NA	NA	NA	NA	NA	NA	NA	NA	NA	NA	NA	NA	NA	NA	NA	NA	NA	1	No one else in my family has it	10 - 20 years old	10800.2	29.5693	10800.2	29.5693	1
1108	3928	NA	13933	Criteria Met	No Results Received	Self	NF1		1983-07-20	32.2	Female	NA		Benton harbor			49022	UNITED STATES	NA	NA	NA	NA	NA	NA	NA	NA	NA	NA	NA	NA	NA	NA	NA	NA	NA	1	No one else in my family has it	10 - 20 years old	10800.2	29.5693	11623.9	31.8244	2
1109	3930	NA	6836	Criteria Met	No Results Received	Self	NF1		1984-12-16	30.8	Female	NA	Brisbane, Australia	Everton Hills		Queensland	4053	AUSTRALIA	NA	NA	NA	NA	NA	NA	NA	NA	NA	NA	NA	NA	NA	NA	NA	NA	NA	1	No one else in my family has it	Under 5 years old	10285.5	28.1602	10285.5	28.1603	1
1110	3931	NA	6837	Criteria Met	No Results Received	Parent or Guardian	NF1		2011-11-02	3.9	Male	NA	St. Louis Park, MN	St. Louis Park	MN		55416	UNITED STATES	NA	NA	NA	NA	NA	NA	NA	NA	NA	NA	NA	NA	NA	NA	NA	NA	NA	1	No one else in my family has it	Under 5 years old	468.59	1.28293	468.59	1.28293	1
1111	3932	NA	6838	Criteria Met	No Results Received	Parent or Guardian	NF1		1986-04-18	29.5	Female	NA	Monroe	Monroe	MI		48161	UNITED STATES	NA	NA	NA	NA	NA	NA	NA	NA	NA	NA	NA	NA	NA	NA	NA	NA	NA	1	No one else in my family has it	Under 5 years old	9797.8	26.8249	9797.81	26.8249	1
1112	3933	NA	6839	Criteria Met	No Results Received	Parent or Guardian	NF1		2007-06-06	8.3	Male	NA	Shreveport	Shreveport	LA		71115	UNITED STATES	NA	NA	NA	NA	NA	NA	NA	NA	NA	NA	NA	NA	NA	NA	NA	NA	NA	1	I am not sure if anyone in my family has NF1	5 - 9 years old	2078.83	5.69153	2078.83	5.69153	1
1113	3933	NA	10008	Criteria Met	No Results Received	Parent or Guardian	NF1		2007-06-06	8.3	Male	NA	Shreveport	Shreveport	LA		71115	UNITED STATES	NA	NA	NA	NA	NA	NA	NA	NA	NA	NA	NA	NA	NA	NA	NA	NA	NA	1	No one else in my family has it	5 - 9 years old	2078.83	5.69153	2496.78	6.83581	2
1114	3935	NA	6841	Criteria Met	No Results Received	Parent or Guardian	NF1		2005-02-11	10.7	Female	NA	Clarksville	Lawton	OK		73507	UNITED STATES	NA	NA	NA	NA	NA	NA	NA	NA	NA	NA	NA	1	NA	NA	NA	NA	NA	1	No one else in my family has it	Under 5 years old	2924.92	8.00799	2924.93	8.00802	1
1115	3937	NA	6843	Criteria Met	No Results Received	Parent or Guardian	NF2		1994-11-28	20.9	Male	NA	Virginia Beach, Virginia	Virginia Beach	VA		23464	UNITED STATES	NA	NA	NA	NA	NA	NA	NA	NA	NA	NA	NA	NA	NA	NA	NA	NA	NA	1	No one else in my family has it	10 - 20 years old	6653.74	18.2169	6653.74	18.2169	1
1116	3938	NA	6844	Criteria Met	No Results Received	Self	NF1		2006-11-07	8.9	Female	NA	Omaha NE	Fort Calhoun	NE		68023	UNITED STATES	NA	NA	NA	NA	NA	NA	NA	NA	NA	NA	NA	NA	NA	NA	NA	NA	NA	1	Yes	Under 5 years old	2291.83	6.27469	2291.84	6.27472	1
1117	3939	NA	6846	Criteria Met	No Results Received	Parent or Guardian	NF1		1998-01-22	17.7	Male	NA	Calhoun	Resaca	GA		30735	UNITED STATES	NA	NA	NA	NA	NA	NA	NA	NA	NA	NA	NA	NA	NA	NA	NA	NA	NA	1	No one else in my family has it	Under 5 years old	5503.07	15.0666	5503.09	15.0666	1
1118	3939	NA	10904	Criteria Met	No Results Received	Parent or Guardian	NF1		1998-01-22	17.7	Male	NA	Calhoun	Resaca	GA		30735	UNITED STATES	NA	NA	NA	NA	NA	NA	NA	NA	NA	NA	NA	NA	NA	NA	NA	NA	NA	1	No one else in my family has it	Under 5 years old	5503.07	15.0666	5997.99	16.4216	2
1119	3940	NA	6849	Criteria Met	No Results Received	Parent or Guardian	NF1		2006-05-04	9.4	Female	NA	Plattsburgh	Malone	NY		12953	UNITED STATES	NA	NA	NA	NA	NA	NA	NA	NA	NA	NA	NA	NA	NA	NA	NA	NA	NA	1	No one else in my family has it	Under 5 years old	2479.08	6.78735	2479.1	6.78741	1
1120	3941	NA	6850	Criteria Met	No Results Received	Self	NF2		1956-04-23	59.5	Female	NA	Perth, Western Australia	Waikiki		Western Australia	6169	AUSTRALIA	NA	NA	NA	NA	NA	NA	NA	NA	NA	NA	NA	NA	NA	NA	NA	NA	NA	1	I am not sure if anyone in my family has NF2	Older than 20 years old	20752.2	56.8163	20809.4	56.9731	1
1121	3941	NA	8529	Criteria Met	No Results Received	Self	NF2		1956-04-23	59.5	Female	NA	Perth, Western Australia	Waikiki		Western Australia	6169	AUSTRALIA	NA	NA	NA	NA	NA	NA	NA	NA	NA	NA	NA	NA	NA	NA	NA	NA	NA	1	I am not sure if anyone in my family has NF2	Older than 20 years old	20752.2	56.8163	20911.4	57.2523	2
1122	3941	NA	11192	Criteria Met	No Results Received	Self	NF2		1956-04-23	59.5	Female	NA	Perth, Western Australia	Waikiki		Western Australia	6169	AUSTRALIA	NA	NA	NA	NA	NA	NA	NA	NA	NA	NA	NA	NA	NA	NA	NA	NA	NA	1	I am not sure if anyone in my family has NF2	Older than 20 years old	20752.2	56.8163	21248.3	58.1747	3
1123	3941	NA	14324	Criteria Met	No Results Received	Self	NF2		1956-04-23	59.5	Female	NA	Perth, Western Australia	Waikiki		Western Australia	6169	AUSTRALIA	NA	NA	NA	NA	NA	NA	NA	NA	NA	NA	NA	NA	NA	NA	NA	NA	NA	1	I am not sure if anyone in my family has NF2	Older than 20 years old	20752.2	56.8163	21610.4	59.166	4
1124	3943	NA	6859	Criteria Met	No Results Received	Parent or Guardian	NF2		1984-06-15	31.3	Female	NA	Portland	tualatin	OR		97062	UNITED STATES	NA	NA	NA	NA	NA	NA	NA	NA	NA	NA	NA	NA	NA	NA	NA	NA	NA	1	No one else in my family has it	10 - 20 years old	10472.3	28.6717	10473.2	28.6741	1
1125	3943	NA	11236	Criteria Met	No Results Received	Parent or Guardian	NF2		1984-06-15	31.3	Female	NA	Portland	tualatin	OR		97062	UNITED STATES	NA	NA	NA	NA	NA	NA	NA	NA	NA	NA	NA	NA	NA	NA	NA	NA	NA	1	No one else in my family has it	10 - 20 years old	10472.3	28.6717	10970	30.0342	2
1126	3947	NA	6854	Criteria Met	No Results Received	Self	NF2		1986-06-17	29.3	Male	NA	Wuerzburg	Wuerzburg		Bavaria	97082	GERMANY	NA	NA	NA	NA	NA	NA	NA	NA	NA	NA	NA	NA	NA	NA	NA	NA	NA	1	No one else in my family has it	10 - 20 years old	9740.83	26.6689	10153.8	27.7996	1
1127	3947	NA	9967	Criteria Met	No Results Received	Self	NF2		1986-06-17	29.3	Male	NA	Wuerzburg	Wuerzburg		Bavaria	97082	GERMANY	NA	NA	NA	NA	NA	NA	NA	NA	NA	NA	NA	NA	NA	NA	NA	NA	NA	1	No one else in my family has it	10 - 20 years old	9740.83	26.6689	10153.8	27.7996	2
1128	3948	NA	6856	Criteria Met	No Results Received	Self	NF2		1985-08-22	30.2	Male	NA	Damascus	Minden			32429	GERMANY	NA	NA	NA	NA	NA	NA	NA	NA	NA	NA	NA	NA	NA	NA	NA	NA	NA	1	No one else in my family has it	10 - 20 years old	10039.9	27.4877	10039.9	27.4877	1
1129	3949	NA	6857	Criteria Met	No Results Received	Self	NF2		1955-11-13	59.9	Male	NA		Valley Village	CA		91607	UNITED STATES	NA	NA	NA	NA	NA	NA	NA	NA	NA	NA	NA	NA	NA	NA	NA	NA	NA	1	Yes	Older than 20 years old	20914.9	57.2618	20914.9	57.2619	1
1130	3950	NA	6858	Criteria Met	No Results Received	Parent or Guardian	NF2		2000-05-06	15.4	Female	NA	buffalo, NY	north tonawanda	NY		14120	UNITED STATES	NA	NA	NA	NA	NA	NA	NA	NA	NA	NA	NA	NA	NA	NA	NA	NA	NA	1	No one else in my family has it	5 - 9 years old	4668.98	12.783	4668.99	12.783	1
1131	3950	NA	11332	Criteria Met	No Results Received	Parent or Guardian	NF2		2000-05-06	15.4	Female	NA	buffalo, NY	north tonawanda	NY		14120	UNITED STATES	NA	NA	NA	NA	NA	NA	NA	NA	NA	NA	NA	NA	NA	NA	NA	NA	NA	1	No one else in my family has it	5 - 9 years old	4668.98	12.783	5171.48	14.1587	2
1132	3951	NA	6860	Criteria Met	No Results Received	Self	NF2		1964-02-21	51.7	Female	NA		Cape Neddick	ME		3902	UNITED STATES	NA	NA	NA	NA	NA	NA	NA	NA	NA	NA	NA	NA	NA	NA	NA	NA	NA	1	No one else in my family has it	Older than 20 years old	17893.2	48.989	17906.1	49.0242	1
1133	3951	NA	10011	Criteria Met	No Results Received	Self	NF2		1964-02-21	51.7	Female	NA		Cape Neddick	ME		3902	UNITED STATES	NA	NA	NA	NA	NA	NA	NA	NA	NA	NA	NA	NA	NA	NA	NA	NA	NA	1	No one else in my family has it	Older than 20 years old	17893.2	48.989	18308.2	50.1251	2
1134	3951	NA	13727	Criteria Met	No Results Received	Self	NF2		1964-02-21	51.7	Female	NA		Cape Neddick	ME		3902	UNITED STATES	NA	NA	NA	NA	NA	NA	NA	NA	NA	NA	NA	NA	NA	NA	NA	NA	NA	1	No one else in my family has it	Older than 20 years old	17893.2	48.989	18711.5	51.2294	3
1135	3952	NA	6861	Criteria Met	No Results Received	Parent or Guardian	NF1	TX - Baylor NF Clinic	2008-08-26	7.1	Female	NA	Austin, Texas	Austin	TX		78717	UNITED STATES	NA	NA	NA	NA	NA	NA	NA	NA	NA	NA	NA	NA	NA	NA	NA	NA	NA	1	I am not sure if anyone in my family has NF1	Under 5 years old	1635.3	4.47721	1635.31	4.47723	1
1136	3952	NA	11317	Criteria Met	No Results Received	Parent or Guardian	NF1	TX - Baylor NF Clinic	2008-08-26	7.1	Female	NA	Austin, Texas	Austin	TX		78717	UNITED STATES	NA	NA	NA	NA	NA	NA	NA	NA	NA	NA	NA	NA	NA	NA	NA	NA	NA	1	I am not sure if anyone in my family has NF1	Under 5 years old	1635.3	4.47721	2136.99	5.85076	2
1137	3953	NA	6862	Criteria Met	No Results Received	Self	NF2		1981-08-26	34.1	Male	NA	Seoul	Seoul		Seoul	139759	KOREA, REPUBLIC OF	NA	1	NA	NA	NA	NA	NA	NA	NA	NA	NA	NA	NA	NA	NA	NA	NA	NA	Yes	Older than 20 years old	11497.6	31.4787	11497.6	31.4787	1
1138	3953	NA	15038	Criteria Met	No Results Received	Self	NF2		1981-08-26	34.1	Male	NA	Seoul	Seoul		Seoul	139759	KOREA, REPUBLIC OF	NA	1	NA	NA	NA	NA	NA	NA	NA	NA	NA	NA	NA	NA	NA	NA	NA	NA	Yes	Older than 20 years old	11497.6	31.4787	12444.9	34.0723	2
1139	3954	NA	6863	Criteria Met	No Results Received	Self	NF2	IA - Univ. of Iowa Hosp. and Clinics NF Clinic	1952-04-21	63.5	Male	NA	Muscatine	Buffalo Prairie	IL		61237	UNITED STATES	NA	NA	NA	NA	NA	NA	NA	NA	NA	NA	NA	NA	NA	NA	NA	NA	NA	1	No one else in my family has it	Older than 20 years old	22216.7	60.826	22216.7	60.826	1
1140	3954	NA	10081	Criteria Met	No Results Received	Self	NF2	IA - Univ. of Iowa Hosp. and Clinics NF Clinic	1952-04-21	63.5	Male	NA	Muscatine	Buffalo Prairie	IL		61237	UNITED STATES	NA	NA	NA	NA	NA	NA	NA	NA	NA	NA	NA	NA	NA	NA	NA	NA	NA	1	No one else in my family has it	Older than 20 years old	22216.7	60.826	22638.7	61.9813	2
1141	3955	NA	6864	Criteria Met	Results Verified	Parent or Guardian	NF1		2005-06-26	10.3	Female	NA	Merced	El Nido	CA		95317	UNITED STATES	NA	NA	NA	NA	NA	NA	NA	NA	NA	NA	NA	NA	NA	NA	NA	NA	NA	1	No one else in my family has it	Under 5 years old	2792.9	7.64654	2792.9	7.64654	1
1142	3955	NA	13313	Criteria Met	Results Verified	Parent or Guardian	NF1		2005-06-26	10.3	Female	NA	Merced	El Nido	CA		95317	UNITED STATES	NA	NA	NA	NA	NA	NA	NA	NA	NA	NA	NA	NA	NA	NA	NA	NA	NA	1	No one else in my family has it	Under 5 years old	2792.9	7.64654	3609.79	9.88307	2
1143	3956	NA	5941	Criteria Met	No Results Received	Parent or Guardian	NF2		1991-01-28	24.7	Male	NA	Indianapolis	Indpls	IN		46237	UNITED STATES	NA	NA	NA	NA	NA	NA	NA	NA	NA	NA	NA	NA	NA	NA	NA	NA	NA	1	Yes	10 - 20 years old	8056.08	22.0563	7805.56	21.3705	1
1144	3956	NA	6865	Criteria Met	No Results Received	Parent or Guardian	NF2		1991-01-28	24.7	Male	NA	Indianapolis	Indpls	IN		46237	UNITED STATES	NA	NA	NA	NA	NA	NA	NA	NA	NA	NA	NA	NA	NA	NA	NA	NA	NA	1	Yes	10 - 20 years old	8056.08	22.0563	8056.08	22.0563	2
1145	3957	NA	6866	Criteria Met	No Results Received	Self	NF1	CA - Other	1966-10-13	49	Female	NA	clintonville	Bakersfield	CA		93301	UNITED STATES	NA	NA	NA	NA	NA	NA	NA	NA	NA	NA	NA	NA	NA	NA	NA	NA	NA	1	Yes	5 - 9 years old	16929.1	46.3493	16929.1	46.3493	1
1146	3958	3957	6867	Criteria Met	No Results Received	Parent or Guardian	NF1		1986-12-14	28.8	Female	NA		Bakersfield	CA		93301	UNITED STATES	NA	NA	NA	NA	NA	NA	NA	NA	NA	NA	NA	1	NA	NA	NA	NA	NA	1	Yes	Under 5 years old	9561.88	26.179	9562.09	26.1796	1
1147	3959	NA	6868	Criteria Met	No Results Received	Self	NF1		1986-04-02	29.5	Female	NA	Cape Cod	North Kingstown	RI		2852	UNITED STATES	NA	NA	NA	NA	NA	NA	NA	NA	NA	NA	NA	NA	NA	NA	NA	NA	NA	1	I am not sure if anyone in my family has NF1	Under 5 years old	9819.08	26.8832	9819.09	26.8832	1
1148	3960	NA	6870	Criteria Met	No Results Received	Self	NF1		1989-01-21	26.7	Female	NA	Denver	Seattle	WA		98216	UNITED STATES	NA	NA	NA	NA	NA	NA	NA	NA	NA	NA	NA	NA	NA	NA	NA	NA	NA	1	No one else in my family has it	Under 5 years old	8794.18	24.0772	8794.19	24.0772	1
1149	3961	NA	6871	Criteria Met	No Results Received	Parent or Guardian	NF1	UT - Univ. of Utah Med. Center NFClinic	2007-05-24	8.4	Male	NA	Layton	Bountiful	UT		84010	UNITED STATES	NA	NA	NA	NA	NA	NA	NA	NA	NA	NA	NA	NA	NA	NA	NA	NA	NA	1	No one else in my family has it	Under 5 years old	2097.74	5.7433	2097.75	5.74333	1
1150	3961	NA	11097	Criteria Met	No Results Received	Parent or Guardian	NF1	UT - Univ. of Utah Med. Center NFClinic	2007-05-24	8.4	Male	NA	Layton	Bountiful	UT		84010	UNITED STATES	NA	NA	NA	NA	NA	NA	NA	NA	NA	NA	NA	NA	NA	NA	NA	NA	NA	1	No one else in my family has it	Under 5 years old	2097.74	5.7433	2589.68	7.09016	2
1151	3961	NA	14011	Criteria Met	No Results Received	Parent or Guardian	NF1	UT - Univ. of Utah Med. Center NFClinic	2007-05-24	8.4	Male	NA	Layton	Bountiful	UT		84010	UNITED STATES	NA	NA	NA	NA	NA	NA	NA	NA	NA	NA	NA	NA	NA	NA	NA	NA	NA	1	No one else in my family has it	Under 5 years old	2097.74	5.7433	2916.69	7.98546	3
1152	3962	NA	6872	Criteria Met	No Results Received	Self	NF1		1987-06-10	28.4	Female	NA	San Francisco	Morgan Hill	CA		95037	UNITED STATES	NA	NA	NA	NA	NA	NA	NA	NA	NA	NA	NA	1	NA	NA	NA	NA	NA	NA	No one else in my family has it	Under 5 years old	9386.11	25.6978	9386.11	25.6978	1
1153	3962	NA	11722	Criteria Met	No Results Received	Self	NF1		1987-06-10	28.4	Female	NA	San Francisco	Morgan Hill	CA		95037	UNITED STATES	NA	NA	NA	NA	NA	NA	NA	NA	NA	NA	NA	1	NA	NA	NA	NA	NA	NA	No one else in my family has it	Under 5 years old	9386.11	25.6978	9920.65	27.1613	2
1154	3963	NA	6873	Criteria Met	No Results Received	Parent or Guardian	NF1		2007-05-30	8.4	Female	NA	Columbus	Newark	OH		43055	UNITED STATES	NA	NA	NA	1	NA	NA	NA	NA	NA	NA	NA	NA	NA	NA	NA	NA	NA	1	I am not sure if anyone in my family has NF1	5 - 9 years old	2092.15	5.72799	2092.16	5.72802	1
1155	3963	NA	6874	Criteria Met	No Results Received	Parent or Guardian	NF1		2007-05-30	8.4	Female	NA	Columbus	Newark	OH		43055	UNITED STATES	NA	NA	NA	1	NA	NA	NA	NA	NA	NA	NA	NA	NA	NA	NA	NA	NA	1	I am not sure if anyone in my family has NF1	5 - 9 years old	2092.15	5.72799	2092.18	5.72808	2
1156	3964	NA	6875	Criteria Met	No Results Received	Parent or Guardian	NF1		1988-07-15	27.3	Male	NA	Philadelphia	Norristown	PA		19403	UNITED STATES	NA	NA	NA	NA	NA	NA	NA	NA	NA	NA	NA	NA	NA	NA	NA	NA	NA	1	Yes	10 - 20 years old	8985.59	24.6012	8985.6	24.6012	1
1157	3965	3964	6876	Criteria Met	No Results Received	Self	NF1		1959-11-04	56	Female	NA		Norristown	PA		19403	UNITED STATES	NA	NA	NA	NA	NA	NA	NA	NA	NA	NA	NA	NA	NA	NA	NA	NA	NA	1	Yes	10 - 20 years old	19466.4	53.2961	19466.6	53.2967	1
1158	3966	NA	6877	Criteria Met	No Results Received	Parent or Guardian	NF1		2007-08-01	8.2	Female	NA	Arlington, VA	Charlottesville	VA		22911	UNITED STATES	NA	NA	NA	NA	NA	NA	NA	NA	NA	NA	NA	NA	NA	NA	NA	NA	NA	1	No one else in my family has it	Under 5 years old	2029.61	5.55677	2029.61	5.55677	1
1159	3967	NA	6878	Criteria Met	No Results Received	Parent or Guardian	NF1		1999-04-14	16.5	Female	NA	Cagayan de Oro City	Tandag City		Surigao del Sur	8600	PHILIPPINES	NA	NA	NA	NA	NA	NA	1	NA	NA	NA	NA	NA	NA	NA	NA	NA	NA	NA	I am not sure if anyone in my family has NF1	10 - 20 years old	5060.66	13.8553	5060.67	13.8554	1
1160	3968	NA	6879	Criteria Met	No Results Received	Self	NF1		1982-01-01	33.8	Male	NA	Grand Junction	Aurora	IL		60502	UNITED STATES	NA	NA	NA	NA	NA	NA	NA	NA	NA	NA	NA	NA	NA	NA	NA	NA	NA	1	Yes	10 - 20 years old	11372.7	31.1367	11372.7	31.1368	1
1161	3968	NA	6881	Criteria Met	No Results Received	Self	NF1		1982-01-01	33.8	Male	NA	Grand Junction	Aurora	IL		60502	UNITED STATES	NA	NA	NA	NA	NA	NA	NA	NA	NA	NA	NA	NA	NA	NA	NA	NA	NA	1	Yes	10 - 20 years old	11372.7	31.1367	11372.7	31.1368	2
1162	3968	NA	6882	Criteria Met	No Results Received	Self	NF1		1982-01-01	33.8	Male	NA	Grand Junction	Aurora	IL		60502	UNITED STATES	NA	NA	NA	NA	NA	NA	NA	NA	NA	NA	NA	NA	NA	NA	NA	NA	NA	1	Yes	10 - 20 years old	11372.7	31.1367	11372.7	31.1368	3
1163	3969	3968	6880	Criteria Met	No Results Received	Parent or Guardian	NF1		2009-04-25	6.5	Female	NA		Aurora	IL		60502	UNITED STATES	NA	NA	NA	NA	NA	NA	NA	NA	NA	NA	NA	NA	NA	NA	NA	NA	NA	1	Yes	Under 5 years old	1396.49	3.82338	1396.7	3.82396	1
1164	3971	NA	6884	Criteria Met	No Results Received	Self	NF1		1979-11-12	35.9	Female	NA	Fort smith, AR	Barling	AR		72923	UNITED STATES	NA	NA	NA	NA	NA	NA	NA	NA	NA	NA	NA	NA	NA	NA	NA	NA	NA	1	Yes	Under 5 years old	12153.8	33.2752	12153.8	33.2752	1
1165	3972	NA	6885	Criteria Met	No Results Received	Parent or Guardian	NF1	CA - Other	2011-05-21	4.4	Male	NA	San diego	Chula Vista	CA		91911	UNITED STATES	NA	NA	NA	NA	NA	NA	NA	NA	NA	NA	NA	NA	NA	NA	NA	NA	NA	1	Yes	Under 5 years old	640.85	1.75455	640.85	1.75455	1
1166	3972	NA	11714	Criteria Met	No Results Received	Parent or Guardian	NF1	CA - Other	2011-05-21	4.4	Male	NA	San diego	Chula Vista	CA		91911	UNITED STATES	NA	NA	NA	NA	NA	NA	NA	NA	NA	NA	NA	NA	NA	NA	NA	NA	NA	1	Yes	Under 5 years old	640.85	1.75455	1172.9	3.21123	2
1167	3972	NA	15392	Criteria Met	No Results Received	Parent or Guardian	NF1	CA - Other	2011-05-21	4.4	Male	NA	San diego	Chula Vista	CA		91911	UNITED STATES	NA	NA	NA	NA	NA	NA	NA	NA	NA	NA	NA	NA	NA	NA	NA	NA	NA	1	Yes	Under 5 years old	640.85	1.75455	1601.22	4.3839	3
1168	3974	NA	6886	Criteria Met	No Results Received	Parent or Guardian	NF1		2002-06-19	13.3	Female	NA	New York	London			TW8 0FD	UNITED KINGDOM	NA	NA	NA	NA	NA	NA	NA	NA	1	NA	NA	NA	NA	NA	NA	NA	NA	NA	No one else in my family has it	Under 5 years old	3898.9	10.6746	3898.92	10.6747	1
1169	3974	NA	11498	Criteria Met	No Results Received	Parent or Guardian	NF1		2002-06-19	13.3	Female	NA	New York	London			TW8 0FD	UNITED KINGDOM	NA	NA	NA	NA	NA	NA	NA	NA	1	NA	NA	NA	NA	NA	NA	NA	NA	NA	Yes	Under 5 years old	3898.9	10.6746	4408.14	12.0688	2
1170	3975	NA	6887	Criteria Met	No Results Received	Self	NF1		1949-01-30	66.7	Female	NA	Philadelphia	Philadelphia	PA		19111	UNITED STATES	NA	NA	NA	NA	NA	NA	NA	NA	NA	NA	NA	NA	NA	NA	NA	NA	NA	1	I am not sure if anyone in my family has NF1	Older than 20 years old	23396.9	64.0573	23396.9	64.0573	1
1171	3975	NA	6888	Criteria Met	No Results Received	Self	NF1		1949-01-30	66.7	Female	NA	Philadelphia	Philadelphia	PA		19111	UNITED STATES	NA	NA	NA	NA	NA	NA	NA	NA	NA	NA	NA	NA	NA	NA	NA	NA	NA	1	I am not sure if anyone in my family has NF1	Older than 20 years old	23396.9	64.0573	23396.9	64.0573	2
1172	3976	NA	6889	Criteria Met	No Results Received	Parent or Guardian	NF1		2009-02-19	6.6	Male	NA	Sellersville	Pennsburg	PA		18073	UNITED STATES	NA	NA	NA	NA	NA	NA	NA	NA	NA	NA	NA	NA	NA	NA	NA	NA	NA	1	No one else in my family has it	Under 5 years old	1462.07	4.00293	1462.08	4.00296	1
1173	3976	NA	11517	Criteria Met	No Results Received	Parent or Guardian	NF1		2009-02-19	6.6	Male	NA	Sellersville	Pennsburg	PA		18073	UNITED STATES	NA	NA	NA	NA	NA	NA	NA	NA	NA	NA	NA	NA	NA	NA	NA	NA	NA	1	No one else in my family has it	Under 5 years old	1462.07	4.00293	1971.96	5.39893	2
1174	3977	NA	6890	Criteria Met	Results Verified	Parent or Guardian	NF1	OTHER	2011-07-22	4.2	Female	NA	Quebec City	Quebec City		Qu??bec	G1N 3J6	CANADA	NA	NA	NA	NA	NA	NA	NA	NA	NA	NA	NA	NA	NA	NA	NA	NA	NA	1	No one else in my family has it	Under 5 years old	579.08	1.58543	632.75	1.73238	1
1175	3977	NA	11058	Criteria Met	Results Verified	Parent or Guardian	NF1	OTHER	2011-07-22	4.2	Female	NA	Quebec City	Quebec City		Qu??bec	G1N 3J6	CANADA	NA	NA	NA	NA	NA	NA	NA	NA	NA	NA	NA	NA	NA	NA	NA	NA	NA	1	No one else in my family has it	Under 5 years old	579.08	1.58543	1069.5	2.92813	2
1176	3977	NA	12799	Criteria Met	Results Verified	Parent or Guardian	NF1	OTHER	2011-07-22	4.2	Female	NA	Quebec City	Quebec City		Qu??bec	G1N 3J6	CANADA	NA	NA	NA	NA	NA	NA	NA	NA	NA	NA	NA	NA	NA	NA	NA	NA	NA	1	No one else in my family has it	Under 5 years old	579.08	1.58543	1328.5	3.63723	3
1177	3977	NA	14036	Criteria Met	Results Verified	Parent or Guardian	NF1	OTHER	2011-07-22	4.2	Female	NA	Quebec City	Quebec City		Qu??bec	G1N 3J6	CANADA	NA	NA	NA	NA	NA	NA	NA	NA	NA	NA	NA	NA	NA	NA	NA	NA	NA	1	No one else in my family has it	Under 5 years old	579.08	1.58543	1397.72	3.82675	4
1178	3977	NA	15270	Criteria Met	Results Verified	Parent or Guardian	NF1	OTHER	2011-07-22	4.2	Female	NA	Quebec City	Quebec City		Qu??bec	G1N 3J6	CANADA	NA	NA	NA	NA	NA	NA	NA	NA	NA	NA	NA	NA	NA	NA	NA	NA	NA	1	No one else in my family has it	Under 5 years old	579.08	1.58543	1538.49	4.21216	5
1179	3978	NA	6891	Criteria Met	No Results Received	Self	NF1		1957-12-07	57.9	Male	NA	Bronx, NY	PLEASANTVILLE	NY		10570	UNITED STATES	NA	NA	NA	NA	NA	NA	NA	NA	NA	NA	NA	NA	NA	NA	NA	NA	NA	1	No one else in my family has it	10 - 20 years old	20164.6	55.2076	20164.6	55.2076	1
1180	3979	NA	6892	Criteria Met	Results Verified	Parent or Guardian	NF1	FL - Disney Pavilion Florida Hosp. for Children NF Clinic	2012-09-07	3.1	Male	NA	Kissimmee	Deltona	FL		32725	UNITED STATES	NA	NA	NA	NA	NA	NA	NA	NA	NA	NA	NA	NA	NA	NA	NA	NA	NA	1	I am not sure if anyone in my family has NF1	Under 5 years old	166.7	0.4564	166.71	0.456427	1
1181	3979	NA	11273	Criteria Met	Results Verified	Parent or Guardian	NF1	FL - Disney Pavilion Florida Hosp. for Children NF Clinic	2012-09-07	3.1	Male	NA	Kissimmee	Deltona	FL		32725	UNITED STATES	NA	NA	NA	NA	NA	NA	NA	NA	NA	NA	NA	NA	NA	NA	NA	NA	NA	1	No one else in my family has it	Under 5 years old	166.7	0.4564	661.77	1.81183	2
1182	3979	NA	12717	Criteria Met	Results Verified	Parent or Guardian	NF1	FL - Disney Pavilion Florida Hosp. for Children NF Clinic	2012-09-07	3.1	Male	NA	Kissimmee	Deltona	FL		32725	UNITED STATES	NA	NA	NA	NA	NA	NA	NA	NA	NA	NA	NA	NA	NA	NA	NA	NA	NA	1	No one else in my family has it	Under 5 years old	166.7	0.4564	902.75	2.47159	3
1183	3982	3981	6896	Criteria Met	No Results Received	Self	NF1		1985-12-24	29.8	Female	NA		Madison	NE		68748	UNITED STATES	NA	NA	NA	NA	NA	NA	NA	NA	NA	NA	NA	NA	NA	NA	NA	NA	NA	1	Yes	Older than 20 years old	9920.63	27.1612	9920.85	27.1618	1
1184	3983	NA	6897	Criteria Met	No Results Received	Parent or Guardian	NF1		2002-07-07	13.3	Female	NA	CINCINNATI	CINCINNATI	OH		45239	UNITED STATES	NA	NA	NA	1	NA	NA	NA	NA	NA	NA	NA	NA	NA	NA	NA	NA	NA	NA	No one else in my family has it	Under 5 years old	3881.94	10.6282	3881.94	10.6282	1
1185	3984	NA	6898	Criteria Met	No Results Received	Self	NF2		1969-12-03	45.9	Male	NA	Chicago	Apex	NC		27502	UNITED STATES	NA	NA	NA	NA	NA	NA	NA	NA	NA	NA	NA	NA	NA	NA	NA	NA	NA	1	No one else in my family has it	Older than 20 years old	15786	43.2198	15786	43.2198	1
1186	3984	NA	13730	Criteria Met	No Results Received	Self	NF2		1969-12-03	45.9	Male	NA	Chicago	Apex	NC		27502	UNITED STATES	NA	NA	NA	NA	NA	NA	NA	NA	NA	NA	NA	NA	NA	NA	NA	NA	NA	1	No one else in my family has it	Older than 20 years old	15786	43.2198	16599.5	45.4471	2
1187	3985	NA	6901	Criteria Met	No Results Received	Self	NF1		1958-10-08	57	Female	NA	Bayshore, NY	Northport	NY		11768	UNITED STATES	NA	NA	NA	NA	NA	NA	NA	NA	NA	NA	NA	NA	NA	NA	NA	NA	NA	1	No one else in my family has it	Under 5 years old	19860.1	54.3739	19860.1	54.374	1
1188	3989	NA	6911	Criteria Met	No Results Received	Self	NF1	NY - NY Presbyterian-Weill Cornell Comprehensive NF Clinic	1980-11-25	34.9	Female	NA	Inchon	Westfield	NJ		7090	UNITED STATES	NA	NA	NA	NA	NA	NA	NA	NA	NA	1	NA	NA	NA	NA	NA	NA	NA	NA	No one else in my family has it	10 - 20 years old	11776.7	32.243	12099.6	33.127	1
1189	3989	NA	12941	Criteria Met	No Results Received	Self	NF1	NY - NY Presbyterian-Weill Cornell Comprehensive NF Clinic	1980-11-25	34.9	Female	NA	Inchon	Westfield	NJ		7090	UNITED STATES	NA	NA	NA	NA	NA	NA	NA	NA	NA	1	NA	NA	NA	NA	NA	NA	NA	NA	No one else in my family has it	10 - 20 years old	11776.7	32.243	12542.7	34.3401	2
1190	3989	NA	13815	Criteria Met	No Results Received	Self	NF1	NY - NY Presbyterian-Weill Cornell Comprehensive NF Clinic	1980-11-25	34.9	Female	NA	Inchon	Westfield	NJ		7090	UNITED STATES	NA	NA	NA	NA	NA	NA	NA	NA	NA	1	NA	NA	NA	NA	NA	NA	NA	NA	No one else in my family has it	10 - 20 years old	11776.7	32.243	12589.7	34.4686	3
1191	3990	NA	6913	Criteria Met	No Results Received	Self	NF1		1980-08-12	35.2	Female	NA	Cincinnati	Amelia	OH		45102	UNITED STATES	NA	NA	NA	NA	NA	NA	NA	NA	NA	NA	NA	NA	NA	NA	NA	NA	NA	1	I am not sure if anyone in my family has NF1	5 - 9 years old	11881.9	32.5308	11881.9	32.5308	1
1192	3991	3990	6914	Criteria Met	No Results Received	Parent or Guardian	NF1		2012-07-25	3.2	Female	NA		Amelia	OH		45102	UNITED STATES	NA	NA	NA	NA	NA	NA	NA	NA	NA	NA	NA	NA	NA	NA	NA	NA	NA	1	Yes	Under 5 years old	211.68	0.579548	211.89	0.580123	1
1193	3992	NA	6915	Criteria Met	No Results Received	Parent or Guardian	NF1		2002-05-31	13.4	Female	NA	Fresno	Coppell	TX		75019	UNITED STATES	NA	NA	NA	NA	NA	NA	NA	NA	NA	NA	NA	NA	NA	NA	NA	NA	NA	1	No one else in my family has it	Under 5 years old	3920	10.7324	3920.01	10.7324	1
1194	3992	NA	9957	Criteria Met	No Results Received	Parent or Guardian	NF1		2002-05-31	13.4	Female	NA	Fresno	Coppell	TX		75019	UNITED STATES	NA	NA	NA	NA	NA	NA	NA	NA	NA	NA	NA	NA	NA	NA	NA	NA	NA	1	No one else in my family has it	Under 5 years old	3920	10.7324	4326.73	11.8459	2
1195	3992	NA	14408	Criteria Met	No Results Received	Parent or Guardian	NF1		2002-05-31	13.4	Female	NA	Fresno	Coppell	TX		75019	UNITED STATES	NA	NA	NA	NA	NA	NA	NA	NA	NA	NA	NA	NA	NA	NA	NA	NA	NA	1	No one else in my family has it	Under 5 years old	3920	10.7324	4773.67	13.0696	3
1196	3993	NA	6916	Criteria Met	No Results Received	Parent or Guardian	NF2		2001-08-22	14.1	Male	NA	Cleveland, OH	Solon	OH		44139	UNITED STATES	NA	NA	NA	NA	NA	NA	NA	NA	NA	NA	NA	NA	NA	NA	NA	NA	NA	1	No one else in my family has it	Under 5 years old	4202.07	11.5046	4202.07	11.5046	1
1197	3993	NA	13379	Criteria Met	No Results Received	Parent or Guardian	NF2		2001-08-22	14.1	Male	NA	Cleveland, OH	Solon	OH		44139	UNITED STATES	NA	NA	NA	NA	NA	NA	NA	NA	NA	NA	NA	NA	NA	NA	NA	NA	NA	1	No one else in my family has it	Under 5 years old	4202.07	11.5046	5013.85	13.7272	2
1198	3993	NA	13687	Criteria Met	No Results Received	Parent or Guardian	NF2		2001-08-22	14.1	Male	NA	Cleveland, OH	Solon	OH		44139	UNITED STATES	NA	NA	NA	NA	NA	NA	NA	NA	NA	NA	NA	NA	NA	NA	NA	NA	NA	1	I am not sure if anyone in my family has NF2	Under 5 years old	4202.07	11.5046	5014.41	13.7287	3
1199	3995	NA	6918	Criteria Met	No Results Received	Self	NF1		1975-02-07	40.7	Female	NA	Southfield	Garden City	MI		48135	UNITED STATES	NA	NA	NA	NA	NA	NA	NA	NA	NA	NA	NA	NA	NA	NA	NA	NA	NA	1	Yes	Under 5 years old	13895.1	38.0426	13895.1	38.0427	1
1200	3997	NA	6921	Criteria Met	No Results Received	Self	NF1		1967-04-24	48.5	Female	NA	Santa Anna	Allen Parkmw	MI		48101	UNITED STATES	NA	NA	NA	NA	NA	NA	NA	NA	NA	NA	NA	NA	NA	NA	NA	NA	NA	1	Yes	Older than 20 years old	16741.1	45.8346	16741.1	45.8346	1
1201	3999	NA	6923	Criteria Met	No Results Received	Parent or Guardian	NF1		2003-02-14	12.7	Female	NA	lexington, ky	Fishers	IN		46038	UNITED STATES	NA	NA	NA	NA	NA	NA	NA	NA	NA	NA	NA	NA	NA	NA	NA	NA	NA	1	Yes	Under 5 years old	3661.08	10.0235	3661.1	10.0235	1
1202	4000	NA	6924	Criteria Met	No Results Received	Parent or Guardian	NF1		2006-09-18	9.1	Male	NA	bradenton	palmetto	FL		34221	UNITED STATES	NA	NA	NA	NA	NA	NA	NA	NA	NA	NA	NA	NA	NA	NA	NA	1	NA	NA	Yes	Under 5 years old	2349.09	6.43146	2349.1	6.43149	1
1203	4001	NA	6925	Criteria Met	No Results Received	Self	NF1		1981-03-19	34.6	Male	NA	Quincy	Quincy	MA		2170	UNITED STATES	NA	NA	NA	NA	NA	NA	NA	NA	NA	NA	NA	NA	NA	NA	NA	NA	NA	1	Yes	Under 5 years old	11663.1	31.9318	11663.1	31.9319	1
1204	4003	4000	6927	Criteria Met	No Results Received	Self	NF1		1981-08-20	34.2	Male	NA		palmetto	FL		34221	UNITED STATES	NA	NA	NA	NA	NA	NA	NA	NA	NA	NA	NA	NA	NA	NA	NA	NA	NA	1	Yes	Under 5 years old	11508.9	31.5097	11509.1	31.5102	1
1205	4004	NA	6928	Criteria Met	No Results Received	Self	NF1		1944-09-22	71.1	Male	NA	Boston	Quincy	MA		2170	UNITED STATES	NA	NA	NA	NA	NA	NA	NA	NA	NA	NA	NA	NA	NA	NA	NA	NA	NA	1	Yes	Older than 20 years old	24990.1	68.4192	24990.1	68.4192	1
1206	4006	NA	6082	Criteria Met	No Results Received	Parent or Guardian	NF1		2010-01-20	5.7	Female	NA	Des Moines, Iowa	Altoona	IA		50009	UNITED STATES	NA	NA	NA	NA	NA	NA	NA	NA	NA	NA	NA	NA	NA	NA	NA	NA	NA	1	Yes	Under 5 years old	1129.13	3.09139	880.85	2.41164	1
1207	4006	NA	6930	Criteria Met	No Results Received	Parent or Guardian	NF1		2010-01-20	5.7	Female	NA	Des Moines, Iowa	Altoona	IA		50009	UNITED STATES	NA	NA	NA	NA	NA	NA	NA	NA	NA	NA	NA	NA	NA	NA	NA	NA	NA	1	Yes	Under 5 years old	1129.13	3.09139	1129.14	3.09142	2
1208	4006	NA	10017	Criteria Met	No Results Received	Parent or Guardian	NF1		2010-01-20	5.7	Female	NA	Des Moines, Iowa	Altoona	IA		50009	UNITED STATES	NA	NA	NA	NA	NA	NA	NA	NA	NA	NA	NA	NA	NA	NA	NA	NA	NA	1	Yes	Under 5 years old	1129.13	3.09139	1538.58	4.2124	3
1209	4007	NA	6931	Criteria Met	No Results Received	Parent or Guardian	NF1		2001-08-20	14.1	Female	NA	Ann Arbor	Dexter	MI		48130	UNITED STATES	NA	NA	NA	NA	NA	NA	NA	NA	NA	NA	NA	NA	NA	NA	NA	NA	NA	1	Yes	Under 5 years old	4204.14	11.5103	4204.14	11.5103	1
1210	4008	4007	6932	Criteria Met	No Results Received	Self	NF1		1923-08-01	92.3	Female	NA		Dexter	MI		48130	UNITED STATES	NA	NA	NA	NA	NA	NA	NA	NA	NA	NA	NA	NA	NA	NA	NA	NA	NA	1	Yes	Older than 20 years old	32712.9	89.5631	32713.2	89.5637	1
1211	4009	NA	6933	Criteria Met	No Results Received	Self	NF1		1979-02-07	36.7	Male	NA	New Bedford	Cedar Rapids	IA		52404	UNITED STATES	NA	NA	NA	NA	NA	NA	NA	NA	NA	NA	NA	NA	NA	NA	NA	NA	NA	1	No one else in my family has it	Under 5 years old	12434.1	34.0428	12434.1	34.0428	1
1212	4010	NA	6935	Criteria Met	No Results Received	Parent or Guardian	NF1		2007-07-13	8.2	Male	NA	chester	Aston	PA		19014	UNITED STATES	NA	NA	NA	NA	NA	NA	NA	NA	NA	NA	NA	NA	NA	NA	NA	NA	NA	1	No one else in my family has it	Under 5 years old	2051.15	5.61574	2051.15	5.61574	1
1213	4010	NA	10022	Criteria Met	No Results Received	Parent or Guardian	NF1		2007-07-13	8.2	Male	NA	chester	Aston	PA		19014	UNITED STATES	NA	NA	NA	NA	NA	NA	NA	NA	NA	NA	NA	NA	NA	NA	NA	NA	NA	1	No one else in my family has it	Under 5 years old	2051.15	5.61574	2460.97	6.73777	2
1214	4012	NA	6938	Criteria Met	No Results Received	Self	NF2		1953-12-12	61.9	Female	NA	Santurce	las vegas	NV		89148	UNITED STATES	NA	NA	NA	NA	NA	NA	NA	NA	NA	NA	NA	NA	NA	NA	NA	NA	NA	1	I am not sure if anyone in my family has NF2	Older than 20 years old	21622.2	59.1984	21622.2	59.1984	1
1215	4015	NA	6940	Criteria Met	No Results Received	Self	NF1		1979-12-17	35.8	Female	NA	Springdale	Olyphant	PA		18447	UNITED STATES	NA	NA	NA	NA	NA	NA	NA	NA	NA	NA	NA	NA	NA	NA	NA	NA	NA	1	No one else in my family has it	10 - 20 years old	12121.2	33.1861	12121.2	33.1861	1
1216	4017	NA	6942	Criteria Met	No Results Received	Parent or Guardian	NF1		1997-01-27	18.7	Male	NA	Bad Soden am Taunus	BANBURY		OXFORDSHIRE	OX16 0LF	UNITED KINGDOM	NA	NA	NA	NA	NA	NA	NA	NA	NA	NA	NA	NA	NA	NA	NA	NA	NA	1	No one else in my family has it	Under 5 years old	5870.32	16.0721	5870.32	16.0721	1
1217	4018	NA	6943	Criteria Met	No Results Received	Self	NF1		1976-06-29	39.3	Male	NA	Rochester, NY	Rochester	NY		14613	UNITED STATES	NA	NA	NA	NA	NA	NA	NA	NA	NA	NA	NA	NA	NA	NA	NA	NA	NA	1	Yes	Under 5 years old	13387.4	36.6526	13387.4	36.6526	1
1218	4023	NA	6951	Criteria Met	No Results Received	Parent or Guardian	NF1	WI - Children's Hosp. of Wisconsin	1999-04-23	16.5	Female	NA	Milwaukee	New Berlin	WI		53146	UNITED STATES	NA	NA	NA	NA	NA	NA	NA	NA	NA	NA	NA	NA	NA	NA	NA	NA	NA	1	No one else in my family has it	Under 5 years old	5054.69	13.839	5054.7	13.839	1
1219	4023	NA	7091	Criteria Met	No Results Received	Parent or Guardian	NF1	WI - Children's Hosp. of Wisconsin	1999-04-23	16.5	Female	NA	Milwaukee	New Berlin	WI		53146	UNITED STATES	NA	NA	NA	NA	NA	NA	NA	NA	NA	NA	NA	NA	NA	NA	NA	NA	NA	1	No one else in my family has it	Under 5 years old	5054.69	13.839	5063.66	13.8635	2
1220	4023	NA	13354	Criteria Met	No Results Received	Parent or Guardian	NF1	WI - Children's Hosp. of Wisconsin	1999-04-23	16.5	Female	NA	Milwaukee	New Berlin	WI		53146	UNITED STATES	NA	NA	NA	NA	NA	NA	NA	NA	NA	NA	NA	NA	NA	NA	NA	NA	NA	1	No one else in my family has it	Under 5 years old	5054.69	13.839	5865.84	16.0598	3
1221	4024	NA	6952	Criteria Met	No Results Received	Self	NF1		1980-02-28	35.6	Female	NA	New York	New York	NY	New York	10019	UNITED STATES	NA	NA	NA	NA	NA	NA	NA	NA	NA	NA	NA	NA	NA	NA	NA	NA	NA	1	No one else in my family has it	Under 5 years old	12048.7	32.9875	12048.7	32.9875	1
1222	4024	NA	13942	Criteria Met	No Results Received	Self	NF1		1980-02-28	35.6	Female	NA	New York	New York	NY	New York	10019	UNITED STATES	NA	NA	NA	NA	NA	NA	NA	NA	NA	NA	NA	NA	NA	NA	NA	NA	NA	1	No one else in my family has it	Under 5 years old	12048.7	32.9875	12862	35.2142	2
1223	4024	NA	14503	Criteria Met	No Results Received	Self	NF1		1980-02-28	35.6	Female	NA	New York	New York	NY	New York	10019	UNITED STATES	NA	NA	NA	NA	NA	NA	NA	NA	NA	NA	NA	NA	NA	NA	NA	NA	NA	1	No one else in my family has it	Under 5 years old	12048.7	32.9875	12914.7	35.3584	3
1224	4025	NA	6953	Criteria Met	No Results Received	Self	NF1		1981-10-15	34	Female	NA	Jackson	Westport Point	MA		2791	UNITED STATES	NA	NA	NA	NA	NA	NA	NA	NA	NA	NA	NA	NA	NA	NA	NA	NA	NA	1	No one else in my family has it	Under 5 years old	11453.7	31.3585	11453.7	31.3585	1
1225	4025	NA	10882	Criteria Met	No Results Received	Self	NF1		1981-10-15	34	Female	NA	Jackson	Westport Point	MA		2791	UNITED STATES	NA	NA	NA	NA	NA	NA	NA	NA	NA	NA	NA	NA	NA	NA	NA	NA	NA	1	No one else in my family has it	Under 5 years old	11453.7	31.3585	11940.9	32.6924	2
1226	4026	NA	13260	Criteria Met	No Results Received	Self	NF2	MD - Johns Hopkins Comprehensive NF Clinic	1977-02-03	38.7	Female	NA	Waynesboro	Staunton	VA		24401	UNITED STATES	NA	NA	NA	NA	NA	NA	NA	NA	NA	NA	NA	NA	NA	NA	NA	NA	NA	1	Yes	Older than 20 years old	13168.7	36.0539	13976	38.2641	1
1227	4027	NA	6954	Criteria Met	No Results Received	Parent or Guardian	NF1		2000-01-29	15.7	Female	NA	San Francisco	San Francisco	CA		94132	UNITED STATES	NA	NA	NA	NA	NA	NA	NA	NA	NA	NA	NA	1	NA	NA	NA	NA	NA	1	No one else in my family has it	Under 5 years old	4773.7	13.0697	4773.71	13.0697	1
1228	4028	NA	6956	Criteria Met	No Results Received	Parent or Guardian	NF1		2011-09-27	4	Female	NA	Fairview	North Royalton	OH		44133	UNITED STATES	NA	NA	NA	NA	NA	NA	NA	NA	NA	NA	NA	NA	NA	NA	NA	NA	NA	1	No one else in my family has it	Under 5 years old	514.7	1.40917	514.75	1.40931	1
1229	4030	NA	6958	Criteria Met	No Results Received	Parent or Guardian	NF1		2004-03-05	11.6	Female	NA	Chattanooga	Soddy Daisy	TN		37379	UNITED STATES	NA	NA	NA	NA	NA	NA	NA	NA	NA	NA	NA	NA	NA	NA	NA	NA	NA	1	No one else in my family has it	Under 5 years old	3276.72	8.97117	3276.72	8.97117	1
1230	4030	NA	13311	Criteria Met	No Results Received	Parent or Guardian	NF1		2004-03-05	11.6	Female	NA	Chattanooga	Soddy Daisy	TN		37379	UNITED STATES	NA	NA	NA	NA	NA	NA	NA	NA	NA	NA	NA	NA	NA	NA	NA	NA	NA	1	No one else in my family has it	Under 5 years old	3276.72	8.97117	4087.78	11.1917	2
1231	4030	NA	15308	Criteria Met	No Results Received	Parent or Guardian	NF1		2004-03-05	11.6	Female	NA	Chattanooga	Soddy Daisy	TN		37379	UNITED STATES	NA	NA	NA	NA	NA	NA	NA	NA	NA	NA	NA	NA	NA	NA	NA	NA	NA	1	No one else in my family has it	Under 5 years old	3276.72	8.97117	4233.59	11.5909	3
1232	4031	NA	6960	Criteria Met	No Results Received	Self	NF1		1965-04-24	50.5	Female	NA	san salvador	sarasota	FL		34238	UNITED STATES	NA	NA	NA	NA	NA	NA	NA	NA	NA	NA	NA	NA	NA	NA	NA	NA	NA	1	No one else in my family has it	5 - 9 years old	17471.7	47.835	17471.7	47.835	1
1233	4034	NA	6965	Criteria Met	No Results Received	Parent or Guardian	NF1		2011-10-10	4	Male	NA	Oakland	Oakland	CA		94621	UNITED STATES	NA	NA	NA	NA	NA	NA	NA	NA	NA	NA	NA	1	NA	NA	NA	NA	NA	NA	I am not sure if anyone in my family has NF1	Under 5 years old	501.73	1.37366	501.73	1.37366	1
1234	4035	NA	6966	Criteria Met	No Results Received	Parent or Guardian	NF1		2007-10-21	8	Female	NA	Charlotte	Minersville	PA		17954	UNITED STATES	NA	NA	NA	NA	NA	NA	NA	NA	NA	NA	NA	NA	NA	NA	NA	NA	NA	1	No one else in my family has it	Under 5 years old	1951.74	5.34357	1951.75	5.3436	1
1235	4036	NA	7244	Criteria Met	No Results Received	Parent or Guardian	NF1		1998-10-07	17	Male	NA	Holladay, UT	South Jordan	UT		84095	UNITED STATES	NA	NA	NA	NA	NA	NA	NA	NA	NA	NA	NA	NA	NA	NA	NA	NA	NA	1	No one else in my family has it	10 - 20 years old	5252.74	14.3812	5303.15	14.5192	1
1236	4038	NA	6967	Criteria Met	No Results Received	Parent or Guardian	NF1		1993-05-04	22.4	Female	NA	El Paso	Hobart	NY		13788	UNITED STATES	NA	NA	NA	NA	NA	NA	NA	NA	NA	NA	NA	NA	NA	NA	NA	NA	NA	1	Yes	Under 5 years old	7234.75	19.8077	7234.75	19.8077	1
1237	4039	NA	6968	Criteria Met	No Results Received	Self	NF1		1974-11-06	41	Female	NA	Georgetown	Virginia Beach	VA		23462	UNITED STATES	NA	NA	NA	NA	NA	NA	NA	NA	NA	NA	NA	NA	NA	NA	NA	NA	NA	1	No one else in my family has it	Under 5 years old	13988.8	38.2991	13988.8	38.2991	1
1238	4039	NA	10889	Criteria Met	No Results Received	Self	NF1		1974-11-06	41	Female	NA	Georgetown	Virginia Beach	VA		23462	UNITED STATES	NA	NA	NA	NA	NA	NA	NA	NA	NA	NA	NA	NA	NA	NA	NA	NA	NA	1	No one else in my family has it	Under 5 years old	13988.8	38.2991	14475.9	39.633	2
1239	4039	NA	13698	Criteria Met	No Results Received	Self	NF1		1974-11-06	41	Female	NA	Georgetown	Virginia Beach	VA		23462	UNITED STATES	NA	NA	NA	NA	NA	NA	NA	NA	NA	NA	NA	NA	NA	NA	NA	NA	NA	1	No one else in my family has it	Under 5 years old	13988.8	38.2991	14800.5	40.5215	3
1240	4039	NA	15169	Criteria Met	No Results Received	Self	NF1		1974-11-06	41	Female	NA	Georgetown	Virginia Beach	VA		23462	UNITED STATES	NA	NA	NA	NA	NA	NA	NA	NA	NA	NA	NA	NA	NA	NA	NA	NA	NA	1	No one else in my family has it	Under 5 years old	13988.8	38.2991	14944.9	40.917	4
1241	4040	NA	6970	Criteria Met	No Results Received	Self	NF1		1972-04-01	43.6	Female	NA	Portsmouth	Davison	MI		48423	UNITED STATES	NA	NA	NA	NA	NA	NA	NA	NA	NA	NA	NA	NA	NA	NA	NA	NA	NA	1	Yes	Under 5 years old	14937.8	40.8974	14937.8	40.8974	1
1242	4041	NA	6971	Criteria Met	No Results Received	Parent or Guardian	NF1		1995-04-17	20.5	Male	NA	Santa Maria	Santa Maria	CA		93455	UNITED STATES	NA	NA	NA	NA	NA	NA	NA	NA	NA	NA	NA	NA	NA	NA	NA	NA	NA	1	No one else in my family has it	Under 5 years old	6521.76	17.8556	6521.77	17.8556	1
1243	4042	NA	6972	Criteria Met	No Results Received	Self	NF2	VA - Other	1968-09-04	47.1	Female	NA	newport news	chester	VA		23831	UNITED STATES	NA	NA	NA	NA	NA	NA	NA	NA	NA	NA	NA	NA	NA	NA	NA	NA	NA	1	No one else in my family has it	Older than 20 years old	16242.8	44.4703	16242.8	44.4703	1
1244	4043	NA	6974	Criteria Met	No Results Received	Parent or Guardian	NF1	CA - Childrens Hosp. Los Angeles Neurocutaneous Disorders Program	2012-05-09	3.4	Female	NA	Mission Hills, CA	Palmdale	CA		93552	UNITED STATES	1	NA	NA	NA	NA	NA	NA	NA	NA	NA	NA	NA	NA	NA	NA	NA	NA	1	I am not sure if anyone in my family has NF1	Under 5 years old	289.77	0.793347	289.77	0.793347	1
1245	4043	NA	9950	Criteria Met	No Results Received	Parent or Guardian	NF1	CA - Childrens Hosp. Los Angeles Neurocutaneous Disorders Program	2012-05-09	3.4	Female	NA	Mission Hills, CA	Palmdale	CA		93552	UNITED STATES	1	NA	NA	NA	NA	NA	NA	NA	NA	NA	NA	NA	NA	NA	NA	NA	NA	1	I am not sure if anyone in my family has NF1	Under 5 years old	289.77	0.793347	695.68	1.90467	2
1246	4045	NA	6986	Criteria Met	No Results Received	Parent or Guardian	NF1		2005-04-22	10.5	Female	NA	Chongquing,China	La Crescenta	CA		91214	UNITED STATES	NA	NA	NA	NA	NA	1	NA	NA	NA	NA	NA	NA	NA	NA	NA	NA	NA	NA	I am not sure if anyone in my family has NF1	Under 5 years old	2863.78	7.8406	2863.88	7.84088	1
1247	4046	NA	6977	Criteria Met	No Results Received	Self	SCHW		1967-02-19	48.7	Male	NA	Knox, IN	Batesville	IN		47006	UNITED STATES	NA	NA	NA	NA	NA	NA	NA	NA	NA	NA	NA	NA	NA	NA	NA	NA	NA	1	No one else in my family has it	Older than 20 years old	16805.8	46.0117	16805.8	46.0117	1
1248	4048	NA	6978	Criteria Met	No Results Received	Parent or Guardian	NF1		2006-05-31	9.4	Female	NA	Baltimore, MD	Ashburn	VA		20148	UNITED STATES	NA	NA	NA	NA	NA	NA	NA	NA	NA	NA	NA	NA	NA	NA	NA	NA	NA	1	No one else in my family has it	5 - 9 years old	2459.8	6.73457	2459.8	6.73457	1
1249	4049	NA	6980	Criteria Met	No Results Received	Self	NF1		1969-09-17	46.1	Male	NA	Fairfax, VA	Minneapolis	MN		55401	UNITED STATES	NA	NA	NA	NA	NA	NA	NA	NA	NA	NA	NA	NA	NA	NA	NA	NA	NA	1	Yes	5 - 9 years old	15864.8	43.4355	15864.8	43.4355	1
1250	4050	NA	6981	Criteria Met	No Results Received	Parent or Guardian	NF1		1998-07-28	17.2	Male	NA	Redding	Redding	CA		96001	UNITED STATES	NA	NA	NA	NA	NA	NA	NA	NA	NA	NA	NA	NA	NA	NA	NA	NA	NA	1	No one else in my family has it	Under 5 years old	5323.83	14.5759	5323.83	14.5759	1
1251	4050	NA	6982	Criteria Met	No Results Received	Parent or Guardian	NF1		1998-07-28	17.2	Male	NA	Redding	Redding	CA		96001	UNITED STATES	NA	NA	NA	NA	NA	NA	NA	NA	NA	NA	NA	NA	NA	NA	NA	NA	NA	1	No one else in my family has it	Under 5 years old	5323.83	14.5759	5323.83	14.5759	2
1252	4051	NA	6983	Criteria Met	No Results Received	Parent or Guardian	NF1		1991-09-05	24.1	Male	NA	new york	bellerose	NY		11426	UNITED STATES	NA	1	NA	NA	NA	NA	NA	NA	NA	NA	NA	NA	NA	NA	NA	NA	NA	NA	I am not sure if anyone in my family has NF1	Under 5 years old	7841.85	21.4698	7841.86	21.4698	1
1253	4052	NA	6984	Criteria Met	No Results Received	Parent or Guardian	NF1		1999-11-15	15.9	Male	NA	Milwaukee	Shorewood	WI		53211	UNITED STATES	NA	NA	NA	NA	NA	NA	NA	NA	NA	NA	NA	NA	NA	NA	NA	NA	NA	1	No one else in my family has it	Under 5 years old	4848.86	13.2755	4848.87	13.2755	1
1254	4053	NA	6985	Criteria Met	No Results Received	Parent or Guardian	NF1		1999-05-01	16.5	Male	NA	Memphis, TN	Memphis	TN		38104	UNITED STATES	NA	NA	NA	NA	NA	NA	NA	NA	NA	NA	NA	NA	NA	NA	NA	NA	NA	1	I am not sure if anyone in my family has NF1	Under 5 years old	5046.88	13.8176	5046.89	13.8176	1
1255	4053	NA	9942	Criteria Met	No Results Received	Parent or Guardian	NF1		1999-05-01	16.5	Male	NA	Memphis, TN	Memphis	TN		38104	UNITED STATES	NA	NA	NA	NA	NA	NA	NA	NA	NA	NA	NA	NA	NA	NA	NA	NA	NA	1	I am not sure if anyone in my family has NF1	Under 5 years old	5046.88	13.8176	5452.62	14.9285	2
1256	4054	NA	6988	Criteria Met	No Results Received	Parent or Guardian	NF1		1997-08-08	18.2	Male	NA	Denver	Denver	CO		80212	UNITED STATES	NA	NA	NA	NA	NA	NA	NA	NA	NA	NA	NA	NA	NA	NA	NA	NA	NA	1	No one else in my family has it	Under 5 years old	5677.89	15.5452	5677.9	15.5452	1
1257	4055	NA	6989	Criteria Met	No Results Received	Parent or Guardian	NF1		1992-10-15	23	Male	NA	Chicago, IL	Mokena	IL		60448	UNITED STATES	NA	NA	NA	NA	NA	NA	NA	NA	NA	NA	NA	NA	NA	NA	NA	NA	NA	1	No one else in my family has it	Under 5 years old	7435.9	20.3584	7435.91	20.3584	1
1258	4056	NA	6990	Criteria Met	No Results Received	Parent or Guardian	NF1		2005-05-23	10.4	Male	NA	Winder, Georgia	Hoschton	GA		30548	UNITED STATES	NA	NA	NA	NA	NA	NA	NA	NA	NA	NA	NA	NA	NA	NA	NA	NA	NA	1	Yes	Under 5 years old	2832.9	7.75606	2832.92	7.75611	1
1259	4057	NA	6991	Criteria Met	No Results Received	Parent or Guardian	NF1		2011-02-16	4.6	Female	NA	Auburndale, MA	Auburndale	MA		2466	UNITED STATES	NA	NA	NA	NA	NA	NA	NA	NA	NA	NA	NA	1	NA	NA	NA	NA	NA	NA	No one else in my family has it	Under 5 years old	737.94	2.02037	737.94	2.02037	1
1260	4058	NA	6992	Criteria Met	No Results Received	Self	NF1		1964-01-22	51.7	Female	NA	Salida, CO	Lakewood	CO		80227	UNITED STATES	NA	NA	NA	NA	NA	NA	NA	NA	NA	NA	NA	NA	NA	NA	NA	NA	NA	1	Yes	Under 5 years old	17930	49.0896	17930	49.0896	1
1261	4059	NA	6994	Criteria Met	No Results Received	Parent or Guardian	NF1		2002-10-27	13	Female	NA	Englewood CO	Lakewood	CO		80227	UNITED STATES	NA	NA	NA	NA	NA	NA	NA	NA	NA	NA	NA	NA	NA	NA	NA	NA	NA	1	Yes	Under 5 years old	3771.99	10.3271	3771.99	10.3271	1
1262	4060	3236	6993	Criteria Met	No Results Received	Parent or Guardian	NF1		2005-08-31	10.1	Male	NA		Robbinsdale	MN		55422	UNITED STATES	NA	NA	NA	NA	NA	NA	NA	NA	NA	NA	NA	NA	NA	NA	NA	NA	NA	1	Yes	Under 5 years old	2732.78	7.48194	2732.99	7.48252	1
1263	4060	3236	8343	Criteria Met	No Results Received	Parent or Guardian	NF1		2005-08-31	10.1	Male	NA		Robbinsdale	MN		55422	UNITED STATES	NA	NA	NA	NA	NA	NA	NA	NA	NA	NA	NA	NA	NA	NA	NA	NA	NA	1	Yes	Under 5 years old	2732.78	7.48194	2876.1	7.87433	2
1264	4061	3236	6995	Criteria Met	No Results Received	Parent or Guardian	NF1		2002-09-02	13.1	Female	NA		Robbinsdale	MN		55422	UNITED STATES	NA	NA	NA	NA	NA	NA	NA	NA	NA	NA	NA	NA	NA	NA	NA	NA	NA	1	Yes	Under 5 years old	3826.78	10.4772	3826.99	10.4777	1
1265	4062	NA	6996	Criteria Met	No Results Received	Parent or Guardian	NF1		1999-01-28	16.7	Male	NA	Fairfax	Ashburn	VA		20147	UNITED STATES	NA	NA	NA	NA	NA	NA	NA	NA	NA	NA	NA	NA	NA	NA	NA	NA	NA	1	No one else in my family has it	Under 5 years old	5140.03	14.0726	5140.04	14.0727	1
1266	4062	NA	14417	Criteria Met	No Results Received	Parent or Guardian	NF1		1999-01-28	16.7	Male	NA	Fairfax	Ashburn	VA		20147	UNITED STATES	NA	NA	NA	NA	NA	NA	NA	NA	NA	NA	NA	NA	NA	NA	NA	NA	NA	1	No one else in my family has it	Under 5 years old	5140.03	14.0726	5993.71	16.4099	2
1267	4063	NA	6997	Criteria Met	No Results Received	Parent or Guardian	NF1		2004-06-30	11.3	Female	NA	Cairo, GA	Cumming	GA		30041	UNITED STATES	NA	NA	NA	1	NA	NA	NA	NA	NA	NA	NA	NA	NA	NA	NA	NA	NA	1	I am not sure if anyone in my family has NF1	Under 5 years old	3160.05	8.65175	3160.06	8.65177	1
1268	4063	NA	11235	Criteria Met	No Results Received	Parent or Guardian	NF1		2004-06-30	11.3	Female	NA	Cairo, GA	Cumming	GA		30041	UNITED STATES	NA	NA	NA	1	NA	NA	NA	NA	NA	NA	NA	NA	NA	NA	NA	NA	NA	1	I am not sure if anyone in my family has NF1	Under 5 years old	3160.05	8.65175	3649.79	9.99258	2
1269	4064	NA	7000	Criteria Met	No Results Received	Parent or Guardian	NF1		2007-10-11	8	Female	NA	Keokuk	Keokuk	IA		52632	UNITED STATES	NA	NA	NA	NA	NA	NA	NA	NA	NA	NA	NA	NA	NA	NA	NA	NA	NA	1	No one else in my family has it	Under 5 years old	1962.1	5.37194	1962.14	5.37205	1
1270	4065	NA	6999	Criteria Met	No Results Received	Self	NF1		1975-02-15	40.7	Male	NA	Bluffton	Bluffton	IN		46714	UNITED STATES	NA	NA	NA	NA	NA	NA	NA	NA	NA	NA	NA	NA	NA	NA	NA	NA	NA	1	Yes	Under 5 years old	13888.1	38.0236	13888.1	38.0236	1
1271	4066	NA	7001	Criteria Met	No Results Received	Self	NF1		1965-12-10	49.9	Male	NA	Rio de Janeiro / Brazil	Rio de Janeiro			20.020-080	BRAZIL	NA	NA	NA	NA	NA	NA	NA	NA	NA	NA	NA	1	NA	NA	NA	NA	NA	NA	No one else in my family has it	5 - 9 years old	17242.1	47.2064	17242.2	47.2064	1
1272	4067	NA	7002	Criteria Met	No Results Received	Parent or Guardian	NF1		2007-03-09	8.6	Female	NA	Albuquerque	Albuquerque	NM		87111	UNITED STATES	NA	NA	NA	NA	NA	NA	NA	NA	NA	NA	NA	NA	NA	NA	NA	NA	NA	1	Yes	Under 5 years old	2178.15	5.96345	2178.15	5.96345	1
1273	4072	NA	7007	Criteria Met	No Results Received	Self	NF1		1977-08-16	38.2	Male	NA	GREENWICH	WHITE PLAINS	NY		10603	UNITED STATES	NA	NA	NA	NA	NA	NA	NA	NA	NA	NA	NA	1	NA	NA	NA	NA	NA	1	No one else in my family has it	5 - 9 years old	12975.3	35.5243	12975.3	35.5244	1
1274	4073	NA	7008	Criteria Met	No Results Received	Self	NF1	OTHER	1980-06-12	35.3	Female	NA	Spokane, WA	Richland	WA		99352	UNITED STATES	NA	NA	NA	NA	NA	NA	NA	NA	NA	NA	NA	NA	NA	NA	NA	NA	NA	1	Yes	Under 5 years old	11944.3	32.7018	11944.4	32.7018	1
1275	4074	NA	7009	Criteria Met	No Results Received	Self	NF1	WA - Univ. of Washington	1980-05-24	35.4	Male	NA	Lewiston, Idaho	Sedro Woolley	WA		98284	UNITED STATES	NA	NA	NA	NA	NA	NA	NA	NA	NA	NA	NA	NA	NA	NA	NA	NA	NA	1	No one else in my family has it	5 - 9 years old	11963.4	32.7539	11963.4	32.7539	1
1276	4074	NA	8644	Criteria Met	No Results Received	Self	NF1	WA - Univ. of Washington	1980-05-24	35.4	Male	NA	Lewiston, Idaho	Sedro Woolley	WA		98284	UNITED STATES	NA	NA	NA	NA	NA	NA	NA	NA	NA	NA	NA	NA	NA	NA	NA	NA	NA	1	No one else in my family has it	5 - 9 years old	11963.4	32.7539	12125.4	33.1974	2
1277	4074	NA	14319	Criteria Met	No Results Received	Self	NF1	WA - Univ. of Washington	1980-05-24	35.4	Male	NA	Lewiston, Idaho	Sedro Woolley	WA		98284	UNITED STATES	NA	NA	NA	NA	NA	NA	NA	NA	NA	NA	NA	NA	NA	NA	NA	NA	NA	1	No one else in my family has it	5 - 9 years old	11963.4	32.7539	12813.3	35.0809	3
1278	4074	NA	15393	Criteria Met	No Results Received	Self	NF1	WA - Univ. of Washington	1980-05-24	35.4	Male	NA	Lewiston, Idaho	Sedro Woolley	WA		98284	UNITED STATES	NA	NA	NA	NA	NA	NA	NA	NA	NA	NA	NA	NA	NA	NA	NA	NA	NA	1	No one else in my family has it	5 - 9 years old	11963.4	32.7539	12920.3	35.3738	4
1279	4075	NA	7010	Criteria Met	No Results Received	Self	NF1		1963-12-17	51.8	Female	NA		Liverpool	NY		13088	UNITED STATES	NA	NA	NA	NA	NA	NA	NA	NA	NA	NA	NA	NA	NA	NA	NA	NA	NA	1	Yes	5 - 9 years old	17966.6	49.1898	17966.6	49.1898	1
1280	4076	NA	7011	Criteria Met	No Results Received	Self	NF1	MD - Johns Hopkins Comprehensive NF Clinic	1981-01-11	34.8	Male	NA	Washington, DC	Silver Spring	MD		20910	UNITED STATES	NA	NA	NA	NA	NA	NA	NA	NA	NA	NA	NA	1	NA	NA	NA	NA	NA	1	I am not sure if anyone in my family has NF1	Under 5 years old	11731.6	32.1194	11731.6	32.1194	1
1281	4076	NA	13810	Criteria Met	No Results Received	Self	NF1	MD - Johns Hopkins Comprehensive NF Clinic	1981-01-11	34.8	Male	NA	Washington, DC	Silver Spring	MD		20910	UNITED STATES	NA	NA	NA	NA	NA	NA	NA	NA	NA	NA	NA	1	NA	NA	NA	NA	NA	1	I am not sure if anyone in my family has NF1	Under 5 years old	11731.6	32.1194	12542.7	34.3399	2
1282	4077	NA	7012	Criteria Met	No Results Received	Parent or Guardian	NF1		2001-02-25	14.6	Female	NA	dunkirk	forestville	NY		14062	UNITED STATES	NA	NA	NA	NA	NA	NA	NA	NA	NA	NA	NA	NA	NA	NA	NA	NA	NA	1	Yes	Under 5 years old	4381.6	11.9962	4381.61	11.9962	1
1283	4077	NA	12022	Criteria Met	No Results Received	Parent or Guardian	NF1		2001-02-25	14.6	Female	NA	dunkirk	forestville	NY		14062	UNITED STATES	NA	NA	NA	NA	NA	NA	NA	NA	NA	NA	NA	NA	NA	NA	NA	NA	NA	1	Yes	Under 5 years old	4381.6	11.9962	5332.83	14.6005	2
1284	4078	4077	7013	Criteria Met	No Results Received	Parent or Guardian	NF1		2002-12-15	12.8	Male	NA		forestville	NY		14062	UNITED STATES	NA	NA	NA	NA	NA	NA	NA	NA	NA	NA	NA	NA	NA	NA	NA	NA	NA	1	Yes	Under 5 years old	3723.4	10.1941	4674.83	12.799	1
1285	4079	NA	7014	Criteria Met	No Results Received	Parent or Guardian	NF1		1998-12-08	16.8	Male	NA	Annapolis MD	Millersville	MD		21108	UNITED STATES	NA	NA	NA	NA	NA	NA	NA	NA	NA	NA	NA	NA	NA	NA	NA	NA	NA	1	No one else in my family has it	Under 5 years old	5191.63	14.2139	5191.64	14.2139	1
1286	4080	NA	7015	Criteria Met	No Results Received	Self	NF1	TN - Le Bonheur Childrens Med. Center	1992-10-29	23	Female	NA	Russellville, AR	Conway	AR		72034	UNITED STATES	NA	NA	NA	NA	NA	NA	NA	NA	NA	NA	NA	NA	NA	NA	NA	NA	NA	1	No one else in my family has it	Under 5 years old	7422.71	20.3223	7422.71	20.3223	1
1287	4080	NA	8039	Criteria Met	No Results Received	Self	NF1	TN - Le Bonheur Childrens Med. Center	1992-10-29	23	Female	NA	Russellville, AR	Conway	AR		72034	UNITED STATES	NA	NA	NA	NA	NA	NA	NA	NA	NA	NA	NA	NA	NA	NA	NA	NA	NA	1	No one else in my family has it	Under 5 years old	7422.71	20.3223	7534.22	20.6276	2
1288	4080	NA	14465	Criteria Met	No Results Received	Self	NF1	TN - Le Bonheur Childrens Med. Center	1992-10-29	23	Female	NA	Russellville, AR	Conway	AR		72034	UNITED STATES	NA	NA	NA	NA	NA	NA	NA	NA	NA	NA	NA	NA	NA	NA	NA	NA	NA	1	No one else in my family has it	Under 5 years old	7422.71	20.3223	8282.82	22.6771	3
1289	4083	NA	15083	Criteria Met	No Results Received	Self	NF1	LA - LSUHSC/Children's Hosp. of New Orleans NF Clinic	1976-10-29	39	Female	NA	New Orleans	Houma	LA		70363	UNITED STATES	NA	NA	NA	1	NA	NA	NA	NA	NA	NA	NA	NA	NA	NA	NA	NA	NA	NA	Yes	Under 5 years old	13266.8	36.3224	14211.7	38.9096	1
1290	4084	NA	7019	Criteria Met	No Results Received	Parent or Guardian	NF1		2005-10-03	10	Male	NA	Birmingham, AL	Chelsea	AL		35043	UNITED STATES	NA	NA	NA	NA	NA	NA	NA	NA	NA	NA	NA	NA	NA	NA	NA	NA	NA	1	No one else in my family has it	Under 5 years old	2700.78	7.39433	2700.79	7.39436	1
1291	4084	NA	10226	Criteria Met	No Results Received	Parent or Guardian	NF1		2005-10-03	10	Male	NA	Birmingham, AL	Chelsea	AL		35043	UNITED STATES	NA	NA	NA	NA	NA	NA	NA	NA	NA	NA	NA	NA	NA	NA	NA	NA	NA	1	No one else in my family has it	Under 5 years old	2700.78	7.39433	3136.56	8.58743	2
1292	4085	NA	7020	Criteria Met	No Results Received	Parent or Guardian	NF1		2002-12-29	12.8	Male	NA	RAJSHAHI, BANGLADESH	Rajshahi		Metropoliton City, Rajshahi	6000	BANGLADESH	NA	1	1	NA	NA	NA	NA	NA	NA	NA	NA	NA	NA	NA	NA	NA	NA	NA	Yes	Under 5 years old	3709.82	10.1569	3709.86	10.157	1
1293	4086	NA	7021	Criteria Met	No Results Received	Parent or Guardian	NF1		1992-05-08	23.4	Female	NA	Silver Spring	Upper Marlboro	MD		20774-8585	UNITED STATES	NA	NA	NA	1	NA	NA	NA	NA	NA	NA	NA	NA	NA	NA	NA	NA	NA	NA	I am not sure if anyone in my family has NF1	10 - 20 years old	7596.82	20.799	7596.83	20.799	1
1294	4086	NA	11468	Criteria Met	No Results Received	Parent or Guardian	NF1		1992-05-08	23.4	Female	NA	Silver Spring	Upper Marlboro	MD		20774-8585	UNITED STATES	NA	NA	NA	1	NA	NA	NA	NA	NA	NA	NA	NA	NA	NA	NA	NA	NA	NA	I am not sure if anyone in my family has NF1	10 - 20 years old	7596.82	20.799	8099.78	22.176	2
1295	4088	NA	7023	Criteria Met	No Results Received	Parent or Guardian	NF1		2003-06-02	12.4	Female	NA	Portland Oregon	Wake Forest	NC		27587	UNITED STATES	NA	NA	NA	NA	NA	NA	NA	NA	NA	NA	NA	NA	NA	NA	NA	NA	NA	1	Yes	Under 5 years old	3554.88	9.73273	3554.88	9.73273	1
1296	4088	NA	13823	Criteria Met	No Results Received	Parent or Guardian	NF1		2003-06-02	12.4	Female	NA	Portland Oregon	Wake Forest	NC		27587	UNITED STATES	NA	NA	NA	NA	NA	NA	NA	NA	NA	NA	NA	NA	NA	NA	NA	NA	NA	1	Yes	Under 5 years old	3554.88	9.73273	4365.69	11.9526	2
1297	4088	NA	14569	Criteria Met	No Results Received	Parent or Guardian	NF1		2003-06-02	12.4	Female	NA	Portland Oregon	Wake Forest	NC		27587	UNITED STATES	NA	NA	NA	NA	NA	NA	NA	NA	NA	NA	NA	NA	NA	NA	NA	NA	NA	1	Yes	Under 5 years old	3554.88	9.73273	4425.66	12.1168	3
1298	4089	NA	7024	Criteria Met	No Results Received	Parent or Guardian	NF1		1989-07-06	26.3	Male	NA	lexington	Louisville	KY		40272	UNITED STATES	NA	NA	NA	NA	NA	NA	NA	NA	NA	NA	NA	NA	NA	NA	NA	NA	NA	1	No one else in my family has it	Under 5 years old	8633.89	23.6383	8633.9	23.6383	1
1299	4090	NA	7025	Criteria Met	No Results Received	Parent or Guardian	NF1		2001-11-28	13.9	Male	NA	Little Rock	Little Rock	AR		72223	UNITED STATES	NA	NA	NA	NA	NA	NA	NA	NA	NA	NA	NA	NA	NA	NA	NA	NA	NA	1	No one else in my family has it	Under 5 years old	4105.92	11.2414	4105.93	11.2414	1
1300	4090	NA	10031	Criteria Met	No Results Received	Parent or Guardian	NF1		2001-11-28	13.9	Male	NA	Little Rock	Little Rock	AR		72223	UNITED STATES	NA	NA	NA	NA	NA	NA	NA	NA	NA	NA	NA	NA	NA	NA	NA	NA	NA	1	No one else in my family has it	Under 5 years old	4105.92	11.2414	4514.81	12.3609	2
1301	4091	NA	7026	Criteria Met	No Results Received	Parent or Guardian	NF1		2007-01-08	8.8	Female	NA	St. George, UT	Herriman	UT		84096	UNITED STATES	1	NA	NA	NA	NA	NA	NA	NA	NA	NA	NA	NA	NA	NA	NA	NA	NA	1	No one else in my family has it	Under 5 years old	2238.94	6.12988	2238.94	6.12988	1
1302	4091	NA	14464	Criteria Met	No Results Received	Parent or Guardian	NF1		2007-01-08	8.8	Female	NA	St. George, UT	Herriman	UT		84096	UNITED STATES	1	NA	NA	NA	NA	NA	NA	NA	NA	NA	NA	NA	NA	NA	NA	NA	NA	1	No one else in my family has it	Under 5 years old	2238.94	6.12988	3097.76	8.4812	2
1303	4092	NA	7027	Criteria Met	No Results Received	Self	NF1		1955-12-15	59.9	Female	NA	jacksonville	mcminnville	TN		37110	UNITED STATES MINOR OUTLYING ISLANDS	NA	NA	NA	NA	NA	NA	NA	NA	NA	NA	NA	NA	NA	NA	NA	NA	NA	1	Yes	10 - 20 years old	20891	57.1963	21841.8	59.7997	1
1304	4093	NA	7028	Criteria Met	No Results Received	Self	NF1		1975-07-01	40.3	Female	NA	winfield	chantilly	VA		20151	UNITED STATES	NA	NA	NA	NA	NA	NA	NA	NA	NA	NA	NA	NA	NA	NA	NA	NA	NA	1	Yes	Under 5 years old	13753	37.6536	13753	37.6536	1
1305	4094	4093	7029	Criteria Met	No Results Received	Parent or Guardian	NF1		2005-11-02	9.9	Female	NA		chantilly	VA		20151	UNITED STATES	NA	NA	NA	NA	NA	NA	NA	NA	NA	NA	NA	NA	NA	NA	NA	NA	NA	1	Yes	Under 5 years old	2670.78	7.3122	2670.99	7.31277	1
1306	4095	NA	7030	Criteria Met	No Results Received	Parent or Guardian	NF1		2007-09-28	8	Female	NA	Landstuhl Air Base, Germany	Fergus Falls	MN		56537	UNITED STATES	NA	NA	NA	NA	NA	NA	NA	NA	NA	NA	NA	NA	NA	NA	NA	NA	NA	1	I am not sure if anyone in my family has NF1	5 - 9 years old	1976.05	5.41013	1976.05	5.41013	1
1307	4096	NA	7031	Criteria Met	No Results Received	Self	NF1		1963-12-28	51.8	Male	NA	Somerville	Lowell	MA		1850	UNITED STATES	NA	NA	NA	NA	NA	NA	NA	NA	NA	NA	NA	NA	NA	NA	NA	NA	NA	1	Yes	10 - 20 years old	17956	49.161	17956.1	49.161	1
1308	4098	NA	7033	Criteria Met	No Results Received	Self	NF1		1951-01-31	64.7	Male	NA	Lubbock	Spring Branch	TX		78070	UNITED STATES	NA	NA	NA	NA	NA	NA	NA	NA	NA	NA	NA	NA	NA	NA	NA	NA	NA	1	Yes	Under 5 years old	22670.1	62.0675	22670.2	62.0675	1
1309	4099	NA	7034	Criteria Met	No Results Received	Parent or Guardian	NF1		2005-11-15	9.9	Female	NA	Pensacola	Gulf Breeze	FL		32563	UNITED STATES	NA	NA	NA	NA	NA	NA	NA	NA	NA	NA	NA	NA	NA	NA	NA	NA	NA	1	No one else in my family has it	Under 5 years old	2658.16	7.27765	2658.17	7.27767	1
1310	4100	NA	7035	Criteria Met	Results Verified	Parent or Guardian	NF1	GA - Childrens Healthcare Atlanta Scottish RiteHosp.	2010-03-19	5.6	Male	NA	Atlanta	Cumming	GA		30040	UNITED STATES	NA	NA	NA	NA	NA	NA	NA	NA	NA	NA	NA	NA	NA	NA	NA	NA	NA	1	No one else in my family has it	Under 5 years old	1073.16	2.93815	1073.17	2.93818	1
1311	4100	NA	8851	Criteria Met	Results Verified	Parent or Guardian	NF1	GA - Childrens Healthcare Atlanta Scottish RiteHosp.	2010-03-19	5.6	Male	NA	Atlanta	Cumming	GA		30040	UNITED STATES	NA	NA	NA	NA	NA	NA	NA	NA	NA	NA	NA	NA	NA	NA	NA	NA	NA	1	No one else in my family has it	Under 5 years old	1073.16	2.93815	1263.12	3.45823	2
1312	4100	NA	11363	Criteria Met	Results Verified	Parent or Guardian	NF1	GA - Childrens Healthcare Atlanta Scottish RiteHosp.	2010-03-19	5.6	Male	NA	Atlanta	Cumming	GA		30040	UNITED STATES	NA	NA	NA	NA	NA	NA	NA	NA	NA	NA	NA	NA	NA	NA	NA	NA	NA	1	No one else in my family has it	Under 5 years old	1073.16	2.93815	1570.64	4.30018	3
1313	4101	NA	7036	Criteria Met	No Results Received	Self	NF1		1961-08-15	54.2	Female	NA	New York	McDouogh	GA		30253	UNITED STATES	NA	NA	NA	1	NA	NA	NA	NA	NA	NA	NA	NA	NA	NA	NA	NA	NA	NA	Yes	Under 5 years old	18821.6	51.5308	18821.6	51.5308	1
1314	4102	NA	7037	Criteria Met	No Results Received	Self	NF1		1939-08-08	76.2	Female	NA	Toppenish, WA	Gig Harbor	WA		98332	UNITED STATES	NA	NA	NA	NA	NA	NA	NA	NA	NA	NA	NA	NA	NA	NA	NA	NA	NA	1	Yes	10 - 20 years old	26865	73.5524	26865	73.5524	1
1315	4102	NA	7038	Criteria Met	No Results Received	Self	NF1		1939-08-08	76.2	Female	NA	Toppenish, WA	Gig Harbor	WA		98332	UNITED STATES	NA	NA	NA	NA	NA	NA	NA	NA	NA	NA	NA	NA	NA	NA	NA	NA	NA	1	Yes	10 - 20 years old	26865	73.5524	26865	73.5524	2
1316	4103	3970	7039	Criteria Met	No Results Received	Parent or Guardian	NF1		2010-10-16	5	Male	NA		mohnton	PA		19540	UNITED STATES	NA	NA	NA	NA	NA	NA	NA	NA	NA	NA	NA	NA	NA	NA	NA	NA	NA	1	Yes	Not sure	862.83	2.3623	863.04	2.36287	1
1317	4105	NA	7270	Criteria Met	No Results Received	Self	NF1	OTHER	1989-10-19	26	Female	NA	Spokane, WA	Spokane	WA		99207	UNITED STATES	NA	NA	NA	NA	NA	NA	NA	NA	NA	NA	NA	NA	NA	NA	NA	NA	NA	1	I am not sure if anyone in my family has NF1	Under 5 years old	8530.21	23.3544	8577.2	23.4831	1
1318	4105	NA	10883	Criteria Met	No Results Received	Self	NF1	OTHER	1989-10-19	26	Female	NA	Spokane, WA	Spokane	WA		99207	UNITED STATES	NA	NA	NA	NA	NA	NA	NA	NA	NA	NA	NA	NA	NA	NA	NA	NA	NA	1	I am not sure if anyone in my family has NF1	Under 5 years old	8530.21	23.3544	9014.89	24.6814	2
1319	4105	NA	13437	Criteria Met	No Results Received	Self	NF1	OTHER	1989-10-19	26	Female	NA	Spokane, WA	Spokane	WA		99207	UNITED STATES	NA	NA	NA	NA	NA	NA	NA	NA	NA	NA	NA	NA	NA	NA	NA	NA	NA	1	I am not sure if anyone in my family has NF1	Under 5 years old	8530.21	23.3544	9338.91	25.5685	3
1320	4105	NA	13829	Criteria Met	No Results Received	Self	NF1	OTHER	1989-10-19	26	Female	NA	Spokane, WA	Spokane	WA		99207	UNITED STATES	NA	NA	NA	NA	NA	NA	NA	NA	NA	NA	NA	NA	NA	NA	NA	NA	NA	1	I am not sure if anyone in my family has NF1	Under 5 years old	8530.21	23.3544	9339.71	25.5707	4
1321	4106	NA	7040	Criteria Met	No Results Received	Self	NF1		1960-01-13	55.8	Female	NA	Fairfax, MO.	Des Moines	IA		50313	UNITED STATES	NA	NA	NA	NA	NA	NA	NA	NA	NA	NA	NA	NA	NA	NA	NA	NA	NA	1	Yes	5 - 9 years old	19402.6	53.1215	19402.6	53.1215	1
1322	4106	NA	13714	Criteria Met	No Results Received	Self	NF1		1960-01-13	55.8	Female	NA	Fairfax, MO.	Des Moines	IA		50313	UNITED STATES	NA	NA	NA	NA	NA	NA	NA	NA	NA	NA	NA	NA	NA	NA	NA	NA	NA	1	Yes	5 - 9 years old	19402.6	53.1215	20211.5	55.3361	2
1323	4107	NA	7041	Criteria Met	No Results Received	Self	NF1	LA - LSUHSC/Children's Hosp. of New Orleans NF Clinic	1984-02-20	31.7	Female	NA	Hammond	hammond	LA		70403	UNITED STATES	NA	NA	NA	NA	NA	NA	NA	NA	NA	NA	NA	NA	NA	NA	NA	NA	NA	1	Yes	Under 5 years old	10598.8	29.018	10598.8	29.018	1
1324	4107	NA	11848	Criteria Met	No Results Received	Self	NF1	LA - LSUHSC/Children's Hosp. of New Orleans NF Clinic	1984-02-20	31.7	Female	NA	Hammond	hammond	LA		70403	UNITED STATES	NA	NA	NA	NA	NA	NA	NA	NA	NA	NA	NA	NA	NA	NA	NA	NA	NA	1	Yes	Under 5 years old	10598.8	29.018	11150	30.5271	2
1325	4108	NA	7043	Criteria Met	No Results Received	Parent or Guardian	NF1		2011-03-14	4.6	Female	NA	Hammond	vancleave			39564	UNITED STATES	NA	NA	NA	NA	NA	NA	NA	NA	NA	NA	NA	NA	NA	NA	NA	NA	NA	1	Yes	Under 5 years old	714.82	1.95707	714.82	1.95707	1
1326	4110	NA	7044	Criteria Met	No Results Received	Self	NF1		1990-04-24	25.5	Female	NA	Everett	Everett	WA		98208	UNITED STATES	NA	NA	NA	NA	NA	NA	NA	NA	NA	NA	NA	NA	NA	NA	NA	NA	NA	1	No one else in my family has it	Under 5 years old	8343.85	22.8442	8343.86	22.8442	1
1327	4111	NA	12313	Criteria Met	No Results Received	Parent or Guardian	NF1		2001-12-05	13.9	Male	NA	Upland	Fontana	CA		92336	UNITED STATES	NA	NA	NA	NA	NA	NA	NA	NA	NA	NA	NA	NA	NA	NA	NA	NA	NA	1	No one else in my family has it	Under 5 years old	4100.87	11.2276	4728.27	12.9453	1
1328	4112	NA	7067	Criteria Met	No Results Received	Parent or Guardian	NF1	OR - Other	2004-07-31	11.2	Male	NA	Vancouver,WA	Vancouver	WA		98682	UNITED STATES	NA	NA	NA	NA	NA	NA	NA	NA	1	NA	NA	NA	NA	NA	NA	NA	NA	1	No one else in my family has it	Under 5 years old	3131.98	8.57489	3134.1	8.5807	1
1329	4113	NA	7047	Criteria Met	No Results Received	Self	NF1		1975-04-03	40.5	Female	NA	melrose	Peabody	MA		1960	UNITED STATES	NA	NA	NA	NA	NA	NA	NA	NA	NA	NA	NA	NA	NA	NA	NA	NA	NA	1	No one else in my family has it	Under 5 years old	13844.1	37.903	13844.1	37.903	1
1330	4114	NA	7048	Criteria Met	No Results Received	Self	NF1		1969-06-11	46.4	Female	NA	sellersville, PA	doylestown	PA		18902	UNITED STATES	NA	NA	NA	NA	NA	NA	NA	NA	NA	NA	NA	NA	NA	NA	NA	NA	NA	1	Yes	Older than 20 years old	15966.1	43.7128	15966.1	43.7128	1
1331	4114	NA	9976	Criteria Met	No Results Received	Self	NF1		1969-06-11	46.4	Female	NA	sellersville, PA	doylestown	PA		18902	UNITED STATES	NA	NA	NA	NA	NA	NA	NA	NA	NA	NA	NA	NA	NA	NA	NA	NA	NA	1	Yes	Older than 20 years old	15966.1	43.7128	16368.9	44.8157	2
1332	4116	NA	7050	Criteria Met	No Results Received	Parent or Guardian	NF1		2007-02-05	8.7	Female	NA	London	London	KY		40744	UNITED STATES	NA	NA	NA	NA	NA	NA	NA	NA	NA	NA	NA	NA	NA	NA	NA	NA	NA	1	No one else in my family has it	Under 5 years old	2213.11	6.05916	2213.12	6.05919	1
1333	4116	NA	9480	Criteria Met	No Results Received	Parent or Guardian	NF1		2007-02-05	8.7	Female	NA	London	London	KY		40744	UNITED STATES	NA	NA	NA	NA	NA	NA	NA	NA	NA	NA	NA	NA	NA	NA	NA	NA	NA	1	No one else in my family has it	Under 5 years old	2213.11	6.05916	2523.7	6.90951	2
1334	4118	NA	7052	Criteria Met	No Results Received	Self	NF1		1989-11-29	25.9	Female	NA	Omaha	Thedford	NE		69166	UNITED STATES	NA	NA	NA	1	NA	NA	NA	NA	NA	NA	NA	NA	NA	NA	NA	NA	NA	NA	I am not sure if anyone in my family has NF1	Under 5 years old	8490.61	23.246	8490.62	23.2461	1
1335	4120	NA	7054	Criteria Met	No Results Received	Parent or Guardian	NF1		1996-12-24	18.8	Male	NA	Davenport	Wilton	IA		52778	UNITED STATES	NA	NA	NA	NA	NA	NA	NA	NA	NA	NA	NA	NA	NA	NA	NA	NA	NA	1	No one else in my family has it	Under 5 years old	5908.65	16.177	5908.65	16.177	1
1336	4121	NA	7055	Criteria Met	No Results Received	Self	NF1		1974-03-03	41.6	Female	NA	Chicago	Beach Park	IL		60099	UNITED STATES	NA	NA	NA	NA	NA	NA	NA	NA	NA	NA	NA	NA	NA	NA	NA	NA	NA	1	Yes	Older than 20 years old	14240.8	38.9891	14240.8	38.9892	1
1337	4122	NA	7056	Criteria Met	No Results Received	Self	NF2		1976-09-20	39.1	Male	NA	Lumberton	archdale	NC		27263	UNITED STATES	1	NA	NA	NA	NA	NA	NA	NA	NA	NA	NA	NA	NA	NA	NA	NA	NA	NA	I am not sure if anyone in my family has NF2	10 - 20 years old	13308.8	36.4375	13308.8	36.4375	1
1338	4123	NA	7057	Criteria Met	Results Verified	Self	NF2	NY - NYU LangoneComprehensive NF Center	1958-10-08	57	Female	NA	Frankfort, MI	Ringoes	NJ		08551-1918	UNITED STATES	NA	NA	NA	NA	NA	NA	NA	NA	NA	NA	NA	NA	NA	NA	NA	NA	NA	1	No one else in my family has it	Older than 20 years old	19865.8	54.3896	20262.8	55.4765	1
1339	4123	NA	13913	Criteria Met	Results Verified	Self	NF2	NY - NYU LangoneComprehensive NF Center	1958-10-08	57	Female	NA	Frankfort, MI	Ringoes	NJ		08551-1918	UNITED STATES	NA	NA	NA	NA	NA	NA	NA	NA	NA	NA	NA	NA	NA	NA	NA	NA	NA	1	No one else in my family has it	Older than 20 years old	19865.8	54.3896	20674.7	56.6041	2
1340	4124	NA	7058	Criteria Met	No Results Received	Self	NF1		1943-02-09	72.7	Female	NA	Des Moines	West Des Moines	IA		50265	UNITED STATES	NA	NA	NA	NA	NA	NA	NA	NA	NA	NA	NA	NA	NA	NA	NA	NA	NA	1	No one else in my family has it	5 - 9 years old	25586.1	70.0509	25586.1	70.0509	1
1341	4124	NA	11176	Criteria Met	No Results Received	Self	NF1		1943-02-09	72.7	Female	NA	Des Moines	West Des Moines	IA		50265	UNITED STATES	NA	NA	NA	NA	NA	NA	NA	NA	NA	NA	NA	NA	NA	NA	NA	NA	NA	1	Yes	5 - 9 years old	25586.1	70.0509	26070.1	71.376	2
1342	4124	NA	15197	Criteria Met	No Results Received	Self	NF1		1943-02-09	72.7	Female	NA	Des Moines	West Des Moines	IA		50265	UNITED STATES	NA	NA	NA	NA	NA	NA	NA	NA	NA	NA	NA	NA	NA	NA	NA	NA	NA	1	Yes	10 - 20 years old	25586.1	70.0509	26538	72.6572	3
1343	4125	NA	7059	Criteria Met	No Results Received	Self	NF1		1963-07-18	52.3	Male	NA	texas city	Lawton	OK		73505	UNITED STATES	NA	NA	NA	NA	NA	NA	NA	NA	NA	NA	NA	NA	NA	NA	NA	NA	NA	1	Yes	Older than 20 years old	18122.1	49.6157	18122.1	49.6157	1
1344	4126	NA	7060	Criteria Met	No Results Received	Parent or Guardian	NF1		2004-09-29	11	Female	NA	Clearwater	Tampa	FL		33635	UNITED STATES	NA	NA	NA	NA	NA	NA	NA	NA	NA	NA	NA	NA	NA	NA	NA	NA	NA	1	I am not sure if anyone in my family has NF1	Under 5 years old	3073.59	8.41503	3073.6	8.41506	1
1345	4128	NA	8570	Criteria Met	No Results Received	Parent or Guardian	NF1		2004-11-23	10.9	Male	NA	Lawrenceburg	Greendale	IN		47025	UNITED STATES	NA	NA	NA	NA	NA	NA	NA	NA	NA	NA	NA	NA	NA	NA	NA	NA	NA	1	No one else in my family has it	Under 5 years old	3018.85	8.26516	3168.55	8.67502	1
1346	4129	NA	7063	Criteria Met	No Results Received	Self	NF2		1994-10-04	21	Male	NA	Ajax	Whitby		Ontario	l1r 3a1	CANADA	NA	NA	NA	NA	NA	NA	NA	NA	NA	NA	NA	NA	NA	NA	NA	NA	NA	1	I am not sure if anyone in my family has NF2	10 - 20 years old	6721.86	18.4034	6721.87	18.4035	1
1347	4130	NA	7064	Criteria Met	No Results Received	Self	NF1		1957-07-20	58.3	Female	NA	Fort Wayne	Fort Wayne	IN		46819	UNITED STATES	NA	NA	NA	NA	NA	NA	NA	NA	NA	NA	NA	NA	NA	NA	NA	NA	NA	1	Yes	Not sure	20311.9	55.6109	20311.9	55.6109	1
1348	4134	NA	7070	Criteria Met	No Results Received	Self	NF1		1970-12-16	44.8	Female	NA	Flushing	Glendale	NY		11385	UNITED STATES	NA	NA	NA	NA	NA	NA	NA	NA	NA	NA	NA	NA	NA	NA	NA	NA	NA	1	Yes	Not sure	15415.6	42.2056	15415.6	42.2056	1
1349	4135	NA	7071	Criteria Met	No Results Received	Parent or Guardian	NF1		2007-02-04	8.7	Female	NA	Lakewood	North Ridgeville	OH		44039	UNITED STATES	1	NA	NA	1	NA	NA	NA	NA	NA	NA	NA	1	NA	NA	NA	NA	NA	NA	I am not sure if anyone in my family has NF1	Under 5 years old	2216.66	6.06888	2263.56	6.19729	1
1350	4136	NA	7072	Criteria Met	No Results Received	Self	NF2		1990-03-13	25.6	Male	NA	San Jose, Costa Rica	Cleburne	TX		76031	UNITED STATES	NA	NA	NA	NA	NA	NA	NA	NA	NA	NA	NA	NA	NA	NA	NA	NA	NA	1	No one else in my family has it	10 - 20 years old	8388.71	22.967	8388.72	22.9671	1
1351	4138	NA	7075	Criteria Met	No Results Received	Self	NF1		1980-11-07	34.9	Female	NA	Portland, OR	Beaverton	OR		97005	UNITED STATES	NA	NA	NA	NA	NA	NA	NA	NA	NA	NA	NA	NA	NA	NA	NA	NA	NA	1	Yes	Older than 20 years old	11801.9	32.3117	11801.9	32.3118	1
1352	4139	NA	7077	Criteria Met	No Results Received	Parent or Guardian	NF1		2005-01-09	10.8	Male	NA	American Fork	Saratoga Springs	UT		84045	UNITED STATES	NA	NA	NA	NA	NA	NA	NA	NA	NA	NA	NA	NA	NA	NA	NA	NA	NA	1	No one else in my family has it	Under 5 years old	2972.9	8.13936	2972.91	8.13938	1
1353	4141	NA	7080	Criteria Met	No Results Received	Parent or Guardian	NF1		1997-09-13	18.1	Male	NA	edgewood	burlington	KY		41005	UNITED STATES	NA	NA	NA	NA	NA	NA	NA	NA	NA	NA	NA	NA	NA	NA	NA	NA	NA	1	No one else in my family has it	Under 5 years old	5648.49	15.4647	5648.49	15.4647	1
1354	4141	NA	14633	Criteria Met	No Results Received	Parent or Guardian	NF1		1997-09-13	18.1	Male	NA	edgewood	burlington	KY		41005	UNITED STATES	NA	NA	NA	NA	NA	NA	NA	NA	NA	NA	NA	NA	NA	NA	NA	NA	NA	1	No one else in my family has it	Under 5 years old	5648.49	15.4647	6522.43	17.8574	2
1355	4142	NA	7081	Criteria Met	No Results Received	Self	NF2		1957-07-21	58.3	Male	NA	Chickasha	Laverne	OK		73848	UNITED STATES	NA	NA	NA	NA	NA	NA	NA	NA	NA	NA	NA	NA	NA	NA	NA	NA	NA	1	I am not sure if anyone in my family has NF2	Older than 20 years old	20312.7	55.613	20312.7	55.6131	1
1356	4142	NA	7279	Criteria Met	No Results Received	Self	NF2		1957-07-21	58.3	Male	NA	Chickasha	Laverne	OK		73848	UNITED STATES	NA	NA	NA	NA	NA	NA	NA	NA	NA	NA	NA	NA	NA	NA	NA	NA	NA	1	I am not sure if anyone in my family has NF2	Older than 20 years old	20312.7	55.613	20355.6	55.7305	2
1357	4142	NA	14400	Criteria Met	No Results Received	Self	NF2		1957-07-21	58.3	Male	NA	Chickasha	Laverne	OK		73848	UNITED STATES	NA	NA	NA	NA	NA	NA	NA	NA	NA	NA	NA	NA	NA	NA	NA	NA	NA	1	No one else in my family has it	Older than 20 years old	20312.7	55.613	21157.8	57.927	3
1358	4142	NA	15407	Criteria Met	No Results Received	Self	NF2		1957-07-21	58.3	Male	NA	Chickasha	Laverne	OK		73848	UNITED STATES	NA	NA	NA	NA	NA	NA	NA	NA	NA	NA	NA	NA	NA	NA	NA	NA	NA	1	No one else in my family has it	Older than 20 years old	20312.7	55.613	21263.6	58.2167	4
1359	4143	NA	7082	Criteria Met	No Results Received	Parent or Guardian	NF1		2004-08-12	11.2	Female	NA	Silverdale	Englewood	CO		80110	UNITED STATES	NA	NA	NA	NA	NA	NA	NA	NA	NA	NA	NA	NA	NA	NA	NA	NA	NA	1	Yes	Under 5 years old	3123.7	8.55222	3166.58	8.66962	1
1360	4144	NA	7083	Criteria Met	No Results Received	Parent or Guardian	NF1		2010-12-03	4.9	Male	NA	Louisville	Louisville	KY		40245	UNITED STATES	NA	NA	NA	1	NA	NA	NA	NA	NA	NA	NA	NA	NA	NA	NA	NA	NA	1	No one else in my family has it	Under 5 years old	819.99	2.24501	819.99	2.24501	1
1361	4145	NA	7085	Criteria Met	No Results Received	Parent or Guardian	NF1		2002-12-10	12.8	Male	NA	Knoxville	Knoxville	TN		37918	UNITED STATES	NA	NA	NA	NA	NA	NA	NA	NA	NA	NA	NA	NA	NA	NA	NA	NA	NA	1	Yes	Under 5 years old	3735.23	10.2265	3735.23	10.2265	1
1362	4146	NA	7086	Criteria Met	No Results Received	Self	NF1		1974-06-05	41.4	Female	NA	Southfield	Tucson	AZ		85757	UNITED STATES	NA	NA	NA	NA	NA	NA	NA	NA	NA	NA	NA	NA	NA	NA	NA	NA	NA	1	Yes	10 - 20 years old	14150.8	38.7426	14192.7	38.8576	1
1363	4147	NA	7087	Criteria Met	No Results Received	Parent or Guardian	NF1		2002-08-28	13.1	Female	NA	Manhasset	Glen cove	NY		11542	UNITED STATES	NA	NA	NA	NA	NA	NA	NA	NA	NA	NA	NA	NA	NA	NA	NA	NA	NA	1	No one else in my family has it	Under 5 years old	3839.81	10.5128	3839.82	10.5129	1
1364	4147	NA	10588	Criteria Met	No Results Received	Parent or Guardian	NF1		2002-08-28	13.1	Female	NA	Manhasset	Glen cove	NY		11542	UNITED STATES	NA	NA	NA	NA	NA	NA	NA	NA	NA	NA	NA	NA	NA	NA	NA	NA	NA	1	No one else in my family has it	Under 5 years old	3839.81	10.5128	4305.54	11.7879	2
1365	4147	NA	13863	Criteria Met	No Results Received	Parent or Guardian	NF1		2002-08-28	13.1	Female	NA	Manhasset	Glen cove	NY		11542	UNITED STATES	NA	NA	NA	NA	NA	NA	NA	NA	NA	NA	NA	NA	NA	NA	NA	NA	NA	1	No one else in my family has it	Under 5 years old	3839.81	10.5128	4643.91	12.7143	3
1366	4148	NA	11541	Criteria Met	No Results Received	Self	NF2	OH - Ohio State Univ. NF Center	1983-07-08	32.3	Male	NA		Grandview	OH		43212	UNITED STATES	NA	NA	NA	NA	NA	NA	NA	NA	NA	NA	NA	NA	NA	NA	NA	NA	NA	1	No one else in my family has it	10 - 20 years old	10831	29.6537	11331	31.0227	1
1367	4149	NA	7088	Criteria Met	No Results Received	Self	NF1		1974-02-21	41.7	Female	NA	San Jose	San Jose	CA		95136	UNITED STATES	NA	NA	NA	NA	NA	NA	NA	NA	NA	NA	NA	NA	NA	NA	NA	NA	NA	1	No one else in my family has it	5 - 9 years old	14255.1	39.0284	14654.7	40.1224	1
1368	4149	NA	14438	Criteria Met	No Results Received	Self	NF1		1974-02-21	41.7	Female	NA	San Jose	San Jose	CA		95136	UNITED STATES	NA	NA	NA	NA	NA	NA	NA	NA	NA	NA	NA	NA	NA	NA	NA	NA	NA	1	No one else in my family has it	Under 5 years old	14255.1	39.0284	15103.9	41.3523	2
1369	4150	NA	7089	Criteria Met	No Results Received	Self	NF1		1958-02-16	57.7	Female	NA	chattanooga	irving	TX		75038	UNITED STATES	NA	NA	NA	NA	NA	NA	NA	NA	NA	NA	NA	NA	NA	NA	NA	NA	NA	1	No one else in my family has it	10 - 20 years old	20104.2	55.0422	20104.2	55.0423	1
1370	4151	NA	7090	Criteria Met	No Results Received	Self	NF1		1986-07-01	29.3	Female	NA	Moscow	McPherson	KS		67469	UNITED STATES	NA	NA	NA	NA	NA	NA	NA	NA	NA	NA	NA	NA	NA	NA	NA	NA	NA	1	Yes	10 - 20 years old	9742.19	26.6727	9742.21	26.6727	1
1371	4152	NA	7092	Criteria Met	No Results Received	Self	NF2		1975-05-06	40.5	Female	NA	Auckland, New Zealand	London		Greater London	W1W 6SG	UNITED KINGDOM	NA	NA	NA	NA	NA	NA	NA	NA	NA	NA	NA	NA	NA	NA	NA	NA	NA	1	No one else in my family has it	Older than 20 years old	13816.9	37.8285	13857.5	37.9398	1
1372	4153	NA	7093	Criteria Met	No Results Received	Self	NF2		1975-06-17	40.3	Female	NA	Edmonton	Sherwood Park		Alberta	T8A 2N5	CANADA	NA	NA	NA	NA	NA	NA	NA	NA	NA	NA	NA	NA	NA	NA	NA	NA	NA	1	No one else in my family has it	10 - 20 years old	13775	37.7139	13775	37.714	1
1373	4154	NA	7094	Criteria Met	No Results Received	Parent or Guardian	NF1		2012-02-14	3.7	Female	NA	Leesburg	Ashburn	VA		20148	UNITED STATES	NA	1	1	NA	NA	NA	NA	NA	NA	NA	NA	NA	NA	NA	NA	NA	NA	1	Yes	Under 5 years old	384.18	1.05183	384.18	1.05183	1
1374	4154	NA	10150	Criteria Met	No Results Received	Parent or Guardian	NF1		2012-02-14	3.7	Female	NA	Leesburg	Ashburn	VA		20148	UNITED STATES	NA	1	1	NA	NA	NA	NA	NA	NA	NA	NA	NA	NA	NA	NA	NA	NA	1	Yes	Under 5 years old	384.18	1.05183	804.1	2.20151	2
1375	4154	NA	13520	Criteria Met	No Results Received	Parent or Guardian	NF1		2012-02-14	3.7	Female	NA	Leesburg	Ashburn	VA		20148	UNITED STATES	NA	1	1	NA	NA	NA	NA	NA	NA	NA	NA	NA	NA	NA	NA	NA	NA	1	Yes	Under 5 years old	384.18	1.05183	1186	3.24709	3
1376	4155	NA	7095	Criteria Met	No Results Received	Parent or Guardian	NF1		2005-02-04	10.7	Male	NA	Savannah	Savannah	GA		31406	UNITED STATES	NA	NA	NA	NA	NA	NA	NA	NA	NA	NA	NA	NA	NA	NA	NA	NA	NA	1	I am not sure if anyone in my family has NF1	Under 5 years old	2950.72	8.07863	2950.72	8.07863	1
1377	4156	NA	7096	Criteria Met	No Results Received	Parent or Guardian	NF1		2010-04-12	5.5	Female	NA	Ravenna	Kent	OH		44240	UNITED STATES	NA	NA	NA	NA	NA	NA	NA	NA	NA	NA	NA	NA	NA	NA	NA	NA	NA	1	No one else in my family has it	Under 5 years old	1057.87	2.89629	1057.88	2.89632	1
1378	4157	NA	7097	Criteria Met	No Results Received	Self	NF2		1984-08-02	31.2	Female	NA	Toronto	Toronto		Ontario	M9B 0A3	CANADA	NA	NA	NA	NA	NA	1	NA	NA	NA	NA	NA	NA	NA	NA	NA	NA	NA	NA	No one else in my family has it	Older than 20 years old	10442	28.5888	10442	28.5888	1
1379	4157	NA	9965	Criteria Met	No Results Received	Self	NF2		1984-08-02	31.2	Female	NA	Toronto	Toronto		Ontario	M9B 0A3	CANADA	NA	NA	NA	NA	NA	1	NA	NA	NA	NA	NA	NA	NA	NA	NA	NA	NA	NA	No one else in my family has it	Older than 20 years old	10442	28.5888	10837.8	29.6724	2
1380	4159	NA	7099	Criteria Met	No Results Received	Self	NF2		1972-03-09	43.6	Female	NA	montreal	Beamsville		Ontario	L0R 1B1	CANADA	NA	NA	NA	NA	NA	NA	NA	NA	NA	NA	NA	NA	NA	NA	NA	1	NA	NA	Yes	Older than 20 years old	14971.8	40.9906	14971.8	40.9906	1
1381	4161	NA	7101	Criteria Met	No Results Received	Parent or Guardian	NF2		1985-07-03	30.3	Male	NA	Beverly	Nashville	TN		37204	UNITED STATES	NA	NA	NA	NA	NA	NA	NA	NA	NA	NA	NA	NA	NA	NA	NA	NA	NA	1	No one else in my family has it	10 - 20 years old	10107.9	27.6739	10107.9	27.674	1
1382	4162	NA	7102	Criteria Met	No Results Received	Parent or Guardian	NF1		2004-06-16	11.3	Female	NA	Voorhees n.j.	Haddon Heights	NJ		8035	UNITED STATES	NA	NA	NA	NA	NA	NA	NA	NA	NA	NA	NA	NA	NA	NA	NA	NA	NA	1	No one else in my family has it	Under 5 years old	3184.95	8.71992	3184.95	8.71992	1
1383	4164	NA	7104	Criteria Met	No Results Received	Self	NF1		1991-06-19	24.3	Female	NA	Anahiem	Menifee	CA		92585	UNITED STATES	NA	NA	NA	NA	NA	NA	NA	NA	NA	NA	NA	1	NA	NA	NA	NA	NA	1	I am not sure if anyone in my family has NF1	5 - 9 years old	7930.96	21.7138	7930.97	21.7138	1
1384	4165	NA	7106	Criteria Met	No Results Received	Parent or Guardian	NF1		2011-04-12	4.5	Male	NA	Reading	Reading	PA		19606	UNITED STATES	NA	NA	NA	NA	NA	NA	NA	NA	NA	NA	NA	NA	NA	NA	NA	NA	NA	1	No one else in my family has it	Under 5 years old	694	1.90007	694	1.90007	1
1385	4167	NA	7108	Criteria Met	No Results Received	Self	NF1		1968-02-20	47.7	Female	NA	Philadelphia	Mount Laurel	NJ		8054	UNITED STATES	NA	NA	NA	NA	NA	NA	NA	NA	NA	NA	NA	NA	NA	NA	NA	NA	NA	1	Yes	10 - 20 years old	16451	45.0404	16451	45.0405	1
1386	4168	4167	7109	Criteria Met	No Results Received	Parent or Guardian	NF1		2002-06-08	13.3	Male	NA		Mount Laurel	NJ		8054	UNITED STATES	NA	NA	NA	NA	NA	NA	NA	NA	NA	NA	NA	NA	NA	NA	NA	NA	NA	1	Yes	Under 5 years old	3923.83	10.7429	3962.96	10.85	1
1387	4172	NA	7113	Criteria Met	No Results Received	Self	NF1		1973-09-02	42.1	Male	NA	San Juan	Virginia Beach	VA		23451	UNITED STATES	NA	NA	NA	NA	NA	NA	NA	NA	NA	NA	NA	NA	NA	NA	NA	NA	NA	1	No one else in my family has it	Under 5 years old	14430.5	39.5086	14430.5	39.5087	1
1388	4173	NA	7114	Criteria Met	No Results Received	Parent or Guardian	NF1		1995-09-07	20.1	Female	NA	St. Paul	Coquille	OR		97423	UNITED STATES	NA	NA	NA	NA	NA	NA	NA	NA	NA	NA	NA	NA	NA	NA	NA	NA	NA	1	No one else in my family has it	10 - 20 years old	6390.92	17.4974	6390.93	17.4974	1
1389	4173	NA	9555	Criteria Met	No Results Received	Parent or Guardian	NF1		1995-09-07	20.1	Female	NA	St. Paul	Coquille	OR		97423	UNITED STATES	NA	NA	NA	NA	NA	NA	NA	NA	NA	NA	NA	NA	NA	NA	NA	NA	NA	1	No one else in my family has it	10 - 20 years old	6390.92	17.4974	6716.06	18.3876	2
1390	4174	NA	7115	Criteria Met	No Results Received	Parent or Guardian	NF1		2007-04-19	8.5	Female	NA	Leesburg	Leesburg	VA		20175	UNITED STATES	NA	NA	NA	NA	NA	1	NA	NA	NA	NA	NA	NA	NA	NA	NA	NA	NA	1	Yes	Under 5 years old	2149.08	5.88386	2149.09	5.88389	1
1391	4175	NA	7116	Criteria Met	No Results Received	Self	NF1		1984-06-03	31.4	Female	NA	port huron	sandusky	MI		48471	UNITED STATES	1	NA	NA	NA	NA	NA	NA	NA	NA	NA	NA	NA	NA	NA	NA	NA	NA	NA	I am not sure if anyone in my family has NF1	Under 5 years old	10504.1	28.7588	10504.1	28.7588	1
1392	4179	NA	7120	Criteria Met	No Results Received	Self	NF1		1989-11-06	25.9	Female	NA	queens ny	port matilda	PA		16870	UNITED STATES	NA	NA	NA	NA	NA	NA	NA	NA	NA	NA	NA	NA	NA	NA	NA	NA	NA	1	Yes	10 - 20 years old	8522.99	23.3347	8523	23.3347	1
1393	4180	4179	7121	Criteria Met	No Results Received	Self	NF1		1956-03-30	59.6	Female	NA		port matilda	PA		16870	UNITED STATES	NA	NA	NA	NA	NA	NA	NA	NA	NA	NA	NA	NA	NA	NA	NA	NA	NA	1	Yes	Older than 20 years old	20796.8	56.9385	20797	56.9391	1
1394	4181	NA	7122	Criteria Met	No Results Received	Self	NF2		1982-11-24	32.9	Female	NA	Ottawa	Ottawa		ON	K1L8C9	CANADA	NA	NA	NA	NA	NA	NA	NA	NA	NA	NA	NA	NA	NA	NA	NA	NA	NA	1	No one else in my family has it	10 - 20 years old	11062.2	30.2866	11062.2	30.2867	1
1395	4182	NA	7123	Criteria Met	No Results Received	Self	NF2	NY - NYU LangoneComprehensive NF Center	1974-05-03	41.5	Male	NA	Coaldale, PA	Brooklyn	NY		11205	UNITED STATES	NA	NA	NA	NA	NA	NA	NA	NA	NA	NA	NA	NA	NA	NA	NA	NA	NA	1	No one else in my family has it	10 - 20 years old	14189.9	38.8498	14189.9	38.8498	1
1396	4182	NA	9785	Criteria Met	No Results Received	Self	NF2	NY - NYU LangoneComprehensive NF Center	1974-05-03	41.5	Male	NA	Coaldale, PA	Brooklyn	NY		11205	UNITED STATES	NA	NA	NA	NA	NA	NA	NA	NA	NA	NA	NA	NA	NA	NA	NA	NA	NA	1	No one else in my family has it	10 - 20 years old	14189.9	38.8498	14558.1	39.858	2
1397	4182	NA	13427	Criteria Met	No Results Received	Self	NF2	NY - NYU LangoneComprehensive NF Center	1974-05-03	41.5	Male	NA	Coaldale, PA	Brooklyn	NY		11205	UNITED STATES	NA	NA	NA	NA	NA	NA	NA	NA	NA	NA	NA	NA	NA	NA	NA	NA	NA	1	No one else in my family has it	10 - 20 years old	14189.9	38.8498	14986.9	41.0319	3
1398	4182	NA	15427	Criteria Met	No Results Received	Self	NF2	NY - NYU LangoneComprehensive NF Center	1974-05-03	41.5	Male	NA	Coaldale, PA	Brooklyn	NY		11205	UNITED STATES	NA	NA	NA	NA	NA	NA	NA	NA	NA	NA	NA	NA	NA	NA	NA	NA	NA	1	No one else in my family has it	10 - 20 years old	14189.9	38.8498	15133.9	41.4344	4
1399	4184	NA	7125	Criteria Met	No Results Received	Self	NF2		2000-05-08	15.4	Female	NA	Dearborn	new york	IL		48124	UNITED STATES	NA	NA	NA	NA	NA	NA	NA	NA	NA	NA	NA	1	NA	NA	NA	NA	NA	NA	No one else in my family has it	Under 5 years old	4689.13	12.8381	4689.13	12.8381	1
1400	4185	NA	7127	Criteria Met	No Results Received	Parent or Guardian	NF1		2010-03-05	5.6	Female	NA	Doylestown	Doylestown	PA		18902	UNITED STATES	NA	NA	NA	NA	NA	NA	NA	NA	NA	NA	NA	NA	NA	NA	NA	NA	NA	1	No one else in my family has it	Under 5 years old	1101.48	3.01569	1101.48	3.01569	1
1401	4186	NA	7128	Criteria Met	No Results Received	Parent or Guardian	NF1		2007-04-30	8.4	Female	NA	Colorado Springs	peyton	CO		80831	UNITED STATES	NA	NA	NA	NA	NA	NA	NA	NA	NA	NA	NA	NA	NA	NA	NA	NA	NA	1	No one else in my family has it	Under 5 years old	2142.82	5.86672	2142.83	5.86675	1
1402	4188	NA	7130	Criteria Met	No Results Received	Self	NF1		1975-02-08	40.7	Female	NA	Brooklyn, New York	San Dimas	CA		91773	UNITED STATES	NA	NA	NA	NA	NA	NA	NA	NA	NA	NA	NA	1	NA	NA	NA	NA	NA	NA	No one else in my family has it	Under 5 years old	13912.2	38.0895	13912.2	38.0896	1
1403	4189	NA	7131	Criteria Met	No Results Received	Parent or Guardian	NF1		2012-05-14	3.4	Female	NA	wareham	wareham	MA		2571	UNITED STATES	NA	NA	NA	NA	NA	NA	NA	NA	NA	NA	NA	NA	NA	NA	NA	NA	NA	1	No one else in my family has it	Under 5 years old	302.54	0.828309	526.21	1.44068	1
1404	4191	NA	7133	Criteria Met	No Results Received	Parent or Guardian	NF1		2000-02-05	15.7	Male	NA	Abilene	Cimarron	KS		67835	UNITED STATES	NA	NA	NA	NA	NA	NA	NA	NA	NA	NA	NA	NA	NA	NA	NA	NA	NA	1	No one else in my family has it	Under 5 years old	4785.07	13.1008	4785.09	13.1009	1
1405	4192	NA	7134	Criteria Met	No Results Received	Self	SCHW		1954-10-23	61	Male	NA	cleveland, ohio	mayfield village	OH		44143	UNITED STATES	NA	NA	NA	NA	NA	NA	NA	NA	NA	NA	NA	1	NA	NA	NA	NA	NA	NA	Yes	Older than 20 years old	21326.2	58.3879	21326.2	58.388	1
1406	4193	NA	7136	Criteria Met	No Results Received	Self	NF1		1974-01-16	41.8	Female	NA	Detroit	Madison Heights	MI		48071	UNITED STATES	NA	NA	NA	1	NA	NA	NA	NA	NA	NA	NA	NA	NA	NA	NA	NA	NA	NA	Yes	Not sure	14301.5	39.1553	14301.5	39.1554	1
1407	4195	NA	7138	Criteria Met	No Results Received	Parent or Guardian	NF1		2008-12-31	6.8	Male	NA	Oklahoma City	Oklahoma City	OK		73165	UNITED STATES	NA	NA	NA	NA	NA	NA	NA	NA	NA	1	NA	NA	NA	NA	NA	NA	NA	1	No one else in my family has it	Under 5 years old	1534.26	4.20057	1534.27	4.2006	1
1408	4196	NA	7139	Criteria Met	No Results Received	Parent or Guardian	NF1		2002-09-17	13.1	Female	NA	Jacksonville FL	Ponte Vedra Beach	FL		32082	UNITED STATES	NA	NA	NA	NA	NA	NA	NA	NA	NA	NA	NA	NA	NA	NA	NA	NA	NA	1	No one else in my family has it	Under 5 years old	3831.55	10.4902	3831.55	10.4902	1
1409	4197	NA	7140	Criteria Met	No Results Received	Parent or Guardian	NF1		2005-03-07	10.6	Female	NA	Layton, Utah	Clearfield	UT		84015	UNITED STATES	NA	NA	NA	1	NA	NA	NA	NA	NA	NA	NA	NA	NA	NA	NA	NA	NA	NA	No one else in my family has it	Under 5 years old	2929.63	8.02089	2929.63	8.02089	1
1410	4198	NA	7141	Criteria Met	No Results Received	Self	NF1		1987-11-04	27.9	Female	NA	Danville	Lebanon	KY		40033	UNITED STATES	NA	NA	NA	NA	NA	NA	NA	NA	NA	NA	NA	NA	NA	NA	NA	NA	NA	1	Yes	10 - 20 years old	9262.78	25.3601	9262.79	25.3601	1
1411	4198	NA	14394	Criteria Met	No Results Received	Self	NF1		1987-11-04	27.9	Female	NA	Danville	Lebanon	KY		40033	UNITED STATES	NA	NA	NA	NA	NA	NA	NA	NA	NA	NA	NA	NA	NA	NA	NA	NA	NA	1	Yes	10 - 20 years old	9262.78	25.3601	10094.7	27.6377	2
1412	4199	NA	7142	Criteria Met	No Results Received	Self	NF1		1956-02-08	59.7	Female	NA	Sault Ste Marie	Sault Ste Marie		Ontario	P6C 5N7	CANADA	NA	NA	NA	NA	NA	NA	NA	NA	NA	NA	NA	NA	NA	NA	NA	1	NA	NA	Yes	Older than 20 years old	20854.9	57.0975	20854.9	57.0975	1
1413	4200	NA	7143	Criteria Met	No Results Received	Self	NF2		1974-05-31	41.4	Female	NA	Poughkeepsie, NY	Ellicott City	MD		21042	UNITED STATES	NA	NA	NA	NA	NA	NA	NA	NA	NA	NA	NA	NA	NA	NA	NA	NA	NA	1	I am not sure if anyone in my family has NF2	Older than 20 years old	14168.6	38.7914	14168.6	38.7914	1
1414	4200	NA	10043	Criteria Met	No Results Received	Self	NF2		1974-05-31	41.4	Female	NA	Poughkeepsie, NY	Ellicott City	MD		21042	UNITED STATES	NA	NA	NA	NA	NA	NA	NA	NA	NA	NA	NA	NA	NA	NA	NA	NA	NA	1	I am not sure if anyone in my family has NF2	Older than 20 years old	14168.6	38.7914	14559.6	39.8619	2
1415	4200	NA	11362	Criteria Met	No Results Received	Self	NF2		1974-05-31	41.4	Female	NA	Poughkeepsie, NY	Ellicott City	MD		21042	UNITED STATES	NA	NA	NA	NA	NA	NA	NA	NA	NA	NA	NA	NA	NA	NA	NA	NA	NA	1	I am not sure if anyone in my family has NF2	Older than 20 years old	14168.6	38.7914	14646.6	40.1002	3
1416	4202	NA	7145	Criteria Met	No Results Received	Self	NF1		1989-07-22	26.2	Female	NA	Denver	Kenesaw	NE		68956	UNITED STATES	NA	NA	NA	NA	NA	NA	NA	NA	NA	NA	NA	NA	NA	NA	NA	NA	NA	1	Yes	Not sure	8637.97	23.6495	8637.98	23.6495	1
1417	4203	4202	7146	Criteria Met	No Results Received	Parent or Guardian	NF1		2008-06-29	7.3	Female	NA		Kenesaw	NE		68956	UNITED STATES	NA	NA	NA	NA	NA	NA	NA	NA	NA	NA	NA	NA	NA	NA	NA	NA	NA	1	Yes	Under 5 years old	1720.81	4.71132	1720.98	4.71179	1
1418	4204	NA	7147	Criteria Met	No Results Received	Self	NF1		1989-04-17	26.5	Male	NA	christchurch	Christchurch		new zealand	8042	NEW ZEALAND	NA	NA	NA	NA	NA	NA	NA	NA	NA	NA	NA	NA	NA	NA	NA	NA	NA	1	Yes	Under 5 years old	8734.2	23.9129	8734.2	23.9129	1
1419	4205	NA	7148	Criteria Met	No Results Received	Parent or Guardian	NF1		2004-12-12	10.8	Male	NA	Christchurch	Christchurch		New Zealand	8042	NEW ZEALAND	NA	NA	NA	NA	NA	NA	NA	NA	NA	NA	NA	1	NA	NA	NA	NA	NA	NA	No one else in my family has it	5 - 9 years old	3016.3	8.25818	3016.3	8.25818	1
1420	4206	NA	7149	Criteria Met	No Results Received	Parent or Guardian	NF1		1999-09-18	16.1	Female	NA	East Islip	East Islip	NY		11730	UNITED STATES	NA	NA	NA	NA	NA	NA	NA	NA	NA	NA	NA	NA	NA	NA	NA	NA	NA	1	No one else in my family has it	Under 5 years old	4928.61	13.4938	4928.61	13.4938	1
1421	4207	NA	7150	Criteria Met	No Results Received	Self	NF1		1981-06-29	34.3	Female	NA	Oceanside ca	Carlsbad	CA		92008	UNITED STATES	NA	NA	NA	NA	NA	NA	NA	NA	NA	NA	NA	1	NA	NA	NA	NA	NA	NA	No one else in my family has it	Under 5 years old	11584.2	31.7157	11584.2	31.7157	1
1422	4209	NA	7153	Criteria Met	No Results Received	Self	NF1		1966-10-21	49	Female	NA	St Louis	Ravenden	AR		72459	UNITED STATES	NA	NA	NA	NA	NA	NA	NA	NA	NA	NA	NA	NA	NA	NA	NA	NA	NA	1	Yes	5 - 9 years old	16950.7	46.4084	16950.7	46.4084	1
1423	4210	NA	7154	Criteria Met	No Results Received	Self	NF1		1981-06-01	34.4	Female	NA	bogot?­	Bogot?­			57	COLOMBIA	NA	NA	NA	NA	NA	NA	NA	NA	NA	NA	NA	1	NA	NA	NA	NA	NA	NA	I am not sure if anyone in my family has NF1	Under 5 years old	11614	31.7975	11614.1	31.7976	1
1424	4211	NA	7159	Criteria Met	No Results Received	Self	NF1		1975-06-02	40.4	Male	NA	flint	lansing	MI		48910	UNITED STATES	NA	NA	NA	NA	NA	NA	NA	NA	NA	NA	NA	NA	NA	NA	NA	NA	NA	1	Yes	Under 5 years old	13805	37.7962	13805.1	37.7963	1
1425	4211	NA	7160	Criteria Met	No Results Received	Self	NF1		1975-06-02	40.4	Male	NA	flint	lansing	MI		48910	UNITED STATES	NA	NA	NA	NA	NA	NA	NA	NA	NA	NA	NA	NA	NA	NA	NA	NA	NA	1	Yes	5 - 9 years old	13805	37.7962	13805.1	37.7963	2
1426	4213	NA	7157	Criteria Met	No Results Received	Parent or Guardian	NF1		2008-08-26	7.1	Male	NA	Wyandotte	Romulus	MI		48174	UNITED STATES	NA	NA	NA	NA	NA	NA	NA	NA	NA	NA	NA	NA	NA	NA	NA	NA	NA	1	No one else in my family has it	Under 5 years old	1666.09	4.56151	1666.1	4.56153	1
1427	4214	NA	7158	Criteria Met	No Results Received	Parent or Guardian	NF1		2000-09-08	15.1	Male	NA	Las Vegas	Springboro	OH		45066	UNITED STATES	NA	NA	NA	NA	NA	NA	NA	NA	NA	NA	NA	NA	NA	NA	NA	NA	NA	1	Yes	Under 5 years old	4575.09	12.5259	5117.53	14.011	1
1428	4215	4214	7161	Criteria Met	No Results Received	Self	NF1		1965-02-25	50.7	Female	NA		Springboro	OH		45066	UNITED STATES	NA	NA	NA	NA	NA	NA	NA	NA	NA	NA	NA	NA	NA	NA	NA	NA	NA	1	Yes	Under 5 years old	17553.9	48.0601	17554.1	48.0605	1
1429	4215	4214	11922	Criteria Met	No Results Received	Self	NF1		1965-02-25	50.7	Female	NA		Springboro	OH		45066	UNITED STATES	NA	NA	NA	NA	NA	NA	NA	NA	NA	NA	NA	NA	NA	NA	NA	NA	NA	1	Yes	Under 5 years old	17553.9	48.0601	18095.1	49.5417	2
1430	4216	NA	7162	Criteria Met	No Results Received	Parent or Guardian	NF1		2004-02-25	11.6	Male	NA	Minneapolis	St. Louis Park	MN		55416	UNITED STATES	NA	NA	NA	NA	NA	NA	NA	NA	NA	NA	NA	NA	NA	NA	NA	NA	NA	1	No one else in my family has it	Under 5 years old	3310.57	9.06385	3310.57	9.06385	1
1431	4217	NA	7163	Criteria Met	No Results Received	Parent or Guardian	NF1		2009-08-17	6.1	Male	NA	Alpena	Lachine	MI		49753	UNITED STATES	NA	NA	NA	NA	NA	NA	NA	NA	NA	NA	NA	NA	NA	NA	NA	NA	NA	1	Yes	Under 5 years old	1310.77	3.58869	1310.77	3.58869	1
1432	4218	NA	7164	Criteria Met	No Results Received	Self	NF1		1974-11-11	40.9	Female	NA	Alpena	Lachine	MI		49753	UNITED STATES	NA	NA	NA	NA	NA	NA	NA	NA	NA	NA	NA	NA	NA	NA	NA	NA	NA	1	Yes	Under 5 years old	14008.8	38.3539	14008.8	38.3539	1
1433	4221	NA	7167	Criteria Met	No Results Received	Self	NF1		1967-03-23	48.6	Female	NA	Nebraska City	Elmwood	NE		68349	UNITED STATES	NA	NA	NA	NA	NA	NA	NA	NA	NA	NA	NA	NA	NA	NA	NA	NA	NA	1	Yes	Older than 20 years old	16799	45.9932	16799	45.9933	1
1434	4222	NA	7168	Criteria Met	No Results Received	Self	NF2		1984-05-30	31.4	Female	NA	Brooklyn	Rockaway Park	NY		11694	UNITED STATES	NA	NA	NA	NA	NA	NA	NA	NA	NA	NA	NA	NA	NA	NA	NA	NA	NA	1	Yes	Older than 20 years old	10521	28.8051	10521	28.8051	1
1435	4222	NA	15181	Criteria Met	No Results Received	Self	NF2		1984-05-30	31.4	Female	NA	Brooklyn	Rockaway Park	NY		11694	UNITED STATES	NA	NA	NA	NA	NA	NA	NA	NA	NA	NA	NA	NA	NA	NA	NA	NA	NA	1	Yes	Older than 20 years old	10521	28.8051	11452	31.3538	2
1436	4223	4222	7169	Criteria Met	No Results Received	Parent or Guardian	NF2		1955-06-10	60.4	Male	NA		Brooklyn	NY		11229	UNITED STATES	NA	NA	NA	NA	NA	NA	NA	NA	NA	NA	NA	NA	NA	NA	NA	NA	NA	1	Yes	Older than 20 years old	21102.9	57.7766	21103.1	57.777	1
1437	4224	NA	7170	Criteria Met	No Results Received	Parent or Guardian	NF1		2005-12-28	9.8	Female	NA	Chicago	Chicago	IL		60633	UNITED STATES	NA	NA	NA	NA	NA	NA	NA	NA	NA	NA	NA	NA	NA	NA	NA	NA	NA	1	No one else in my family has it	Under 5 years old	2639.1	7.22546	2639.1	7.22546	1
1438	4225	NA	7171	Criteria Met	No Results Received	Self	NF1		1978-12-11	36.9	Female	NA	Seattle	Renton	WA		98059	UNITED STATES	NA	NA	NA	NA	NA	NA	NA	NA	NA	NA	NA	NA	NA	NA	NA	NA	NA	1	No one else in my family has it	Under 5 years old	12518.2	34.2729	12518.2	34.2729	1
1439	4227	NA	7173	Criteria Met	No Results Received	Self	NF1		1980-05-31	35.4	Female	NA	West, Texas	Burleson	TX		76028	UNITED STATES	NA	NA	NA	NA	NA	NA	NA	NA	NA	NA	NA	NA	NA	NA	NA	NA	NA	1	Yes	Under 5 years old	11981.6	32.8039	11981.6	32.8039	1
1440	4227	NA	11915	Criteria Met	No Results Received	Self	NF1		1980-05-31	35.4	Female	NA	West, Texas	Burleson	TX		76028	UNITED STATES	NA	NA	NA	NA	NA	NA	NA	NA	NA	NA	NA	NA	NA	NA	NA	NA	NA	1	Yes	Under 5 years old	11981.6	32.8039	12522.5	34.2848	2
1441	4227	NA	13397	Criteria Met	No Results Received	Self	NF1		1980-05-31	35.4	Female	NA	West, Texas	Burleson	TX		76028	UNITED STATES	NA	NA	NA	NA	NA	NA	NA	NA	NA	NA	NA	NA	NA	NA	NA	NA	NA	1	Yes	Under 5 years old	11981.6	32.8039	12766.9	34.9538	3
1442	4228	NA	7174	Criteria Met	No Results Received	Parent or Guardian	NF1		2005-01-18	10.7	Female	NA	Kendal, England	Merrickville		Ontario	K0g 1n0	CANADA	NA	NA	NA	NA	NA	NA	NA	NA	NA	NA	NA	NA	NA	NA	NA	NA	NA	1	No one else in my family has it	Under 5 years old	2983.75	8.16906	3011.75	8.24572	1
1443	4230	NA	7176	Criteria Met	No Results Received	Parent or Guardian	NF1		2009-03-27	6.5	Male	NA	Spokane	Spokane Valley	WA		99037	UNITED STATES	NA	NA	NA	NA	NA	NA	NA	NA	NA	NA	NA	1	NA	NA	NA	NA	NA	1	Yes	Under 5 years old	1454.91	3.98333	1454.93	3.98338	1
1444	4230	NA	10890	Criteria Met	No Results Received	Parent or Guardian	NF1		2009-03-27	6.5	Male	NA	Spokane	Spokane Valley	WA		99037	UNITED STATES	NA	NA	NA	NA	NA	NA	NA	NA	NA	NA	NA	1	NA	NA	NA	NA	NA	1	No one else in my family has it	Under 5 years old	1454.91	3.98333	1915.94	5.24556	2
1445	4230	NA	13849	Criteria Met	No Results Received	Parent or Guardian	NF1		2009-03-27	6.5	Male	NA	Spokane	Spokane Valley	WA		99037	UNITED STATES	NA	NA	NA	NA	NA	NA	NA	NA	NA	NA	NA	1	NA	NA	NA	NA	NA	1	No one else in my family has it	Under 5 years old	1454.91	3.98333	2240.78	6.13492	3
1446	4231	NA	7177	Criteria Met	No Results Received	Self	NF1		1985-05-21	30.4	Female	NA		gatineau		quebec	j8l0g2	CANADA	NA	NA	NA	NA	NA	NA	NA	NA	NA	NA	NA	NA	NA	NA	NA	NA	NA	1	No one else in my family has it	10 - 20 years old	10166.1	27.8332	10166.1	27.8333	1
1447	4232	NA	7178	Criteria Met	No Results Received	Parent or Guardian	NF1		2012-09-11	3.1	Male	NA	Tulsa Oklahoma	Tuls	OK		74105	UNITED STATES	NA	NA	NA	NA	NA	NA	NA	NA	NA	NA	NA	NA	NA	NA	NA	NA	NA	1	No one else in my family has it	Under 5 years old	191.11	0.523231	191.13	0.523285	1
1448	4233	NA	7179	Criteria Met	No Results Received	Parent or Guardian	NF1		2000-05-09	15.4	Male	NA	Tacoma	Tacoma	WA		98465	UNITED STATES	NA	NA	NA	NA	NA	NA	NA	NA	NA	NA	NA	1	NA	NA	NA	NA	NA	1	No one else in my family has it	Under 5 years old	4699.2	12.8657	4699.21	12.8657	1
1449	4233	NA	7282	Criteria Met	No Results Received	Parent or Guardian	NF1		2000-05-09	15.4	Male	NA	Tacoma	Tacoma	WA		98465	UNITED STATES	NA	NA	NA	NA	NA	NA	NA	NA	NA	NA	NA	1	NA	NA	NA	NA	NA	1	I am not sure if anyone in my family has NF1	Under 5 years old	4699.2	12.8657	4722.68	12.93	2
1450	4234	3699	7317	Criteria Met	No Results Received	Self	NF1		1959-06-27	56.3	Male	NA		Detroit	MI		48238-1625	UNITED STATES	NA	NA	NA	1	NA	NA	NA	NA	NA	NA	NA	NA	NA	NA	NA	NA	NA	NA	Yes	Under 5 years old	19626.1	53.7333	19652	53.8043	1
1451	4236	NA	7182	Criteria Met	No Results Received	Parent or Guardian	NF1		1988-05-12	27.4	Male	NA	johnson city	elizabethton	TN		37643	UNITED STATES	NA	NA	NA	NA	NA	NA	NA	NA	NA	NA	NA	NA	NA	NA	NA	NA	NA	1	I am not sure if anyone in my family has NF1	Under 5 years old	9080.02	24.8597	9080.02	24.8597	1
1452	4237	NA	7183	Criteria Met	No Results Received	Self	NF1		1980-12-21	34.8	Female	NA	shawnee ks	overland park	KS		66212	UNITED STATES	NA	NA	NA	NA	NA	NA	NA	NA	NA	NA	NA	NA	NA	NA	NA	1	NA	NA	I am not sure if anyone in my family has NF1	Under 5 years old	11779.1	32.2495	11779.1	32.2496	1
1453	4238	4237	7184	Criteria Met	No Results Received	Parent or Guardian	NF1		2007-05-09	8.4	Male	NA		overland park	KS		66212	UNITED STATES	NA	NA	NA	NA	NA	NA	NA	NA	NA	NA	NA	NA	NA	NA	NA	NA	NA	1	Yes	Under 5 years old	2143.98	5.8699	2144.15	5.87036	1
1454	4239	NA	7185	Criteria Met	No Results Received	Parent or Guardian	NF1		2009-03-03	6.6	Female	NA	Winchester, Virginia	Inwood	WV		25428	UNITED STATES	NA	NA	NA	NA	NA	NA	NA	NA	NA	NA	NA	NA	NA	NA	NA	NA	NA	1	Yes	Under 5 years old	1480.47	4.05331	1480.48	4.05333	1
1455	4239	NA	12725	Criteria Met	No Results Received	Parent or Guardian	NF1		2009-03-03	6.6	Female	NA	Winchester, Virginia	Inwood	WV		25428	UNITED STATES	NA	NA	NA	NA	NA	NA	NA	NA	NA	NA	NA	NA	NA	NA	NA	NA	NA	1	Yes	Under 5 years old	1480.47	4.05331	2187.94	5.99025	2
1456	4239	NA	13325	Criteria Met	No Results Received	Parent or Guardian	NF1		2009-03-03	6.6	Female	NA	Winchester, Virginia	Inwood	WV		25428	UNITED STATES	NA	NA	NA	NA	NA	NA	NA	NA	NA	NA	NA	NA	NA	NA	NA	NA	NA	1	Yes	Under 5 years old	1480.47	4.05331	2263.82	6.198	3
1457	4240	NA	7186	Criteria Met	No Results Received	Self	NF2		1989-05-10	26.4	Female	NA	Edina	Lakeville	MN		55044	UNITED STATES	NA	NA	NA	NA	NA	NA	NA	NA	NA	NA	NA	NA	NA	NA	NA	NA	NA	1	No one else in my family has it	Older than 20 years old	8717.61	23.8675	8717.62	23.8675	1
1458	4242	NA	7188	Criteria Met	No Results Received	Self	NF1		1979-12-09	35.9	Male	NA	oman	new delhi			1100009	INDIA	NA	1	1	NA	NA	NA	NA	NA	NA	NA	NA	NA	NA	NA	NA	NA	NA	NA	No one else in my family has it	5 - 9 years old	12157.8	33.2862	12157.8	33.2862	1
1459	4243	NA	7189	Criteria Met	No Results Received	Self	NF2		1967-01-15	48.8	Female	NA	Ndola	Edinburgh			EH9 2ET	UNITED KINGDOM	NA	NA	NA	NA	NA	NA	NA	NA	NA	NA	NA	NA	NA	NA	NA	NA	NA	1	I am not sure if anyone in my family has NF2	Older than 20 years old	16869	46.1849	16890.7	46.2443	1
1460	4244	NA	7190	Criteria Met	No Results Received	Parent or Guardian	NF1		1998-05-03	17.4	Male	NA	Aurora	Aurora	CO		80013	UNITED STATES	NA	NA	NA	NA	NA	NA	NA	NA	NA	NA	NA	NA	NA	NA	NA	NA	NA	1	Yes	5 - 9 years old	5438.65	14.8902	5438.66	14.8902	1
1461	4244	NA	8418	Criteria Met	No Results Received	Parent or Guardian	NF1		1998-05-03	17.4	Male	NA	Aurora	Aurora	CO		80013	UNITED STATES	NA	NA	NA	NA	NA	NA	NA	NA	NA	NA	NA	NA	NA	NA	NA	NA	NA	1	Yes	5 - 9 years old	5438.65	14.8902	5556.15	15.2119	2
1462	4244	NA	10370	Criteria Met	No Results Received	Parent or Guardian	NF1		1998-05-03	17.4	Male	NA	Aurora	Aurora	CO		80013	UNITED STATES	NA	NA	NA	NA	NA	NA	NA	NA	NA	NA	NA	NA	NA	NA	NA	NA	NA	1	Yes	5 - 9 years old	5438.65	14.8902	5856.67	16.0347	3
[truncated: 5,042 more rows]

## Sheet: NF1
NF1RowNo	PatientID	FamilyID	SessionID	ClinicalStatus	RelationToCase	Syndrome	Gender	CafeAuLait	ArmpitFreckles	GroinFreckles	LischNodules	Neurofibromas	NFRxDrugs	NFRxRadiation	NFRxSurgery	NFRxNone	NFRxUnsure	NFRxOther	NFRxOtherVal	SpinalNFbyMRI	SpinalNFRxDrug	SpinalNFRxRadiation	SpinalNFRxSurgery	SpinalNFRxNone	SpinalNFRxUnsure	SpinalNFRxOther	SpinalNFRxOtherVal	PlexiNF	PlexiNFHead	PlexiNFNeck	PlexiNFChest	PlexiNFArms	PlexiNFLegs	PlexiNFAbd	PlexiNF.Unsure	PlexiNFSpine	PlexiNFBack	PlexiNFOther	PlexiNFOtherVal	PlexiNFRxDrug	PlexiNFRxRadiation	PlexiNFRxSurgery	PlexiNFRxUntreated	PlexiNFRxUnsure	PlexiNFRxOther	PlexiNFRxOtherVal	OpticGlioma	OGRxDrug	OGRxRadiation
[truncated: 5,504 more rows]
[truncated: 79 more columns]

[truncated: 2 more sheets: NF2, SCHW]
